# Supplementary material for: Comprehensive Approach for Sequential MALDI-MSI Analysis of Lipids, N-Glycans, and Peptides in Fresh-Frozen Rodent Brain Tissues
Source: Anal Chem. 2025 Jan 9;97(2):1338–46. doi: 10.1021/acs.analchem.4c05665 (PMC11755403; doi:10.1021/acs.analchem.4c05665)
Supplement: Supplementary file 2 — ac4c05665_si_002.xlsx [file ac4c05665_si_002.xlsx]

## Sheet: Sheet1
m/z	z	rt (seconds)	TimsTOF 1/k0	Activation Mode	Sequence (backbone)	Modifications	Peaks Count	Peaks List	Engine
435.774	2	2657.3	0.862	CID, CAD(y and b ions)	VVTVLSPR		9	199.14465:0.1166:b2;272.17169:0.4365:y2;283.16534:0.0648:b3-NH3;359.20370:0.4210:y3;472.28778:0.2358:y4;494.33423:0.0311:b5-H2O;571.35620:0.1891:y5;672.40387:1.0000:y6;771.47229:0.0674:y7	DENOVO
435.774	2	2564.4	0.862	CID, CAD(y and b ions)	VVTVSLPR		12	199.14465:0.0575:b2;272.17169:0.1931:y2;300.19232:0.0742:b3;385.25574:0.1103:y3;399.26074:0.0493:b4;472.28778:0.3063:y4;486.29276:0.0549:b5;571.35620:0.2904:y5;581.36627:0.0232:b6-H2O;672.40387:1.0000:y6;696.42957:0.0202:b7;771.47229:0.3664:y7	DENOVO
445.261	2	4399.6	0.871	CID, CAD(y and b ions)	QKPEFLK		10	239.15080:0.0486:b2-H2O;240.13435:0.0377:b2-NH3;407.26526:0.2560:y3;483.25668:0.0149:b4;536.30786:0.0585:y4;630.32507:0.0250:b5;633.36060:1.0000:y5;725.39862:0.1125:b6-H2O;726.38220:0.0841:b6-NH3;761.45557:0.0292:y6	DENOVO
450.269	2	2208.5	0.858	CID, CAD(y and b ions)	QVTVVTPR		9	272.17169:0.0213:y2;329.18250:0.0527:b3;373.21936:0.0149:y3;410.24036:0.0174:b4-H2O;472.28778:0.3286:y4;571.35620:0.2380:y5;628.36700:0.0351:b6;672.40387:1.0000:y6;725.41974:0.1521:b7	DENOVO
453.935	3	4500.1	0.872	CID, CAD(y and b ions)	LSAKPAPPKHWK		20	201.12392:0.0464:b2;254.15047:0.1048:b3-H2O;333.19928:0.0736:b7[2+];348.19937:0.0685:y5[2+];396.72574:0.2349:y6[2+];400.25598:0.2742:b4;470.25101:1.0000:y3;480.77066:0.0756:y8[2+];497.30872:0.2339:b5;544.81818:0.0887:y9[2+];568.34583:0.4214:b6;580.33673:0.0575:y10[2+];598.34595:0.1905:y4;665.39856:0.1310:b7;695.39874:0.8427:y5;744.44080:0.0312:b8-H2O;792.45148:0.9788:y6;863.48859:0.2722:y7;890.54…	DENOVO
456.227	2	2742.5	0.861	CID, CAD(y and b ions)	KFADTDSK		10	276.17117:0.0655:b2;347.20828:0.0345:b3;349.17175:0.3027:y3;450.21942:0.2939:y4;462.23523:0.1858:b4;563.28290:0.6277:b5;565.24634:1.0000:y5;636.28345:0.5108:y6;765.34186:0.1297:b7;783.35187:0.0304:y7	DENOVO
456.227	2	3109.4	0.862	CID, CAD(y and b ions)	KFADTSDK		11	276.17117:0.0655:b2;347.20828:0.3697:b3;349.17175:0.3836:y3;450.21942:0.5224:y4;462.23523:0.1933:b4;563.28290:0.5455:b5;565.24634:1.0000:y5;636.28345:0.5255:y6;650.31494:0.0352:b6;765.34186:0.1133:b7;783.35187:0.0267:y7	DENOVO
462.716	2	1170.2	0.857	CID, CAD(y and b ions)	FCLDNGAK	1-Carbamidomethylation	9	275.17136:0.0758:y3;308.10687:0.0362:b2;389.21429:0.2460:y4;504.24121:0.3530:y5;536.21790:0.0167:b4;617.32526:1.0000:y6;690.25531:0.0224:b6-NH3;777.35596:0.6576:y7;778.31940:0.1388:b7	DENOVO
463.769	2	1067.1	0.871	CID, CAD(y and b ions)	QQLAPLEK		15	257.12497:0.0423:b2;276.15536:0.0650:y2;352.19849:0.0373:b3-H2O;353.18207:0.1103:b3-NH3;389.23944:0.0751:y3;423.23560:0.2877:b4-H2O;424.21918:0.1441:b4-NH3;486.29218:1.0000:y4;520.28833:0.0605:b5-H2O;521.27191:0.0872:b5-NH3;557.32928:0.4922:y5;633.37238:0.1244:b6-H2O;670.41333:0.3305:y6;780.42554:0.0302:b7;798.47192:0.0710:y7	DENOVO
469.264	2	6813.4	0.866	CID, CAD(y and b ions)	GLVLDHQR		10	270.18176:0.0508:b3;303.17749:0.0653:y2;383.26581:0.0387:b4;440.23642:0.7491:y3;498.29276:0.0180:b5;555.26337:0.6527:y4;635.35168:0.0118:b6;668.34741:1.0000:y5;767.41583:0.3715:y6;863.47290:0.0191:y7-NH3	DENOVO
469.264	2	4579.6	0.866	CID, CAD(y and b ions)	LGVLDHQR		7	270.18176:0.0257:b3;303.17749:0.1039:y2;440.23642:0.6867:y3;555.26337:0.7462:y4;668.34741:1.0000:y5;767.41583:0.5433:y6;824.43732:0.0149:y7	DENOVO
469.283	2	6322.8	0.859	CID, CAD(y and b ions)	AALSGLLHR		9	175.11894:0.0120:y1;312.17786:0.0659:y2;343.19812:0.0291:b4;425.26190:0.1825:y3;538.34595:0.1065:y4;595.36743:0.5232:y5;682.39948:1.0000:y6;795.48352:0.3114:y7;866.52063:0.0413:y8	DENOVO
471.785	2	4222.2	0.887	CID, CAD(y and b ions)	SGKPAELLK		9	260.19684:0.0734:y2;370.20901:0.0352:b4;373.28088:0.0382:y3;502.32349:0.0195:y4;570.28870:0.0779:b6;670.41333:1.0000:y6;683.37280:0.1296:b7;798.50830:0.0434:y7;855.52979:0.0315:y8	DENOVO
472.253	2	5299.2	0.861	CID, CAD(y and b ions)	HELLEFR		10	267.10931:0.1674:b2;322.18732:0.2494:y2;380.19336:0.0737:b3;451.22992:0.1290:y3;493.27744:0.0536:b4;564.31396:0.3490:y4;622.32001:0.0835:b5;677.39807:1.0000:y5;769.38843:0.0125:b6;806.44061:0.8204:y6	DENOVO
472.282	2	3210.3	0.86	CID, CAD(y and b ions)	KVSPATNVK		13	246.18120:0.0301:y2;315.20322:0.0839:b3;360.22412:0.0824:y3;412.25598:0.0281:b4;461.27179:0.1378:y4;483.29309:0.2209:b5;532.30890:0.0195:y5;584.34076:0.0851:b6;629.36169:0.2939:y6;698.38367:1.0000:b7;716.39368:0.0219:y7;797.45209:0.4848:b8;815.46210:0.0718:y8	DENOVO
472.282	2	6487.6	0.862	CID, CAD(y and b ions)	KVSPATGGVK		15	246.18120:0.0374:y2;303.20264:0.0353:y3;315.20322:0.0977:b3;360.22412:0.1566:y4;412.25598:0.0266:b4;461.27179:0.2083:y5;483.29309:0.3490:b5;532.30890:0.0553:y6;584.34076:0.1817:b6;629.36169:0.2738:y7;641.36224:0.2129:b7;698.38367:1.0000:b8;716.39368:0.0194:y8;797.45209:0.3347:b9;815.46210:0.0154:y9	DENOVO
473.248	2	1053.4	0.858	CID, CAD(y and b ions)	QALEDLEK		14	276.15536:0.1991:y2;313.18756:0.0427:b3;389.23944:0.2478:y3;424.21960:0.0329:b4-H2O;425.20319:0.0404:b4-NH3;504.26636:0.3226:y4;539.24652:0.4731:b5-H2O;540.23010:0.1946:b5-NH3;633.30896:1.0000:y5;652.33057:0.2582:b6-H2O;653.31415:0.0202:b6-NH3;746.39301:0.4528:y6;799.38373:0.0299:b7;817.43011:0.2440:y7	DENOVO
473.266	2	2221.6	0.862	CID, CAD(y and b ions)	LLALDGDTK		9	227.17595:0.0290:b2;248.16048:0.0436:y2;363.18741:0.0753:y3;393.28656:0.0108:b4-H2O;420.20886:0.1262:y4;535.23578:0.2741:y5;648.31989:0.2305:y6;719.35699:1.0000:y7;832.44104:0.2252:y8	DENOVO
477.305	2	4533.4	0.867	CID, CAD(y and b ions)	LLLPGEALK		8	227.17595:0.0336:b2;331.23395:0.0609:y3;340.26001:0.0149:b3;460.27655:0.0329:y4;517.29803:0.1334:y5;614.35077:1.0000:y6;727.43481:0.3921:y7;840.51886:0.0707:y8	DENOVO
477.305	2	4255.8	0.889	CID, CAD(y and b ions)	LLLPGELAK		8	227.17595:0.0255:b2;331.23395:0.0614:y3;460.27655:0.0310:y4;517.29803:0.1448:y5;614.35077:1.0000:y6;623.37683:0.0104:b6;727.43481:0.4791:y7;840.51886:0.0677:y8	DENOVO
478.78	2	348.7	0.877	CID, CAD(y and b ions)	QVRPVTEK		11	276.15536:0.0620:y2;377.20306:0.4202:y3;384.23590:0.2532:b3;476.27145:0.0299:y4;481.28867:0.0838:b4;573.32422:0.2801:y5;580.35706:0.7572:b5;681.40479:0.6998:b6;729.42529:0.3599:y6;810.44733:1.0000:b7;828.49371:0.3387:y7	DENOVO
479.284	2	2809.7	0.875	CID, CAD(y and b ions)	LQDLEVLK		10	242.15047:0.0879:b2;260.19684:0.1173:y2;357.17740:0.2747:b3;359.26526:0.1488:y3;488.30783:0.6232:y4;601.39191:0.1726:y5;698.37244:0.0966:b6;716.41882:1.0000:y6;811.45654:0.0391:b7;844.47742:0.6341:y7	DENOVO
479.769	2	370.4	0.866	CID, CAD(y and b ions)	VQLQESVR		7	175.11894:0.0428:y1;228.13481:0.0484:b2;361.21936:0.0385:y3;490.26196:0.2029:y4;618.32056:0.6495:y5;731.40460:1.0000:y6;859.46320:0.1359:y7	DENOVO
480.3	2	6539.1	0.861	CID, CAD(y and b ions)	VFLLPDKK		9	247.14464:0.0944:b2;275.20773:0.0889:y2;360.22870:0.1696:b3;390.23468:0.0582:y3;473.31274:0.0177:b4;487.28741:1.0000:y4;600.37146:0.4613:y5;713.45557:0.7278:y6;860.52393:0.3237:y7	DENOVO
480.743	2	4211.5	0.858	CID, CAD(y and b ions)	HLTADFEK		10	251.15080:0.1046:b2;276.15536:0.0613:y2;352.19849:0.0280:b3;423.23560:0.1854:b4;538.26251:0.4814:b5;609.28784:0.1693:y5;685.33093:0.4351:b6;710.33551:1.0000:y6;814.37354:0.1034:b7;823.41956:0.4106:y7	DENOVO
480.743	2	3100.7	0.86	CID, CAD(y and b ions)	HLTGEFEK		12	251.15080:0.3108:b2;276.15536:0.0942:y2;352.19849:0.0587:b3;409.21994:0.0981:b4;423.22375:0.3252:y3;538.26251:0.7463:b5;552.26636:0.0515:y4;609.28784:0.3053:y5;685.33093:0.3446:b6;710.33551:1.0000:y6;814.37354:0.4177:b7;823.41956:0.8720:y7	DENOVO
480.779	2	-2779.5	0.875	CID, CAD(y and b ions)	APPPKPEPK		8	244.16554:0.1372:y2;373.20813:0.0318:y3;470.26086:0.6369:y4;491.29816:0.0318:b5;598.35583:0.1455:y5;695.40857:0.8104:y6;717.39349:0.0936:b7;792.46136:1.0000:y7	DENOVO
481.301	2	6431.2	0.87	CID, CAD(y and b ions)	LPALHLAAR		12	211.14464:0.0361:b2;246.15605:0.0270:y2;282.18173:0.2487:b3;317.19315:0.1928:y3;395.26581:0.0573:b4;430.27722:0.5682:y4;532.32471:0.0660:b5;567.33612:1.0000:y5;645.40875:0.0737:b6;680.42017:0.6448:y6;751.45728:0.7263:y7;848.51007:0.3648:y8	DENOVO
481.769	2	2897.6	0.857	CID, CAD(y and b ions)	QEVLQAFK		11	294.18118:0.1063:y2;357.17740:0.0534:b3;365.21829:0.5722:y3;470.26144:0.0662:b4;493.27686:0.5221:y4;598.32001:0.0695:b5;606.36096:1.0000:y5;669.35712:0.0345:b6;705.42932:0.5317:y6;816.42554:0.0437:b7;834.47192:0.1651:y7	DENOVO
482.267	2	3482	0.857	CID, CAD(y and b ions)	YNLGLDLR		9	278.11407:0.1015:b2;288.20300:0.4027:y2;403.22992:0.1614:y3;431.19263:0.0691:b4-NH3;516.31403:0.1727:y4;544.27667:0.0217:b5-NH3;573.33545:1.0000:y5;686.41949:0.8285:y6;800.46246:0.4278:y7	DENOVO
482.279	2	4719.9	0.858	CID, CAD(y and b ions)	KGELFELK		11	260.19684:0.0509:y2;315.16681:0.1271:b3;389.23944:0.1271:y3;428.25089:0.2587:b4;536.30786:0.4279:y4;575.31927:0.3682:b5;649.39191:0.3261:y5;704.36188:0.4870:b6;778.43445:0.1902:y6;817.44592:0.1747:b7;835.45593:1.0000:y7	DENOVO
483.781	2	7105	0.89	CID, CAD(y and b ions)	HMLPTVLR		8	269.10724:0.1720:b2;270.19244:0.0254:y2-H2O;382.19128:0.2064:b3;387.27139:0.0534:y3;488.31909:0.0716:y4;585.37183:1.0000:y5;698.45593:0.8943:y6;829.49640:0.5992:y7	DENOVO
483.821	2	5618.1	0.891	CID, CAD(y and b ions)	VNLLPVLAK		12	214.11917:0.0154:b2;218.14990:0.0234:y2;327.20322:0.1038:b3;331.23395:0.0612:y3;430.30237:0.0249:y4;527.35510:1.0000:y5;537.34003:0.0147:b5;619.38147:0.0115:b6-NH3;640.43921:0.2474:y6;753.52325:0.2420:y7;803.50262:0.0105:b8-NH3;867.56616:0.1115:y8	DENOVO
483.821	2	4056.2	0.88	CID, CAD(y and b ions)	VNLVPLLAK		11	214.11917:0.0149:b2;218.14990:0.0454:y2;327.20322:0.1005:b3;331.23395:0.0895:y3;426.27164:0.0162:b4;444.31799:0.0716:y4;523.32440:0.0532:b5;541.37079:1.0000:y5;640.43921:0.5592:y6;753.52325:0.2269:y7;867.56616:0.1494:y8	DENOVO
484.756	2	-808.7	0.858	CID, CAD(y and b ions)	EELVPEPR		9	259.09299:0.0235:b2;272.17169:0.0725:y2;372.17706:0.1659:b3;401.21426:0.0185:y3;471.24545:0.0453:b4;498.26703:1.0000:y4;597.33545:0.2110:y5;710.41949:0.1410:y6;839.46210:0.0151:y7	DENOVO
485.284	2	2626.1	0.858	CID, CAD(y and b ions)	LLPADLEAK		9	218.14990:0.0226:y2;347.19247:0.0635:y3;395.26581:0.0171:b4;460.27655:0.1085:y4;493.26575:0.0182:b5-NH3;575.30347:0.2103:y5;646.34058:0.4503:y6;743.39331:1.0000:y7;806.42950:0.0285:b8-NH3	DENOVO
485.284	2	2312.5	0.858	CID, CAD(y and b ions)	LLPAVEEAK		8	218.14990:0.0384:y2;227.17595:0.0434:b2;347.19247:0.0300:y3;476.23505:0.1042:y4;575.30347:0.2330:y5;646.34058:0.3059:y6;743.39331:1.0000:y7;856.47742:0.0180:y8	DENOVO
485.746	2	3362.6	0.858	CID, CAD(y and b ions)	HTVDLEEK		12	221.10387:0.0750:b2-H2O;276.15536:0.2941:y2;338.18283:0.0715:b3;405.19794:0.3276:y3;453.20978:0.8189:b4;518.28204:0.1384:y4;566.29382:1.0000:b5;633.30896:0.3218:y5;695.33643:0.8962:b6;732.37738:0.6770:y6;824.37903:0.2145:b7;833.42505:0.4510:y7	DENOVO
485.748	2	3194	0.862	CID, CAD(y and b ions)	SLYSEPFK		13	201.12392:0.0420:b2;294.18118:0.0361:y2;364.18723:0.0366:b3;391.23395:0.4160:y3;451.21924:0.0225:b4;520.27655:0.1196:y4;563.23486:0.0474:b5-NH3;607.30853:0.8975:y5;659.30402:0.0264:b6-H2O;660.28760:0.0420:b6-NH3;770.37189:1.0000:y6;824.38300:0.0654:b7;883.45593:0.0439:y7	DENOVO
486.267	2	-163.5	0.858	CID, CAD(y and b ions)	LQGALQDAR		9	246.15605:0.0186:y2;361.18298:0.0489:y3;370.20901:0.0199:b4;489.24155:0.1726:y4;602.32562:0.4663:y5;673.36273:0.0407:y6;708.36804:0.0303:b7-H2O;730.38416:1.0000:y7;858.44275:0.0363:y8	DENOVO
486.285	2	6747.8	0.874	CID, CAD(y and b ions)	RLTPETVR		11	270.19299:0.0392:b2;274.18735:0.3685:y2;371.24066:0.0751:b3;375.23502:0.0248:y3;468.29343:0.0903:b4;504.27762:0.0624:y4;601.33038:0.4732:y5;698.38367:1.0000:b6;702.37805:0.1271:y6;797.45209:0.2854:b7;815.46210:0.4053:y7	DENOVO
486.287	2	6988.7	0.866	CID, CAD(y and b ions)	GSGKVPWLK		11	260.19684:0.1053:y2;330.17773:0.0534:b4;429.24612:0.4848:b5;446.27615:0.0781:y3;526.29889:0.1364:b6;543.32892:1.0000:y4;642.39734:0.3453:y5;712.37817:0.3230:b7;770.49231:0.1164:y6;825.46228:0.0271:b8;827.51373:0.0949:y7	DENOVO
486.767	2	5762.7	0.862	CID, CAD(y and b ions)	NHGLAGLYK		14	252.10966:0.0778:b2;309.13110:0.2311:b3;310.17609:0.1392:y2;422.21518:0.1303:b4;423.26016:0.0761:y3;480.28162:0.2960:y4;493.25229:0.1798:b5;550.27374:0.2978:b6;551.31873:0.2624:y5;663.35779:0.5336:b7;664.40277:0.2335:y6;721.42426:1.0000:y7;826.42114:0.0153:b8;858.48315:0.0825:y8	DENOVO
487.255	2	2246.8	0.866	CID, CAD(y and b ions)	MLEVEPQK		12	245.13239:0.0613:b2;275.17136:0.1937:y2;372.22412:0.7579:y3;374.17496:0.0770:b3;455.23282:0.0817:b4-H2O;501.26669:0.0356:y4;600.33508:0.1272:y5;602.28595:0.0397:b5;682.31177:0.0268:b6-NH3;729.37769:1.0000:y6;827.39728:0.0303:b7;842.46179:0.4247:y7	DENOVO
487.257	2	421.2	0.86	CID, CAD(y and b ions)	KKSGDDAPR		7	272.17169:0.0184:y2;343.20880:0.1500:y3;458.23572:0.0890:y4;573.26270:0.1663:y5;630.28412:1.0000:y6;702.34222:0.0324:b7;782.36798:0.0111:b8-NH3	DENOVO
487.269	2	2223.3	0.857	CID, CAD(y and b ions)	LELSELNR		8	289.16187:0.0355:y2;356.21851:0.0200:b3;402.24591:0.0491:y3;443.25055:0.0428:b4;531.28851:0.1695:y4;618.32056:0.8188:y5;731.40460:1.0000:y6;860.44720:0.4703:y7	DENOVO
487.269	2	2534.8	0.859	CID, CAD(y and b ions)	LELSEVQR		9	243.13448:0.0388:b2;303.17749:0.0214:y2;402.24591:0.0933:y3;443.25055:0.0253:b4;531.28851:0.1286:y4;555.26617:0.0272:b5-NH3;618.32056:0.7890:y5;731.40460:1.0000:y6;860.44720:0.3820:y7	DENOVO
487.306	2	4371.3	0.864	CID, CAD(y and b ions)	SGVSLAALKK		12	244.12973:0.0263:b3;275.20773:0.0562:y2;331.16174:0.0604:b4;388.29181:0.0454:y3;444.24579:0.0199:b5;459.32892:0.1209:y4;530.36603:0.3256:y5;586.32001:0.0216:b7;643.45007:0.2658:y6;730.48212:1.0000:y7;829.55054:0.0972:y8;886.57196:0.0580:y9	DENOVO
487.761	2	1835.4	0.866	CID, CAD(y and b ions)	ELLSEVER		9	243.13448:0.0119:b2;304.16150:0.0166:y2;356.21851:0.0122:b3;403.22992:0.1410:y3;425.23999:0.0248:b4-H2O;532.27252:0.3109:y4;572.29315:0.0112:b5;619.30457:1.0000:y5;732.38861:0.9933:y6	DENOVO
487.769	2	4434.6	0.861	CID, CAD(y and b ions)	EHTAYLLK		12	260.19684:0.1634:y2;267.10931:0.3366:b2;368.15698:0.3384:b3;373.28088:0.1054:y3;439.19409:0.2943:b4;536.34424:0.4768:y4;602.25745:0.8094:b5;607.38135:0.5012:y5;708.42902:1.0000:y6;715.34149:0.6732:b6;828.42554:0.0191:b7;845.48792:0.0388:y7	DENOVO
488.25	2	5506.6	0.865	CID, CAD(y and b ions)	AMEAVAAGQK		15	257.16080:0.0266:y2-H2O;258.14438:0.0277:y2-NH3;332.12799:0.1032:b3;332.19281:0.2174:y3;403.16510:0.1370:b4;403.22992:0.3827:y4;474.26703:1.0000:y5;502.23352:0.0621:b5;573.27063:0.0444:b6;573.33545:0.9218:y6;644.30774:0.0172:b7;644.37256:0.8419:y7;773.41516:0.7643:y8;812.36084:0.0177:b9-NH3;904.45563:0.0654:y9	DENOVO
488.25	2	-1219	0.865	CID, CAD(y and b ions)	AMEAVAAQGK		12	204.13426:0.0621:y2;332.12799:0.0779:b3;332.19281:0.2202:y3;403.16510:0.0378:b4;403.22992:0.3337:y4;474.26703:1.0000:y5;573.33545:0.5319:y6;644.30774:0.0237:b7;644.37256:0.8278:y7;773.41516:0.9356:y8;829.38782:0.0294:b9;904.45563:0.0841:y9	DENOVO
488.25	2	-2178.2	0.86	CID, CAD(y and b ions)	AMEAVAVER		12	304.16150:0.0194:y2;332.12799:0.3405:b3;403.16510:0.1002:b4;403.22992:0.4617:y3;474.26703:1.0000:y4;502.23352:0.0304:b5;555.26007:0.0294:b6-H2O;573.33545:0.9433:y5;644.37256:0.9759:y6;773.41516:0.9481:y7;784.35468:0.0205:b8-NH3;904.45563:0.0430:y8	DENOVO
488.277	2	2815.5	0.862	CID, CAD(y and b ions)	LLLSTDSAR		9	227.17595:0.0316:b2;333.18805:0.0911:y3;340.26001:0.0250:b3;448.21500:0.0679:y4;549.26270:0.1693:y5;636.29474:0.7165:y6;713.37170:0.0126:b7-NH3;749.37878:1.0000:y7;862.46283:0.1313:y8	DENOVO
488.279	2	2715.5	0.86	CID, CAD(y and b ions)	LLLSTDWK		8	227.17595:0.0365:b2;333.19208:0.0928:y2;427.29202:0.0120:b4;448.21902:0.0665:y3;549.26672:0.1781:y4;636.29877:0.7330:y5;749.38281:1.0000:y6;862.46686:0.1911:y7	DENOVO
488.279	2	3010	0.858	CID, CAD(y and b ions)	LPLAGDVYK		9	310.17609:0.0777:y2;409.24451:0.1262:y3;524.27148:0.1516:y4;567.31421:0.0534:b6;581.29291:0.0410:y5;652.33002:0.6333:y6;666.38263:0.0373:b7;765.41406:1.0000:y7;862.46686:0.6165:y8	DENOVO
488.279	2	3320.6	0.858	CID, CAD(y and b ions)	LPLQDVYK		9	310.17609:0.1072:y2;409.24451:0.1743:y3;452.28726:0.0136:b4;524.27148:0.2799:y4;567.31421:0.1543:b5;652.33002:0.8197:y5;666.38263:0.0496:b6;765.41406:1.0000:y6;862.46686:0.8165:y7	DENOVO
488.285	2	4792.6	0.866	CID, CAD(y and b ions)	LLLNYSPR		8	272.17169:0.0198:y2;340.26001:0.0343:b3;359.20370:0.0292:y3;522.26703:0.1657:y4;617.36627:0.0274:b5;636.30994:0.4743:y5;749.39404:1.0000:y6;862.47809:0.1457:y7	DENOVO
488.285	2	4330.7	0.86	CID, CAD(y and b ions)	LGLFNAGVGK		8	284.19739:0.0775:b3;303.20264:0.0558:y3;360.22412:0.2033:y4;431.26581:0.0762:b4;545.30872:1.0000:b5;692.37256:0.9413:y7;805.45660:0.1761:y8;862.47809:0.4323:y9	DENOVO
488.728	2	805.9	0.858	CID, CAD(y and b ions)	AGFAGDDAPR		10	272.17169:0.0236:y2;276.13480:0.0638:b3;343.20880:0.1531:y3;347.17191:0.0170:b4;458.23572:0.2175:y4;573.26270:0.1328:y5;630.28412:1.0000:y6;701.32123:0.9025:y7;848.38965:0.0750:y8;905.41113:0.0775:y9	DENOVO
488.742	2	2372	0.878	CID, CAD(y and b ions)	MLAEDELR		9	245.13239:0.0126:b2;288.20300:0.0281:y2;316.16949:0.0482:b3;417.24557:0.1838:y3;445.21207:0.0208:b4;532.27252:0.2061:y4;661.31512:0.1113:y5;732.35223:1.0000:y6;845.43628:0.2309:y7	DENOVO
489.24	2	-1206.6	0.862	CID, CAD(y and b ions)	CEASNLVGK	0-Carbamidomethylation	15	204.13426:0.0562:y2;290.08105:0.0811:b2;303.20264:0.3674:y3;361.11816:0.2177:b3;416.28671:0.1308:y4;430.13965:0.0256:b4-H2O;431.12323:0.0380:b4-NH3;530.32965:0.0898:y5;562.19312:0.1717:b5;617.36169:0.5047:y6;675.27716:0.1169:b6;688.39880:1.0000:y7;756.33502:0.0248:b7-H2O;814.34009:0.0833:b8-NH3;817.44135:0.2462:y8	DENOVO
489.252	2	1385.9	0.859	CID, CAD(y and b ions)	QMVETELK		12	260.10687:0.0237:b2;260.19684:0.1786:y2;359.17529:0.0179:b3;389.23944:0.0788:y3;488.21790:0.0166:b4;490.28711:0.6640:y4;589.26556:0.0130:b5;619.32971:0.9481:y5;718.30817:0.0565:b6;718.39813:1.0000:y6;831.39221:0.0195:b7;849.43860:0.1490:y7	DENOVO
489.256	2	463	0.864	CID, CAD(y and b ions)	FGEAVAAQGK		13	204.13426:0.1922:y2;316.12970:0.2491:b3-H2O;317.11328:0.2028:b3-NH3;332.19281:0.1993:y3;403.22992:0.1779:y4;474.26703:0.3986:y5;504.24579:0.1174:b5;573.33545:0.1459:y6;644.37256:0.5658:y7;646.32001:1.0000:b7;773.41516:0.1708:y8;774.37860:0.4982:b8;831.40002:0.7189:b9	DENOVO
489.274	2	4760.8	0.871	CID, CAD(y and b ions)	RFEELGVK		11	246.18120:0.0376:y2;303.20264:0.0952:y3;416.28671:0.0780:y4;433.21991:0.0926:b3;545.32928:0.0154:y5;562.26251:0.6836:b4;674.37189:0.0340:y6;675.34656:0.1559:b5;732.36804:1.0000:b6;821.44031:0.0244:y7;831.43640:0.4548:b7	DENOVO
489.79	2	4103	0.88	CID, CAD(y and b ions)	HQPTALLAK		13	218.14990:0.0154:y2;266.12531:0.2378:b2;331.23395:0.1098:y3;444.31799:0.1435:y4;464.22574:0.0164:b4;515.35510:0.0828:y5;535.26288:0.2759:b5;616.40283:0.0929:y6;648.34692:0.4747:b6;713.45557:1.0000:y7;761.43097:0.1502:b7;832.46808:0.0698:b8;841.51416:0.1589:y8	DENOVO
490.233	2	2187.1	0.862	CID, CAD(y and b ions)	AGEMELAMK		15	240.09843:0.0667:b3-H2O;241.08199:0.0571:b3-NH3;278.15326:0.3922:y2;349.19037:0.4926:y3;389.14948:0.0485:b4;462.27444:1.0000:y4;518.19208:0.0355:b5;591.31702:0.7723:y5;613.26556:0.4442:b6-H2O;614.24915:0.2199:b6-NH3;702.31323:0.0433:b7;722.35754:0.8000:y6;833.35370:0.0433:b8;851.40015:0.2061:y7;908.42157:0.0494:y8	DENOVO
490.233	2	1534.9	0.858	CID, CAD(y and b ions)	QEMELAMK		17	240.09843:0.0622:b2-H2O;241.08199:0.0391:b2-NH3;278.15326:0.2773:y2;349.19037:0.3120:y3;371.13892:0.0880:b3-H2O;372.12250:0.0276:b3-NH3;462.27444:0.5502:y4;500.18152:0.4400:b4-H2O;501.16510:0.2916:b4-NH3;591.31702:1.0000:y5;613.26556:0.3947:b5-H2O;614.24915:0.3387:b5-NH3;684.30267:0.5227:b6-H2O;685.28625:0.1840:b6-NH3;722.35754:0.4951:y6;833.35376:0.0213:b7;851.40015:0.2151:y7	DENOVO
490.783	2	2536.8	0.863	CID, CAD(y and b ions)	AVLCPPPVK	3-Carbamidomethylation	11	246.18120:0.0284:y2;284.19739:0.0191:b3;343.23395:0.0438:y3;440.28671:0.4364:y4;444.22806:0.0189:b4;537.33948:1.0000:y5;541.28082:0.0132:b5;638.33356:0.0204:b6;697.37012:0.2846:y6;735.38635:0.0214:b7;810.45416:0.1917:y7	DENOVO
490.829	2	5697.2	0.879	CID, CAD(y and b ions)	VNLLPLLAK		11	214.11917:0.0227:b2;218.14990:0.0495:y2;327.20322:0.1118:b3;331.23395:0.1023:y3;444.31799:0.0731:y4;537.34003:0.0174:b5;541.37079:1.0000:y5;650.42407:0.0195:b6;654.45483:0.4450:y6;767.53888:0.2194:y7;881.58179:0.2100:y8	DENOVO
491.248	2	5760.1	0.87	CID, CAD(y and b ions)	QFLSEETK		13	248.16048:0.0190:y2;276.13480:0.0170:b2;377.20306:0.2189:y3;389.21887:0.0153:b3;458.24033:0.0354:b4-H2O;506.24564:0.1693:y4;587.28290:0.1134:b5-H2O;588.26648:0.0422:b5-NH3;593.27765:1.0000:y5;706.36169:0.5931:y6;717.30908:0.0164:b6-NH3;835.38373:0.0130:b7;853.43011:0.1245:y7	DENOVO
491.248	2	1330.1	0.878	CID, CAD(y and b ions)	QFLSETEK		10	276.13480:0.0516:b2;377.20306:0.1756:y3;389.21887:0.0246:b3;476.25089:0.0138:b4;506.24564:0.2043:y4;593.27765:1.0000:y5;605.29346:0.0119:b5;706.34119:0.5615:b6;835.38373:0.0407:b7;853.43011:0.1393:y7	DENOVO
491.272	2	2684.3	0.866	CID, CAD(y and b ions)	TTFGLSLSR		12	175.11894:0.1315:y1;185.09264:0.0486:b2-H2O;262.15097:0.1171:y2;375.23502:0.2937:y3;462.26703:0.5063:y4;502.26654:0.1351:b5-H2O;575.35107:0.2973:y5;607.30914:0.3333:b6;632.37256:1.0000:y6;720.39319:0.1495:b7;779.44098:0.6144:y7;807.42523:0.5784:b8	DENOVO
491.308	2	2603.4	0.86	CID, CAD(y and b ions)	QPLVAVQVK		14	209.09215:0.0269:b2-NH3;246.18120:0.0578:y2;321.19266:0.0120:b3-H2O;374.23978:0.1271:y3;420.26105:0.0543:b4-H2O;473.30817:0.2138:y4;509.30872:0.0209:b5;544.34528:1.0000:y5;608.37714:0.0184:b6;643.41370:0.3697:y6;736.43573:0.0135:b7;756.49774:0.3398:y7;835.50415:0.0369:b8;853.55054:0.0897:y8	DENOVO
491.326	2	5323.1	0.857	CID, CAD(y and b ions)	APLTKPVKK		13	275.20773:0.0841:y2;282.18173:0.0972:b3;374.27615:0.0878:y3;383.22943:0.1766:b4;471.32892:0.4801:y4;511.32434:0.0986:b5;599.42383:0.2415:y5;608.37714:0.0462:b6;700.47156:1.0000:y6;707.44556:0.0878:b7;813.55560:0.5628:y7;835.54053:0.0593:b8;910.60834:0.1294:y8	DENOVO
491.769	2	3706.2	0.86	CID, CAD(y and b ions)	LSLDEHLR		11	288.20300:0.0501:y2;296.19739:0.0224:b3-H2O;411.22433:0.0138:b4-H2O;425.26190:0.2451:y3;554.30450:0.4988:y4;558.27747:0.0383:b5;669.33142:1.0000:y5;695.33643:0.0515:b6;782.41547:0.6036:y6;808.42047:0.0101:b7;869.44751:0.6930:y7	DENOVO
491.769	2	5589.9	0.863	CID, CAD(y and b ions)	LSLDELHR		11	312.17786:0.1596:y2;314.20795:0.0125:b3;425.26190:0.2184:y3;429.23489:0.0346:b4;554.30450:0.4342:y4;558.27747:0.0281:b5;669.33142:1.0000:y5;671.36157:0.1030:b6;782.41547:0.5655:y6;808.42047:0.0250:b7;869.44751:0.9230:y7	DENOVO
491.775	2	5007.8	0.858	CID, CAD(y and b ions)	HKGVKEER		8	304.16150:0.1054:y2;305.17258:0.2922:b3-H2O;433.20410:0.5723:y3;533.31952:0.1355:b5-NH3;561.29907:0.3584:y4;660.36749:0.2470:y5;808.43170:0.3494:b7;845.48389:1.0000:y7	DENOVO
492.247	2	3099.1	0.865	CID, CAD(y and b ions)	MLGFSETAK		10	218.14990:0.0344:y2;228.10538:0.0108:b2-NH3;302.15384:0.0167:b3;319.19757:0.0405:y3;448.24017:0.0346:y4;449.22223:0.0378:b4;535.27222:0.0953:y5;682.34058:0.0815:y6;739.36206:1.0000:y7;852.44611:0.1796:y8	DENOVO
492.761	2	1200.3	0.864	CID, CAD(y and b ions)	QYVYNGLK		13	260.19684:0.1188:y2;317.21829:0.2327:y3;391.19812:0.0858:b3;431.26123:0.5281:y4;554.26147:0.0710:b4;594.32458:1.0000:y5;650.29382:0.3498:b5-H2O;651.27740:0.1502:b5-NH3;693.39294:0.4884:y6;725.32587:0.1106:b6;820.39935:0.0578:b7-H2O;821.38293:0.2013:b7-NH3;856.45630:0.1403:y7	DENOVO
492.761	2	1055.3	0.864	CID, CAD(y and b ions)	QYVYNVAK		15	218.14990:0.0402:y2;292.12970:0.1053:b2;317.21829:0.0883:y3;391.19812:0.0464:b3;431.26123:0.3243:y4;536.25092:0.0255:b4-H2O;537.23450:0.0521:b4-NH3;594.32458:1.0000:y5;650.29382:0.3390:b5-H2O;651.27740:0.1460:b5-NH3;693.39294:0.3690:y6;767.37280:0.0617:b6;820.39935:0.0685:b7-H2O;821.38293:0.0215:b7-NH3;856.45630:0.0962:y7	DENOVO
492.772	2	4441.5	0.865	CID, CAD(y and b ions)	QGGALFVHR		13	175.11894:0.0117:y1;312.17786:0.1498:y2;314.14642:0.0373:b4;411.24625:0.4933:y3;427.23047:0.0425:b5;558.31464:1.0000:y4;574.29889:0.0479:b6;671.39874:0.7006:y5;673.36731:0.0398:b7;742.43585:0.2201:y6;799.45728:0.1479:y7;810.42621:0.0153:b8;856.47876:0.6045:y8	DENOVO
492.779	2	643.2	0.869	CID, CAD(y and b ions)	KYVYNGLK		12	260.19684:0.0725:y2;275.13910:0.0208:b2-NH3;317.21829:0.0447:y3;391.23450:0.0365:b3;431.26123:0.1569:y4;536.28729:0.0876:b4-H2O;594.32458:1.0000:y5;668.34076:0.0649:b5;693.39294:0.6125:y6;708.33527:0.0933:b6-NH3;821.41931:0.0750:b7-NH3;856.45630:0.0473:y7	DENOVO
492.826	2	5846.8	0.866	CID, CAD(y and b ions)	VLGLTLLQK		9	270.18176:0.0244:b3;275.17136:0.0215:y2;388.25543:0.1882:y3;467.28650:0.0124:b5-NH3;501.33948:0.0817:y4;602.38715:0.3891:y5;715.47119:0.1042:y6;772.49268:1.0000:y7;885.57672:0.2988:y8	DENOVO
493.232	2	3630.8	0.872	CID, CAD(y and b ions)	QMAFDFAR		11	243.07988:0.0422:b2-NH3;246.15605:0.0278:y2;331.14398:0.0142:b3;393.22443:0.4525:y3;508.25137:0.5461:y4;575.22876:0.1158:b5-H2O;576.21234:0.0741:b5-NH3;655.31976:0.6116:y5;722.29718:0.0411:b6-H2O;726.35687:1.0000:y6;857.39740:0.1499:y7	DENOVO
493.257	2	4831.3	0.867	CID, CAD(y and b ions)	ELTAAHTSR		9	262.15097:0.0837:y2;363.19864:0.2356:y3;398.19226:0.0550:b4-NH3;486.25635:0.0873:b5;500.25757:0.0598:y4;571.29468:0.0550:y5;642.33179:0.2177:y6;743.37946:1.0000:y7;856.46350:0.5084:y8	DENOVO
493.257	2	6768.4	0.864	CID, CAD(y and b ions)	NSGNPLDLR		9	185.05577:0.0155:b2-NH3;288.20300:0.1942:y2;373.14716:0.1067:b4;403.22992:0.0264:y3;516.31403:0.2574:y4;613.36676:1.0000:y5;727.40967:0.0502:y6;784.43115:0.0621:y7;871.46313:0.0259:y8	DENOVO
493.259	2	3186.9	0.858	CID, CAD(y and b ions)	EGWPLDLR		7	288.20300:0.2001:y2;403.22992:0.1432:y3;470.20392:0.0159:b4;516.31403:0.2127:y4;613.36676:1.0000:y5;799.44604:0.0401:y6;856.46753:0.0156:y7	DENOVO
493.259	2	2492.3	0.86	CID, CAD(y and b ions)	VYTFNSVR		9	263.13956:0.0227:b2;274.18735:0.0183:y2;361.21936:0.0209:y3;475.26230:0.0442:y4;622.33069:0.3654:y5;694.32001:0.0159:b6-H2O;723.37842:1.0000:y6;793.38843:0.0115:b7-H2O;886.44171:0.3121:y7	DENOVO
493.259	2	2618.9	0.879	CID, CAD(y and b ions)	VYTFGGSVR		12	263.13956:0.0525:b2;274.18735:0.0143:y2;346.17667:0.0119:b3-H2O;347.16025:0.0241:b3-NH3;361.21936:0.0139:y3;418.24084:0.0145:y4;475.26230:0.1953:y5;622.33069:0.4097:y6;625.29858:0.0108:b6;723.37836:1.0000:y7;793.38843:0.0134:b8-H2O;886.44171:0.2085:y8	DENOVO
493.287	2	2110.6	0.864	CID, CAD(y and b ions)	DVNAALAALK		13	260.19684:0.0636:y2;329.14609:0.1386:b3;331.23395:0.0471:y3;400.18320:0.0965:b4;402.27106:0.2672:y4;471.22031:0.1252:b5;515.35510:0.2592:y5;566.29382:0.0253:b6-H2O;586.39221:0.3985:y6;657.42932:0.4096:y7;771.47229:1.0000:y8;822.43567:0.0157:b9-NH3;870.54065:0.0134:y9	DENOVO
493.306	2	3181.3	0.865	CID, CAD(y and b ions)	LVVLGSGGVGK		13	204.13426:0.0184:y2;213.16029:0.0570:b2;303.20264:0.0402:y3;312.22870:0.1311:b3;360.22412:0.0457:y4;417.24557:0.0863:y5;504.27759:0.1680:y6;552.33929:0.0147:b6-NH3;561.29907:1.0000:y7;674.38312:0.8182:y8;683.40918:0.0134:b8;773.45154:0.8035:y9;872.51996:0.0486:y10	DENOVO
493.733	2	1110.7	0.86	CID, CAD(y and b ions)	TQANDYFK		10	230.11409:0.0947:b2;294.18118:0.0235:y2;301.15118:0.1591:b3;397.18356:0.0360:b4-H2O;457.24451:0.1826:y3;530.22107:0.1411:b5;572.27142:0.2095:y4;686.31439:0.2061:y5;757.35150:1.0000:y6;885.41003:0.0698:y7	DENOVO
493.751	2	4355.9	0.885	CID, CAD(y and b ions)	HFSPEELK		12	260.19684:0.0842:y2;285.13513:0.2156:b2;372.16718:0.4445:b3;389.23944:0.1856:y3;469.21991:0.1907:b4;518.28204:0.1250:y4;598.26251:0.4349:b5;615.33478:0.4407:y5;702.36682:1.0000:y6;727.30511:0.8533:b6;840.38916:0.1052:b7;849.43518:0.7092:y7	DENOVO
493.785	2	2575.6	0.861	CID, CAD(y and b ions)	LDGLTLAQR		13	229.11882:0.0175:b2;285.16693:0.0236:y2-H2O;286.14026:0.1775:b3;374.21460:0.1605:y3;399.22433:0.0256:b4;487.29868:0.1736:y4;500.27203:0.0158:b5;588.34637:1.0000:y5;613.35608:0.0144:b6;701.43042:0.0933:y6;758.45190:0.8239:y7;812.45178:0.0168:b8;873.47882:0.7555:y8	DENOVO
493.785	2	2166.3	0.857	CID, CAD(y and b ions)	LDGLTLQAR		15	229.11882:0.0240:b2;246.15605:0.0350:y2;286.14026:0.0131:b3;374.21460:0.0693:y3;381.21378:0.0384:b4-H2O;382.19736:0.0175:b4-NH3;482.26147:0.0281:b5-H2O;487.29868:0.2017:y4;588.34637:0.7958:y5;595.34552:0.0194:b6-H2O;701.43042:0.0859:y6;724.38770:0.0175:b7-NH3;758.45190:0.2011:y7;812.45178:0.0109:b8;873.47882:1.0000:y8	DENOVO
493.785	2	1010.3	0.863	CID, CAD(y and b ions)	LSSATLAAPR		16	175.11894:0.0242:y1;184.09691:0.0346:b2-NH3;272.17169:0.1362:y2;288.15594:0.0655:b3;343.20880:0.2140:y3;359.19305:0.0346:b4;414.24591:0.9371:y4;442.23016:0.1233:b5-H2O;443.21375:0.0402:b5-NH3;527.32996:0.4838:y5;555.31421:0.0320:b6-H2O;626.35132:0.0248:b7-H2O;628.37762:1.0000:y6;699.41473:0.4116:y7;786.44678:0.9814:y8;873.47882:0.5271:y9	DENOVO
493.785	2	6668.6	0.858	CID, CAD(y and b ions)	VLLEKNDR		10	213.16029:0.0200:b2;290.14587:0.1179:y2;326.24435:0.0478:b3;404.18878:0.0717:y3;455.28693:0.0200:b4;532.28375:0.1507:y4;661.32635:0.5468:y5;774.41040:1.0000:y6;794.44122:0.0127:b7-H2O;887.49445:0.1661:y7	DENOVO
493.789	2	3435.9	0.858	CID, CAD(y and b ions)	VLLEMLPR	4-Oxidation (M)	10	213.16029:0.0471:b2;272.17169:0.0537:y2;326.24435:0.0302:b3;385.25574:0.0372:y3;455.28693:0.0145:b4;532.29114:0.2246:y4;661.33374:0.5395:y5;698.37946:0.0366:b6-NH3;774.41779:1.0000:y6;887.50189:0.1142:y7	DENOVO
493.789	2	4064.9	0.858	CID, CAD(y and b ions)	VLLECKPK	4-Carbamidomethylation	10	213.16029:0.0128:b2;244.16554:0.0318:y2;372.26050:0.0534:y3;455.28693:0.0128:b4;532.29114:0.1730:y4;615.31757:0.0307:b5;661.33374:0.4658:y5;743.41254:0.0230:b6;774.41779:1.0000:y6;887.50183:0.1650:y7	DENOVO
494.256	2	4833.3	0.867	CID, CAD(y and b ions)	MLTAAHTSR		12	245.13239:0.0443:b2;262.15097:0.0837:y2;346.18005:0.0574:b3;363.19864:0.2356:y3;488.25427:0.0311:b5;500.25757:0.0598:y4;571.29468:0.0550:y5;608.28619:0.0467:b6-NH3;642.33179:0.2177:y6;726.36084:0.2919:b7;743.37946:1.0000:y7;856.46350:0.5084:y8	DENOVO
494.258	2	6861.8	0.867	CID, CAD(y and b ions)	MLTFGGPHK		10	245.13239:0.0332:b2;284.17169:0.1439:y2;381.22446:0.2195:y3;438.24591:0.0531:y4;493.24847:0.0458:b4;495.26736:0.3382:y5;589.28082:0.0166:b6-H2O;642.33575:0.1824:y6;743.38348:1.0000:y7;856.46753:0.2991:y8	DENOVO
494.283	2	704.3	0.86	CID, CAD(y and b ions)	LRVLSDER		9	304.16150:0.0983:y2;419.18845:0.1151:y3;482.34546:0.0256:b4;506.22049:0.2317:y4;619.30457:1.0000:y5;667.37744:0.0225:b6-NH3;718.37292:0.4906:y6;813.44702:0.0131:b7;874.47406:0.0241:y7	DENOVO
494.303	2	6788.6	0.859	CID, CAD(y and b ions)	LPPPLVHSK		9	234.14482:0.0199:y2;308.19739:0.0390:b3;371.20374:0.0697:y3;470.27213:0.0866:y4;565.34564:0.0169:y5-H2O;680.40894:0.6049:y6;754.46155:0.0210:b7;777.46173:1.0000:y7;874.51447:0.0975:y8	DENOVO
494.751	2	1067	0.875	CID, CAD(y and b ions)	LLEVDDER		7	304.16150:0.1547:y2;356.21851:0.0195:b3;419.18845:0.0557:y3;534.21539:0.1771:y4;633.28381:0.3173:y5;762.32642:1.0000:y6;875.41046:0.0776:y7	DENOVO
494.751	2	-1215.1	0.858	CID, CAD(y and b ions)	AADLDGAEVK		14	246.18120:0.0145:y2;258.10898:0.0910:b3;371.19302:0.0247:b4;375.22379:0.0944:y3;446.26089:0.0137:y4;486.21997:0.0806:b5;503.28235:0.1989:y5;543.24146:0.0295:b6;614.27856:0.0206:b7;618.30927:0.7078:y6;731.39337:0.3782:y7;743.32111:0.0264:b8;846.42029:1.0000:y8;917.45740:0.2177:y9	DENOVO
494.751	2	-1150.5	0.859	CID, CAD(y and b ions)	AADLDQEVK		11	246.18120:0.0105:y2;258.10898:0.0657:b3;375.22379:0.0689:y3;486.21997:0.1309:b5;503.28235:0.1906:y4;614.27856:0.0219:b6;618.30933:0.8254:y5;731.39337:0.4560:y6;743.32117:0.0424:b7;846.42029:1.0000:y7;917.45740:0.1350:y8	DENOVO
494.751	2	-895.5	0.859	CID, CAD(y and b ions)	LAEDADVQK		9	275.17136:0.1250:y2;374.23978:0.3678:y3;429.19852:0.1334:b4;489.26672:0.1635:y4;560.30383:0.5192:y5;597.25201:0.0974:b6-H2O;675.33075:1.0000:y6;804.37335:0.0553:y7;875.41046:0.3618:y8	DENOVO
494.757	2	514.2	0.858	CID, CAD(y and b ions)	LEALDANSR		9	243.13448:0.1071:b2;314.17157:0.1231:b3;376.19388:0.0674:y3;427.25562:0.0120:b4;447.23099:0.4575:y4;562.25793:0.7184:y5;675.34198:0.4630:y6;746.37909:1.0000:y7;875.42169:0.4223:y8	DENOVO
494.757	2	473.2	0.859	CID, CAD(y and b ions)	LQDETNLR		11	225.12346:0.0144:b2-NH3;288.20300:0.0253:y2;402.24591:0.0907:y3;469.19299:0.0103:b4-NH3;503.29361:0.2564:y4;587.26764:0.0233:b5;632.33618:0.3062:y5;684.28363:0.0438:b6-NH3;747.36316:1.0000:y6;814.39465:0.0137:b7;875.42169:0.2121:y7	DENOVO
494.764	2	5782.3	0.867	CID, CAD(y and b ions)	HALEYSLR		9	288.20300:0.0247:y2;322.18790:0.0516:b3;375.23502:0.0713:y3;451.23047:0.1220:b4;538.29834:0.2428:y4;596.28326:0.0173:b5-H2O;667.34094:0.3686:y5;780.42499:1.0000:y6;851.46210:0.8801:y7	DENOVO
494.769	2	2214.9	0.858	CID, CAD(y and b ions)	ELVLTGNDK		8	262.13971:0.0353:y2;376.18265:0.0978:y3;433.20410:0.3786:y4;534.25177:1.0000:y5;647.33588:0.9479:y6;746.40430:0.8928:y7;824.41541:0.0663:b8-H2O;859.48834:0.0698:y8	DENOVO
495.249	2	275.4	0.864	CID, CAD(y and b ions)	AAGTAEVENK		13	183.07649:0.0165:b3-NH3;261.15570:0.0592:y2;301.15118:0.0165:b4;372.18829:0.0313:b5;390.19830:0.1483:y3;489.26672:0.2895:y4;501.23087:0.0123:b6;600.29932:0.1255:b7;618.30933:0.5892:y5;689.34644:1.0000:y6;711.33130:0.0202:b8-H2O;790.39410:0.3266:y7;847.41553:0.6503:y8	DENOVO
495.249	2	434.3	0.86	CID, CAD(y and b ions)	AAGTAEVQDK		11	301.15118:0.0106:b4;372.18829:0.0970:b5;390.19830:0.1377:y3;489.26672:0.2753:y4;501.23087:0.0230:b6;600.29932:0.1210:b7;618.30933:0.7002:y5;689.34644:1.0000:y6;711.33087:0.0189:b8-NH3;790.39410:0.3271:y7;847.41553:0.7722:y8	DENOVO
495.249	2	467.8	0.858	CID, CAD(y and b ions)	QLSDLEER		10	304.16150:0.2133:y2;311.17194:0.0140:b3-H2O;433.20410:0.4321:y3;546.28815:0.4326:y4;557.29346:0.0240:b5;661.31512:0.3746:y5;748.34711:1.0000:y6;797.36810:0.0230:b7-H2O;798.35168:0.0105:b7-NH3;861.43121:0.1542:y7	DENOVO
495.258	2	1179.2	0.857	CID, CAD(y and b ions)	VELSTGMPR		13	229.11882:0.0390:b2;272.17169:0.0202:y2;342.20288:0.0616:b3;403.21219:0.0212:y3;429.23489:0.0250:b4;460.23364:0.2892:y4;561.28131:0.5346:y5;587.30408:0.0356:b6;648.31335:1.0000:y6;700.33398:0.0202:b7-H2O;761.39740:0.8643:y7;815.39728:0.0250:b8;890.44000:0.1723:y8	DENOVO
495.276	2	4173.6	0.858	CID, CAD(y and b ions)	MLLEERAK		10	218.14990:0.0453:y2;245.13239:0.0922:b2;358.21643:0.0353:b3;374.25098:0.0698:y3;503.29358:0.2097:y4;616.30164:0.0132:b5;632.33618:0.5441:y5;745.42023:1.0000:y6;755.37573:0.0221:b6-NH3;858.50427:0.1548:y7	DENOVO
495.293	2	4262.4	0.876	CID, CAD(y and b ions)	VFLENVLR		9	247.14464:0.0340:b2;288.20300:0.0165:y2;360.22870:0.0253:b3;387.27139:0.0398:y3;501.31433:0.2888:y4;603.31421:0.0140:b5;630.35693:0.6251:y5;743.44098:1.0000:y6;890.50940:0.3008:y7	DENOVO
495.737	2	-169.9	0.865	CID, CAD(y and b ions)	CSPTEAAVR	0-Carbamidomethylation	12	248.07051:0.0103:b2;345.12326:0.0254:b3;416.26157:0.0513:y4;446.17093:0.0434:b4;545.30414:0.2230:y5;557.20294:0.0151:b5-H2O;558.18652:0.0191:b5-NH3;629.22363:0.0148:b6-NH3;646.35181:0.2433:y6;700.26074:0.0131:b7-NH3;743.40460:1.0000:y7;830.43665:0.0493:y8	DENOVO
495.737	2	-789.3	0.866	CID, CAD(y and b ions)	CSPTEALGR	0-Carbamidomethylation	9	248.07051:0.0279:b2;327.11270:0.0134:b3-H2O;345.22446:0.0286:y3;416.26157:0.1566:y4;545.30414:0.2393:y5;629.22363:0.0105:b6-NH3;646.35181:0.3870:y6;743.40460:1.0000:y7;830.43665:0.1064:y8	DENOVO
495.737	2	-1257.6	0.864	CID, CAD(y and b ions)	CSPTEAVAR	0-Carbamidomethylation	9	345.12326:0.0132:b3;345.22446:0.0226:y3;416.26157:0.0782:y4;428.16037:0.0110:b4-H2O;545.30414:0.2203:y5;646.25061:0.0119:b6;646.35181:0.2736:y6;743.40460:1.0000:y7;830.43665:0.1080:y8	DENOVO
495.741	2	2888.7	0.87	CID, CAD(y and b ions)	MLDMPDLR		7	288.20300:0.0766:y2;360.15930:0.1112:b3;403.22992:0.0706:y3;500.28268:0.5036:y4;631.32318:0.6830:y5;746.35010:1.0000:y6;859.43420:0.2560:y7	DENOVO
495.75	2	1318.1	0.861	CID, CAD(y and b ions)	ELVLDMDR		10	243.13448:0.0299:b2;290.14587:0.0478:y2;342.20288:0.0527:b3;421.18637:0.1882:y3;536.21332:0.9002:y4;570.31384:0.0328:b5;649.29736:1.0000:y5;701.35437:0.0356:b6;748.36578:0.5709:y6;861.44983:0.0235:y7	DENOVO
495.75	2	1608.1	0.861	CID, CAD(y and b ions)	ELVLDNCK	6-Carbamidomethylation	9	243.13448:0.0321:b2;307.14343:0.0976:y2;342.20288:0.0113:b3;421.18637:0.1906:y3;455.28693:0.0155:b4;536.21332:0.5244:y4;649.29736:1.0000:y5;667.32983:0.0111:b6-NH3;748.36578:0.4870:y6	DENOVO
495.759	2	371.7	0.868	CID, CAD(y and b ions)	GSGTAEVELK		11	260.19684:0.2040:y2;303.13043:0.0521:b4;374.16754:0.0399:b5;389.23944:0.2176:y3;488.30783:0.5026:y4;617.35040:0.6716:y5;688.38751:1.0000:y6;731.32117:0.0199:b8;789.43524:0.3337:y7;844.40521:0.0297:b9;846.45667:0.6847:y8	DENOVO
495.766	2	2734	0.859	CID, CAD(y and b ions)	LFGAADPATK		12	261.16028:0.0611:b2;319.19757:0.0638:y3;416.25034:0.0679:y4;531.27728:0.2206:y5;575.28290:0.0496:b6;602.31439:0.3096:y6;672.33563:0.0523:b7;673.35150:0.2186:y7;730.37292:1.0000:y8;743.37274:0.0163:b8;844.42047:0.1018:b9;877.44135:0.5363:y9	DENOVO
495.768	2	2225.1	0.858	CID, CAD(y and b ions)	VLMLTGNDK		13	213.16029:0.0256:b2;262.13971:0.0304:y2;344.20078:0.0593:b3;376.18265:0.0842:y3;433.20410:0.3260:y4;439.27429:0.0386:b4-H2O;440.25787:0.0464:b4-NH3;534.25177:0.8613:y5;558.33252:0.0100:b5;647.33588:0.8164:y6;729.39691:0.0223:b7;778.37634:1.0000:y7;891.46039:0.1205:y8	DENOVO
495.803	2	5565.4	0.887	CID, CAD(y and b ions)	LLFDNLKK		9	227.17595:0.0103:b2;275.20773:0.0571:y2;374.24432:0.0101:b3;388.29181:0.0378:y3;502.33472:0.1181:y4;603.31421:0.0382:b5;617.36169:0.2121:y5;764.43005:1.0000:y6;877.51416:0.1903:y7	DENOVO
496.247	2	1718	0.877	CID, CAD(y and b ions)	TLELEACR	6-Carbamidomethylation	8	215.13957:0.0203:b2;335.14960:0.0220:y2;344.18213:0.0767:b3;406.18671:0.1607:y3;535.22925:0.4288:y4;648.31335:0.5454:y5;777.35596:1.0000:y6;890.44000:0.0456:y7	DENOVO
496.257	2	2879	0.874	CID, CAD(y and b ions)	ACNCLLLK	1-Carbamidomethylation;3-Carbamidomethylation	10	215.04858:0.0580:b2-NH3;260.19684:0.1137:y2;373.28088:0.1104:y3;486.36496:0.1713:y4;506.14917:0.0351:b4;619.23322:0.0772:b5;646.39563:0.5002:y5;732.31726:0.0206:b6;760.43854:1.0000:y6;920.46918:0.2663:y7	DENOVO
496.257	2	3122.9	0.894	CID, CAD(y and b ions)	ACNLCLLK	1-Carbamidomethylation;4-Carbamidomethylation	9	260.19684:0.1007:y2;373.28088:0.0990:y3;441.19202:0.0734:b4-H2O;533.31152:0.0367:y4;619.23322:0.0299:b5;646.39563:0.2056:y5;732.31726:0.0981:b6;760.43854:1.0000:y6;920.46918:0.0708:y7	DENOVO
496.26	2	1782.3	0.869	CID, CAD(y and b ions)	MELQETLK		10	260.19684:0.0468:y2;261.09088:0.0264:b2;361.24451:0.1205:y3;490.28711:0.4478:y4;618.34570:0.4329:y5;631.27612:0.0354:b5;714.31323:0.0360:b6-H2O;715.29681:0.0282:b6-NH3;731.42975:1.0000:y6;860.47235:0.5749:y7	DENOVO
496.275	2	-2101.9	0.86	CID, CAD(y and b ions)	AGGGVHLQPR		14	186.08786:0.0254:b3;243.10933:0.0633:b4;272.17169:0.0546:y2;342.17773:0.0288:b5;400.23026:0.3557:y3;479.23663:0.2226:b6;513.31433:0.8912:y4;592.32068:0.1164:b7;650.37323:1.0000:y5;720.37927:0.1634:b8;749.44165:0.0444:y6;806.46313:0.0633:y7;863.48456:0.0474:y8;920.50604:0.0432:y9	DENOVO
496.275	2	6604.1	0.871	CID, CAD(y and b ions)	QNVHLQPR		9	243.10933:0.1358:b2;272.17169:0.0949:y2;400.23026:0.2803:y3;479.23663:0.0613:b4;513.31433:0.8759:y4;592.32068:0.2423:b5;650.37323:1.0000:y5;749.44165:0.0613:y6;863.48456:0.1942:y7	DENOVO
496.288	2	4381.1	0.863	CID, CAD(y and b ions)	LAELHGVPR		13	272.17169:0.0297:y2;314.17157:0.2729:b3;371.24011:0.0391:y3;427.25562:0.0697:b4;428.26157:0.6338:y4;564.31458:0.0377:b5;565.32050:1.0000:y5;621.33600:0.0189:b6;678.40454:0.2729:y6;720.40442:0.0302:b7;807.44714:0.3600:y7;817.45715:0.0193:b8;878.48425:0.2780:y8	DENOVO
496.739	2	905.8	0.861	CID, CAD(y and b ions)	CNSLEELK	0-Carbamidomethylation	12	260.19684:0.1435:y2;275.08139:0.0472:b2;362.11343:0.0854:b3;389.23944:0.0953:y3;475.19748:0.0198:b4;518.28204:0.3209:y4;604.24005:0.0434:b5;631.36609:0.2605:y5;718.39807:1.0000:y6;733.28265:0.1151:b6;832.44104:0.3228:y7;846.36670:0.0179:b7	DENOVO
496.756	2	1304	0.859	CID, CAD(y and b ions)	QELAQEFK		13	258.10898:0.0349:b2;294.18118:0.2765:y2;371.19305:0.1038:b3;423.22375:0.2354:y3;442.23016:0.1583:b4;551.28235:0.4615:y4;552.27814:0.2785:b5-H2O;553.26172:0.1583:b5-NH3;622.31946:1.0000:y5;699.33130:0.1007:b6;735.40350:0.6012:y6;846.39972:0.1007:b7;864.44611:0.0668:y7	DENOVO
496.765	2	2838.1	0.861	CID, CAD(y and b ions)	YPMAVGLNK		12	261.12390:0.0438:b2;374.23978:0.0660:y3;392.16440:0.0417:b3;431.26123:0.2354:y4;463.20151:0.1472:b4;530.32965:0.2617:y5;562.26990:0.0834:b5;601.36676:0.7230:y6;619.29138:0.0327:b6;732.37543:1.0000:b7;829.46002:0.2739:y8;846.41833:0.1483:b8	DENOVO
497.241	2	3251.9	0.861	CID, CAD(y and b ions)	RYPSADER		8	304.16150:0.7970:y2;419.18845:0.3469:y3;490.22556:0.1439:y4;577.25757:0.3173:y5;674.31036:1.0000:y6;690.32104:0.5535:b6;819.36365:0.3653:b7;837.37366:0.2841:y7	DENOVO
497.246	2	-2453.4	0.861	CID, CAD(y and b ions)	TAQATADSTK		14	284.12421:0.0254:b3-NH3;335.19250:0.2074:y3;372.18829:0.0421:b4;450.21942:0.1632:y4;456.20898:0.0740:b5-NH3;521.25653:0.5504:y5;544.27307:0.0334:b6;622.30420:0.6584:y6;693.34131:1.0000:y7;728.32147:0.0181:b8-H2O;729.30505:0.0225:b8-NH3;821.39990:0.4569:y8;847.37976:0.0290:b9;892.43701:0.0210:y9	DENOVO
497.25	2	-0.8	0.867	CID, CAD(y and b ions)	QMVETELK	1-Oxidation (M)	12	260.19684:0.2332:y2;276.10181:0.0532:b2;375.17023:0.0266:b3;389.23944:0.1256:y3;490.28711:0.3374:y4;504.21280:0.0197:b4;605.26050:0.0417:b5;619.32971:0.8038:y5;718.39813:1.0000:y6;734.30310:0.0295:b6;847.38715:0.0301:b7;865.43353:0.1273:y7	DENOVO
497.25	2	1379	0.869	CID, CAD(y and b ions)	DMLQETLK	1-Oxidation (M)	8	260.19684:0.0468:y2;361.24451:0.1205:y3;376.15424:0.0749:b3;490.28711:0.4478:y4;618.34570:0.4329:y5;731.42975:1.0000:y6;860.45459:0.5749:y7-H2O;861.43817:0.2122:y7-NH3	DENOVO
497.254	2	1115.7	0.878	CID, CAD(y and b ions)	YENEVALR		7	288.20300:0.1084:y2;293.11371:0.1408:b2;359.24011:0.4029:y3;458.30850:0.2023:y4;587.35107:0.5065:y5;701.39404:1.0000:y6;830.43665:0.5324:y7	DENOVO
497.259	2	2631.5	0.863	CID, CAD(y and b ions)	QNGVSGLYR		12	300.13080:0.0446:b3;338.18225:0.0709:y2;382.17221:0.0676:b4-NH3;451.26630:0.1733:y3;468.22067:0.0355:b5-H2O;508.28778:0.2738:y4;543.25269:0.0374:b6;595.31982:1.0000:y5;694.38818:0.0932:y6;751.40967:0.0670:y7;819.40009:0.0250:b8;847.44208:0.0243:y8-H2O	DENOVO
497.266	2	1497.6	0.878	CID, CAD(y and b ions)	ELAEAYLGK		11	204.13426:0.0455:y2;225.12392:0.0776:b2-H2O;297.14459:0.0327:b3-NH3;317.21829:0.3364:y3;425.20361:0.1024:b4-H2O;480.28162:0.2527:y4;496.24072:0.0285:b5-H2O;551.31873:0.6709:y5;659.30402:0.0200:b6-H2O;680.36133:0.4309:y6;751.39844:1.0000:y7	DENOVO
497.29	2	4946.9	0.867	CID, CAD(y and b ions)	FKELSLTR		9	276.17117:0.0887:b2;389.25067:0.0406:y3;405.21375:0.0892:b3;476.28271:0.2587:y4;518.29785:0.0242:b4;589.36676:0.3907:y5;605.32983:0.0248:b5;718.41394:1.0000:b6;846.50427:0.0856:y7	DENOVO
497.29	2	6883.5	0.868	CID, CAD(y and b ions)	FKELSTLR		8	276.17117:0.0333:b2;389.25067:0.0345:y3;405.21375:0.0914:b3;476.28271:0.1952:y4;518.29785:0.0159:b4;589.36676:0.3682:y5;718.40936:1.0000:y6;846.50427:0.1114:y7	DENOVO
497.746	2	2389.7	0.867	CID, CAD(y and b ions)	LGLDYEER		8	304.16150:0.1050:y2;399.22433:0.0176:b4;433.20410:0.1506:y3;596.26746:0.5327:y4;711.29437:0.7728:y5;820.37280:0.0204:b7;824.37842:0.2978:y6;881.39990:1.0000:y7	DENOVO
497.748	2	6357.8	0.859	CID, CAD(y and b ions)	LGHAHSGMGK		14	308.17224:0.1127:b3;335.17474:0.1185:y3;379.20935:0.2366:b4;392.19620:0.1545:y4;479.22821:0.2914:y5;516.26825:0.1199:b5;603.30029:0.1392:b6;616.28711:0.5335:y6;660.32178:0.0938:b7;687.32422:1.0000:y7;791.36224:0.1504:b8;824.38318:0.1033:y8;848.38373:0.1801:b9;881.40460:0.3700:y9	DENOVO
497.753	2	6854.9	0.897	CID, CAD(y and b ions)	HLTDAYFK		12	251.15080:0.2856:b2;294.18118:0.2396:y2;352.19849:0.0755:b3;457.24451:0.1753:y3;467.22540:0.3941:b4;528.28162:0.2648:y4;538.26251:1.0000:b5;643.30853:0.0599:y5;701.32587:0.3707:b6;744.35626:0.4097:y6;848.39423:0.2057:b7;857.44031:0.2378:y7	DENOVO
497.769	2	2612.3	0.863	CID, CAD(y and b ions)	TQGLSGLYR		13	230.11409:0.0526:b2;287.13553:0.0810:b3;338.18225:0.0348:y2;382.20905:0.0332:b4-H2O;451.26630:0.0852:y3;470.22464:0.0181:b5-NH3;508.28778:0.1345:y4;595.31982:0.4913:y5;640.33020:0.0168:b7-NH3;708.40387:0.1813:y6;765.42529:1.0000:y7;820.42047:0.0123:b8;893.48389:0.0142:y8	DENOVO
497.788	2	3028.4	0.869	CID, CAD(y and b ions)	LGAGELAHVK		10	299.17191:0.0695:b4;383.24011:0.1631:y3;454.27722:0.3095:y4;567.36127:0.1881:y5;612.33569:0.0371:b7;696.40387:0.2632:y6;749.39459:0.0389:b8;753.42529:1.0000:y7;824.46240:0.0816:y8;881.48389:0.1826:y9	DENOVO
497.788	2	4072.8	0.868	CID, CAD(y and b ions)	LQGELAHVK		9	246.18120:0.0246:y2;383.24011:0.1341:y3;428.21451:0.0357:b4;454.27722:0.1393:y4;567.36127:0.0875:y5;612.33569:0.0307:b6;696.40387:0.0820:y6;753.42529:1.0000:y7;881.48389:0.2143:y8	DENOVO
498.256	2	1449.8	0.882	CID, CAD(y and b ions)	YALTGDDLK		12	235.10826:0.0594:b2;260.19684:0.0300:y2;375.22379:0.1157:y3;432.21301:0.0288:b4-NH3;488.25089:0.0671:b5-H2O;489.23447:0.0307:b5-NH3;490.25073:0.1744:y4;547.27216:0.2288:y5;621.28839:0.0339:b6;648.31989:0.8243:y6;761.40393:1.0000:y7;832.44104:0.4767:y8	DENOVO
498.256	2	720.5	0.883	CID, CAD(y and b ions)	YALTGDEVK		12	235.10826:0.2063:b2;246.18120:0.1052:y2;348.19232:0.0536:b3;375.22379:0.3387:y3;449.23999:0.0748:b4;488.25089:0.0819:b5-H2O;490.25073:0.0961:y4;547.27216:0.5632:y5;648.31989:1.0000:y6;761.40393:0.8928:y7;831.38885:0.1749:b8-H2O;832.44104:0.6633:y8	DENOVO
498.271	2	5659.1	0.902	CID, CAD(y and b ions)	KALFMETR		9	276.16663:0.0302:y2;405.20920:0.4828:y3;460.29236:0.0272:b4;536.24969:1.0000:y4;573.32227:0.0175:b5-H2O;683.31812:0.0302:y5;796.40216:0.0477:y6;821.42310:0.8810:b7;867.43927:0.2550:y7	DENOVO
498.298	2	4473.5	0.858	CID, CAD(y and b ions)	HVLVTLGEK		15	237.13515:0.0589:b2;258.14481:0.0167:y2-H2O;259.12839:0.0232:y2-NH3;333.17682:0.2555:y3;350.21921:0.0798:b3;446.26089:0.0985:y4;449.28760:0.0494:b4;547.30859:0.2259:y5;550.33533:0.1160:b5;646.37695:0.1928:y6;663.41937:0.0757:b6;720.44080:0.1662:b7;759.46106:1.0000:y7;849.48340:0.0251:b8;858.52948:0.4179:y8	DENOVO
498.745	2	496.7	0.859	CID, CAD(y and b ions)	MQAYQDLK		11	260.10687:0.0446:b2;260.19684:0.1188:y2;331.14398:0.0869:b3;375.22379:0.1138:y3;494.20734:0.0377:b4;503.28235:0.1933:y4;666.34570:0.4033:y5;737.29285:0.0661:b6;737.38281:1.0000:y6;850.37689:0.0482:b7;865.44135:0.3248:y7	DENOVO
498.759	2	2824.9	0.86	CID, CAD(y and b ions)	DLDLHEVR		11	229.11882:0.0679:b2;274.18735:0.1183:y2;344.14575:0.1824:b3;403.22992:0.4075:y3;457.22980:0.0408:b4;540.28882:1.0000:y4;594.28870:0.1187:b5;653.37292:0.5570:y5;723.33130:0.0885:b6;768.39984:0.9554:y6;822.39972:0.0229:b7	DENOVO
498.787	2	4309.2	0.882	CID, CAD(y and b ions)	SPLMPAKPR		9	272.17169:0.0159:y2;298.17667:0.1327:b3;400.26663:0.0355:y3;429.21716:0.0614:b4;471.30374:0.0637:y4;568.35651:1.0000:y5;699.39697:0.2383:y6;812.48108:0.1250:y7;909.53381:0.0113:y8	DENOVO
498.787	2	3154.7	0.883	CID, CAD(y and b ions)	SPLMPARPK		11	185.09261:0.0221:b2;244.16554:0.0619:y2;298.17667:0.1298:b3;400.26663:0.0233:y3;429.21716:0.0973:b4;471.30374:0.0773:y4;508.25934:0.0175:b5-H2O;568.35651:1.0000:y5;699.39697:0.2784:y6;812.48108:0.2290:y7;909.53381:0.0216:y8	DENOVO
498.808	2	3430.7	0.915	CID, CAD(y and b ions)	QDLPLLVAK		17	218.14990:0.0929:y2;226.08278:0.0388:b2-H2O;317.21829:0.1168:y3;339.16684:0.1163:b3-H2O;340.15042:0.1152:b3-NH3;430.30237:0.3866:y4;454.23016:0.0223:b4;543.38641:0.3972:y5;567.31421:0.0589:b5;640.43921:1.0000:y6;680.39825:0.0430:b6;753.52325:0.2353:y7;761.45612:0.0552:b7-H2O;762.43970:0.0505:b7-NH3;832.49323:0.0255:b8-H2O;833.47681:0.0260:b8-NH3;868.55017:0.1567:y8	DENOVO
499.245	2	291.5	0.867	CID, CAD(y and b ions)	LLSSDDYGK		7	204.13426:0.0127:y2;367.19757:0.1886:y3;482.22449:0.1111:y4;597.25146:0.1536:y5;684.28345:0.1589:y6;771.31549:1.0000:y7;884.39954:0.3178:y8	DENOVO
499.246	2	3853.4	0.868	CID, CAD(y and b ions)	GLWHNNEK		11	276.15536:0.0221:y2;340.16568:0.0233:b3-NH3;390.19830:0.0829:y3;494.25156:0.0483:b4;504.24121:0.4827:y4;608.29449:0.0662:b5;641.30017:1.0000:y5;722.33740:0.1050:b6;827.37946:0.4409:y6;851.38000:0.1217:b7;940.46350:0.0191:y7	DENOVO
499.269	2	-2770.3	0.859	CID, CAD(y and b ions)	TPVSEHVTK		14	199.10826:0.0126:b2;248.16048:0.0649:y2;298.17667:0.0299:b3;347.22888:0.0730:y3;385.20868:0.0171:b4;484.28778:0.2449:y4;514.25128:0.0535:b5;613.33038:0.1212:y5;651.31018:0.1203:b6;700.36243:1.0000:y6;750.37860:0.0823:b7;799.43079:0.6087:y7;851.42627:0.0775:b8;896.48358:0.1055:y8	DENOVO
499.271	2	3095.8	0.858	CID, CAD(y and b ions)	FLQYLADK		9	333.17682:0.2324:y3;389.21887:0.1302:b3;446.26089:0.2731:y4;609.32422:0.7264:y5;665.36621:0.0203:b5;736.40332:0.0181:b6;737.38281:1.0000:y6;850.46686:0.0286:y7;851.43030:0.0846:b7	DENOVO
499.273	2	3404.3	0.862	CID, CAD(y and b ions)	ALASLMTYK		12	256.16611:0.0162:b3;310.17609:0.0973:y2;411.22379:0.2013:y3;456.28217:0.0347:b5;542.26428:0.1527:y4;655.34833:0.2075:y5;670.35980:0.0442:b7-H2O;671.34338:0.0431:b7-NH3;742.38037:0.3758:y6;813.41748:1.0000:y7;851.43372:0.0207:b8;926.50153:0.0380:y8	DENOVO
499.275	2	6860.5	0.863	CID, CAD(y and b ions)	HLSGDSLLR		8	251.15080:0.1000:b2;338.18280:0.0261:b3;401.28705:0.1014:y3;597.26324:0.0800:b6;660.36749:0.1009:y6;710.34729:0.0348:b7;747.39954:1.0000:y7;860.48358:0.4185:y8	DENOVO
499.275	2	4082.6	0.862	CID, CAD(y and b ions)	HLSSGDLLR		12	251.15080:0.0882:b2;288.20300:0.0393:y2;338.18280:0.0219:b3;401.28705:0.1208:y3;516.31403:0.0222:y4;573.33545:0.0489:y5;597.26324:0.0342:b6;660.36749:0.1196:y6;710.34729:0.0314:b7;747.39954:1.0000:y7;823.43140:0.0171:b8;860.48358:0.4728:y8	DENOVO
499.306	2	3126.8	0.879	CID, CAD(y and b ions)	VGAGLLKDPK		13	244.16554:0.2458:y2;285.15625:0.1017:b4;359.19247:0.0269:y3;398.24033:0.0837:b5;487.28741:0.0512:y4;511.32434:0.1383:b6;600.37146:0.2121:y5;639.41931:0.0345:b7;713.45557:0.1966:y6;754.44629:1.0000:b8;770.47699:0.0112:y7;841.51410:0.0306:y8;898.53558:0.0696:y9	DENOVO
499.306	2	4219.7	0.877	CID, CAD(y and b ions)	VGQLLATAPK		14	244.16554:0.1343:y2;285.15625:0.1266:b3;315.20264:0.0217:y3;398.24033:0.0692:b4;399.22336:0.0248:y4-NH3;487.28745:0.0410:y5;511.32440:0.0587:b5;582.36151:0.0359:b6;600.37152:0.0851:y6;683.40918:0.0186:b7;713.45557:0.1439:y7;754.44629:1.0000:b8;841.51416:0.0417:y8;898.53558:0.0814:y9	DENOVO
499.306	2	6740.2	0.879	CID, CAD(y and b ions)	VGQLLKDPK		12	244.16554:0.2363:y2;285.15625:0.1159:b3;398.24033:0.2144:b4;487.28741:0.1224:y4;511.32440:0.1253:b5;600.37146:0.1274:y5;639.41931:0.0466:b6;713.45557:0.2438:y6;754.44629:1.0000:b7;841.51416:0.0495:y7;851.49902:0.0234:b8;898.53558:0.1803:y8	DENOVO
499.732	2	1910.6	0.861	CID, CAD(y and b ions)	VPDFSDYR		10	197.12900:0.0167:b2;312.15591:0.0298:b3;338.18225:0.6433:y2;453.20920:0.0559:y3;528.24579:0.0137:b5-H2O;540.24121:0.3054:y4;661.28333:0.0541:b6;687.30963:0.7800:y5;802.33655:1.0000:y6;899.38934:0.3554:y7	DENOVO
499.747	2	3018.8	0.858	CID, CAD(y and b ions)	DLTDYLMK		11	229.11882:0.0226:b2;278.15326:0.0805:y2;330.16650:0.0448:b3;391.23734:0.0444:y3;554.30066:0.2599:y4;590.24622:0.0255:b5-H2O;669.32758:0.2490:y5;721.34082:0.0211:b6;770.37531:1.0000:y6;835.35437:0.0149:b7-NH3;883.45935:0.1387:y7	DENOVO
499.761	2	2928.2	0.859	CID, CAD(y and b ions)	SSTLAQTYK		12	258.10901:0.1768:b3-H2O;310.17609:0.3396:y2;411.22379:0.1581:y3;460.24072:0.0579:b5;539.28235:0.2113:y4;588.29932:0.0908:b6;610.31946:1.0000:y5;671.33643:0.6792:b7-H2O;672.32001:0.1236:b7-NH3;723.40356:0.3474:y6;824.45123:0.1878:y7;852.41028:0.5415:b8	DENOVO
499.769	2	2622	0.878	CID, CAD(y and b ions)	QNYLYAVK		13	246.18120:0.0331:y2;317.21829:0.1895:y3;406.17264:0.0478:b3;480.28162:1.0000:y4;519.25671:0.0644:b4;593.36566:0.7029:y5;664.30945:0.1628:b5-H2O;665.29303:0.0810:b5-NH3;735.34656:0.2769:b6-H2O;736.33014:0.1564:b6-NH3;756.42902:0.5253:y6;852.42554:0.0359:b7;870.47192:0.0994:y7	DENOVO
499.775	2	3315.5	0.858	CID, CAD(y and b ions)	QFLGKSYR		9	276.13480:0.0471:b2;338.18225:0.1384:y2;425.21429:0.0569:y3;553.30920:0.1668:y4;574.33527:0.0353:b5;610.33069:1.0000:y5;723.41473:0.6703:y6;824.43060:0.2149:b7;870.48315:0.2149:y7	DENOVO
499.779	2	588.3	0.866	CID, CAD(y and b ions)	LLQEGVDPK		13	227.17595:0.0917:b2;244.16554:0.2618:y2;355.23450:0.0652:b3;359.19247:0.0865:y3;458.26089:0.0196:y4;484.27710:0.0288:b4;515.28235:0.4377:y5;640.36694:0.0311:b6;644.32495:0.4735:y6;755.39392:0.2382:b7;772.38354:1.0000:y7;852.44666:0.0219:b8;885.46759:0.3253:y8	DENOVO
500.283	2	6784.1	0.869	CID, CAD(y and b ions)	RLEEPSLR		10	288.20300:0.0457:y2;375.23502:0.0590:y3;399.23557:0.2728:b3;472.28778:1.0000:y4;528.27814:0.8953:b4;601.33038:0.5290:y5;712.36292:0.5924:b6;730.37292:0.4811:y6;825.44702:0.4777:b7;843.45703:0.5412:y7	DENOVO
500.766	2	2920.4	0.865	CID, CAD(y and b ions)	LLPLNDCR	6-Carbamidomethylation	8	307.20172:0.0144:b3-NH3;335.14960:0.2261:y2;450.17651:0.0248:y3;564.21948:0.4807:y4;649.35565:0.0114:b6-NH3;677.30353:0.5120:y5;774.35626:1.0000:y6;887.44031:0.0228:y7	DENOVO
500.771	2	3099.6	0.86	CID, CAD(y and b ions)	LLETYFSK		11	227.17595:0.0378:b2;234.14482:0.0197:y2;356.21851:0.0202:b3;381.21320:0.2328:y3;457.26620:0.0144:b4;544.27655:0.1949:y4;602.31897:0.0133:b5-H2O;645.32422:0.3492:y5;749.38739:0.0138:b6-H2O;774.36682:1.0000:y6;887.45087:0.2480:y7	DENOVO
500.775	2	2597.3	0.858	CID, CAD(y and b ions)	LLLADENGR		10	209.16539:0.0108:b2-H2O;232.14040:0.0198:y2;340.26001:0.0306:b3;346.18332:0.0418:y3;475.22589:0.1739:y4;509.29706:0.0129:b5-NH3;590.25287:0.2553:y5;661.28998:0.5622:y6;774.37402:1.0000:y7;887.45807:0.1522:y8	DENOVO
500.775	2	2254	0.868	CID, CAD(y and b ions)	NDLAVVDVR		14	230.07770:0.0256:b2;274.18735:0.2849:y2;343.16174:0.1381:b3;389.21429:0.0487:y3;414.19885:0.0458:b4;488.28268:0.1588:y4;495.25671:0.0268:b5-H2O;587.35107:0.7365:y5;594.32513:0.0202:b6-H2O;595.30872:0.0153:b6-NH3;658.38818:1.0000:y6;771.47229:0.2087:y7;809.40405:0.0198:b8-NH3;886.49921:0.0359:y8	DENOVO
500.775	2	1676.5	0.872	CID, CAD(y and b ions)	QAEAELALR		15	288.20300:0.0743:y2;329.14609:0.0754:b3;359.24011:0.3941:y3;400.18320:0.0560:b4;472.32416:0.9033:y4;511.21521:0.0754:b5-H2O;512.19879:0.0794:b5-NH3;601.36676:0.5988:y5;624.29926:0.0468:b6-H2O;625.28284:0.0295:b6-NH3;672.40387:0.7699:y6;695.33636:0.0356:b7-H2O;696.31995:0.0377:b7-NH3;801.44641:1.0000:y7;872.48352:0.3961:y8	DENOVO
500.782	2	7001.9	0.881	CID, CAD(y and b ions)	LFLESHVR		7	411.24625:0.0516:y3;485.27637:0.0640:b4-H2O;498.27829:0.4954:y4;627.32086:0.4231:y5;740.40491:1.0000:y6;826.44629:0.0495:b7;887.47333:0.3240:y7	DENOVO
500.793	2	3924.5	0.873	CID, CAD(y and b ions)	SAADLLAALR		12	230.11407:0.0214:b3;345.14099:0.2254:b4;359.24011:0.1081:y3;430.27722:0.5421:y4;458.22507:0.0818:b5;543.36127:1.0000:y5;571.30914:0.0140:b6;656.44531:0.4540:y6;713.38336:0.0130:b8;771.47229:0.5853:y7;842.50940:0.6264:y8;913.54651:0.0727:y9	DENOVO
500.793	2	4794	0.871	CID, CAD(y and b ions)	SAADLLALAR		11	230.11407:0.0116:b3;246.15605:0.0241:y2;345.14099:0.2907:b4;359.24011:0.0730:y3;430.27722:0.5910:y4;458.22507:0.0525:b5;543.36127:1.0000:y5;656.44531:0.5256:y6;771.47229:0.6563:y7;842.50940:0.6456:y8;913.54651:0.0198:y9	DENOVO
500.793	2	2741.3	0.861	CID, CAD(y and b ions)	VLSLGDGALR		9	300.19232:0.0572:b3;395.26581:0.0113:b4-H2O;416.26157:0.1712:y4;531.28851:0.0867:y5;585.32477:0.0252:b6;588.30994:0.6694:y6;701.39404:0.2496:y7;788.42603:1.0000:y8;901.51013:0.1267:y9	DENOVO
500.793	2	3336.9	0.864	CID, CAD(y and b ions)	VLSLGDGLAR		9	246.15605:0.0204:y2;300.19232:0.0566:b3;359.24011:0.0104:y3;416.26157:0.1393:y4;531.28851:0.0515:y5;588.30994:0.6419:y6;701.39404:0.2303:y7;788.42603:1.0000:y8;901.51013:0.1243:y9	DENOVO
500.793	2	2836.9	0.863	CID, CAD(y and b ions)	VLSLGDQLR		8	213.16029:0.0111:b2;300.19232:0.0582:b3;416.26157:0.2230:y3;531.28851:0.1065:y4;588.30994:0.7583:y5;701.39404:0.1985:y6;788.42603:1.0000:y7;901.51013:0.0531:y8	DENOVO
501.256	2	-2136.3	0.857	CID, CAD(y and b ions)	LFHAEQEK		12	244.13329:0.0382:b2-NH3;276.15536:0.0561:y2;398.21918:0.2635:b3;404.21393:0.1497:y3;469.25629:0.1602:b4;533.25653:0.3061:y4;598.29889:0.0981:b5;604.29364:1.0000:y5;726.35748:0.0464:b6;741.35254:0.8720:y6;855.40002:0.0966:b7;888.42096:0.1804:y7	DENOVO
501.263	2	2727.7	0.866	CID, CAD(y and b ions)	KVPLNDCR	6-Carbamidomethylation	7	335.14960:0.3330:y2;450.17651:0.1036:y3;552.35095:0.0135:b5;564.21948:0.6373:y4;650.35089:0.0317:b6-NH3;677.30353:0.5382:y5;774.35626:1.0000:y6	DENOVO
501.267	2	2737.4	0.882	CID, CAD(y and b ions)	LDLLAEGDR		11	229.11882:0.0177:b2;273.11890:0.0160:y2-NH3;342.20288:0.0847:b3;347.16733:0.0267:y3;476.20990:0.1651:y4;509.29706:0.0905:b5-NH3;547.24701:0.6463:y5;660.33105:1.0000:y6;773.41516:0.5818:y7;809.40448:0.0125:b8-H2O;888.44208:0.2914:y8	DENOVO
501.267	2	2661.3	0.879	CID, CAD(y and b ions)	LDLLDQER		11	175.11894:0.0217:y1;229.11882:0.0763:b2;304.16150:0.0210:y2;342.20288:0.0385:b3;432.22009:0.4181:y3;547.24701:0.6387:y4;570.31384:0.0315:b5;660.33112:1.0000:y5;773.41516:0.6366:y6;809.40448:0.0497:b7-H2O;888.44208:0.5497:y7	DENOVO
501.267	2	2416.6	0.868	CID, CAD(y and b ions)	LLLADEDGR		10	227.17595:0.0429:b2;232.14040:0.0314:y2;340.26001:0.0397:b3;347.16733:0.0831:y3;476.20990:0.1908:y4;508.31348:0.0103:b5-H2O;591.23688:0.3212:y5;662.27399:0.6397:y6;775.35803:1.0000:y7;888.44208:0.1175:y8	DENOVO
501.28	2	6238.8	0.875	CID, CAD(y and b ions)	VFGLHSVSR		13	247.14464:0.0167:b2;262.15097:0.0228:y2;304.16608:0.1745:b3;361.21936:0.0678:y3;448.25140:0.6190:y4;554.30908:0.0774:b5;585.31030:0.6905:y5;641.34106:0.0331:b6;698.39435:0.1254:y6;723.38251:0.0119:b7-NH3;755.41583:1.0000:y7;809.43097:0.0133:b8-H2O;902.48425:0.2730:y8	DENOVO
501.303	2	4550.1	0.867	CID, CAD(y and b ions)	SSVLGAAGLVK		16	175.07188:0.0235:b2;246.18120:0.0359:y2;359.26526:0.0749:y3;387.22433:0.0164:b4;416.28671:0.0297:y4;444.24579:0.1917:b5;487.32382:0.1255:y5;515.28290:0.2553:b6;558.36096:0.0532:y6;586.32001:0.0141:b7;615.38239:0.1504:y7;643.34149:1.0000:b8;728.46643:0.3082:y8;756.42554:0.8592:b9;827.53485:0.2587:y9;855.49396:0.4119:b10	DENOVO
501.736	2	1009.5	0.858	CID, CAD(y and b ions)	GPFAGDDAPR		9	272.17169:0.0397:y2;302.15045:0.1143:b3;343.20880:0.1271:y3;373.18756:0.0416:b4;458.23572:0.2659:y4;573.26270:0.1980:y5;630.28412:0.8924:y6;701.32123:1.0000:y7;848.38965:0.3741:y8	DENOVO
501.754	2	3402.7	0.864	CID, CAD(y and b ions)	DLVEAHYR		9	229.11882:0.0347:b2;328.18723:0.0747:b3;338.18225:0.0834:y2;457.22980:0.0548:b4;475.24115:0.2461:y3;511.23993:0.0208:b5-NH3;546.27826:0.5987:y4;675.32086:1.0000:y5;774.38928:0.9779:y6	DENOVO
501.764	2	1665.4	0.865	CID, CAD(y and b ions)	ELGSLDNVR		13	225.12392:0.0574:b2-H2O;274.18735:0.0211:y2;282.14536:0.0162:b3-H2O;283.12894:0.0204:b3-NH3;387.18796:0.0285:b4;388.23029:0.1414:y3;482.26144:0.0117:b5-H2O;503.25720:0.3940:y4;616.34125:0.3392:y5;703.37329:0.1644:y6;712.31488:0.0156:b7-NH3;760.39478:1.0000:y7;873.47882:0.0447:y8	DENOVO
501.768	2	2341.8	0.858	CID, CAD(y and b ions)	APELMLNSK		13	234.14482:0.1004:y2;298.14026:0.1853:b3;348.18774:0.2070:y3;411.22433:0.1004:b4;461.27179:0.5494:y4;542.26483:0.0591:b5;592.31232:0.9250:y5;655.34888:0.0154:b6;705.39636:1.0000:y6;769.39185:0.0133:b7;834.43896:0.9938:y7;856.42383:0.0246:b8;931.49170:0.1270:y8	DENOVO
501.77	2	1177.9	0.865	CID, CAD(y and b ions)	ELGSLDRGR		9	225.12392:0.0111:b2-H2O;369.17740:0.0374:b4-H2O;388.24149:0.1532:y3;503.26843:0.6107:y4;616.35248:0.2946:y5;703.38452:0.1684:y6;754.37305:0.0226:b7-NH3;760.40601:1.0000:y7;873.49005:0.0285:y8	DENOVO
501.772	2	5315.7	0.857	CID, CAD(y and b ions)	LAETYLHR		10	167.11844:0.0167:b2-H2O;312.17786:0.1174:y2;314.17157:0.0540:b3;425.26190:0.1481:y3;578.28259:0.0307:b5;588.32520:0.3742:y4;689.37292:0.6117:y5;818.41553:1.0000:y6;828.42554:0.0280:b7;889.45264:0.6598:y7	DENOVO
502.262	2	474.6	0.858	CID, CAD(y and b ions)	LELQGSNSR		11	243.13448:0.0888:b2;262.15097:0.0467:y2;356.21851:0.0383:b3;376.19388:0.0647:y3;463.22592:0.0513:y4;484.27710:0.0184:b4;520.24738:1.0000:y5;541.29858:0.0161:b5;648.30597:0.7891:y6;761.39001:0.5852:y7;890.43262:0.1914:y8	DENOVO
502.28	2	3953.5	0.861	CID, CAD(y and b ions)	SELTERLR		12	217.08244:0.2066:b2;288.20300:0.2915:y2;330.16650:0.5203:b3;431.21417:0.5756:b4;444.30408:0.8745:y3;560.25677:0.0849:b5;573.34668:0.2915:y4;674.39435:1.0000:y5;698.34729:0.2214:b6-H2O;699.33087:0.1292:b6-NH3;787.47839:0.5240:y6;829.44189:0.5424:b7	DENOVO
502.742	2	2723.8	0.867	CID, CAD(y and b ions)	EFSVYMTK		10	248.16048:0.1108:y2;346.14026:0.0644:b3-H2O;379.20096:0.1278:y3;445.20868:0.0260:b4-H2O;446.19226:0.0175:b4-NH3;542.26428:1.0000:y4;626.28259:0.0325:b5;641.33270:0.2012:y5;728.36475:0.4124:y6;875.43311:0.0245:y7	DENOVO
502.743	2	1115.7	0.859	CID, CAD(y and b ions)	DFPLANGDR		11	263.10315:0.0273:b2;290.14587:0.0138:y2;342.14536:0.0204:b3-H2O;347.16733:0.0421:y3;461.21027:0.2209:y4;473.23999:0.0151:b4;532.24738:1.0000:y5;640.30945:0.0176:b6-H2O;645.33142:0.6148:y6;742.38416:0.8194:y7;889.45258:0.0113:y8	DENOVO
502.745	2	2076.2	0.859	CID, CAD(y and b ions)	DMPLANATR	1-Oxidation (M)	10	175.11894:0.0164:y1;263.07016:0.0137:b2;276.16663:0.0245:y2;347.20374:0.0576:y3;360.12292:0.0517:b3;461.24664:0.1428:y4;532.28375:1.0000:y5;645.36780:0.6059:y6;658.28705:0.0108:b6;742.42059:0.6757:y7	DENOVO
502.767	2	3253.7	0.858	CID, CAD(y and b ions)	KSSTPEEVK		12	246.18120:0.2732:y2;375.22379:0.0980:y3;404.21451:0.1201:b4;484.24030:0.0221:b5-NH3;504.26636:0.1118:y4;601.31909:0.8799:y5;630.30988:0.0849:b6;702.36682:0.2708:y6;759.35242:0.5499:b7;789.39880:0.6139:y7;858.42084:0.1817:b8;876.43085:1.0000:y8	DENOVO
502.777	2	6725.3	0.876	CID, CAD(y and b ions)	KHRCYLK	3-Carbamidomethylation	8	249.13469:0.0148:b2-NH3;260.19684:0.0342:y2;423.26016:0.0918:y3;582.29346:1.0000:b4;583.29083:0.3878:y4;745.35675:0.9837:b5;858.44080:0.4932:b6;876.45081:0.0731:y6	DENOVO
502.78	2	4131.9	0.879	CID, CAD(y and b ions)	NVRPDYLK		10	260.19684:0.0669:y2;370.22028:0.1040:b3;423.26016:0.1328:y3;538.28711:0.0103:y4;582.29993:1.0000:b5;635.33984:0.0762:y5;745.36328:0.8232:b6;791.44098:0.0476:y6;858.44733:0.3560:b7;890.50940:0.0124:y7	DENOVO
503.237	2	414	0.861	CID, CAD(y and b ions)	LLEGEECR	6-Carbamidomethylation	8	335.14960:0.0646:y2;356.21851:0.0163:b3;395.22943:0.0123:b4-H2O;464.19217:0.0699:y3;593.23474:0.0687:y4;650.25623:0.7070:y5;779.29883:1.0000:y6;892.38287:0.1913:y7	DENOVO
503.239	2	2731.2	0.865	CID, CAD(y and b ions)	NYSVYMTK		9	248.16048:0.0676:y2;278.11407:0.0226:b2;348.11911:0.0131:b3-NH3;379.20096:0.2952:y3;542.26428:1.0000:y4;627.27783:0.0118:b5;641.33270:0.2900:y5;728.36475:0.8058:y6;891.42804:0.0676:y7	DENOVO
503.266	2	1908.2	0.868	CID, CAD(y and b ions)	LQLPDEYK		12	242.15047:0.0936:b2;310.17609:0.0525:y2;355.23450:0.0238:b3;435.26028:0.0121:b4-NH3;439.21869:0.1474:y3;549.30365:0.0171:b5-H2O;554.24561:0.1377:y4;651.29840:1.0000:y5;696.35681:0.0102:b6;764.38245:0.6403:y6;859.42010:0.0131:b7;892.44104:0.1053:y7	DENOVO
503.274	2	1734.1	0.857	CID, CAD(y and b ions)	CSTLLVGQK	0-Carbamidomethylation	12	248.07051:0.0517:b2;275.17136:0.0259:y2;332.19281:0.2983:y3;349.11816:0.1385:b3;431.26123:0.4814:y4;462.20224:0.3554:b4;544.34528:1.0000:y5;575.28632:0.1193:b5;657.42932:0.5202:y6;674.35474:0.0375:b6;758.47705:0.7438:y7;845.50903:0.4481:y8	DENOVO
503.274	2	784.1	0.857	CID, CAD(y and b ions)	CSTLLVQGK	0-Carbamidomethylation	13	204.13426:0.0280:y2;248.07051:0.0613:b2;332.19281:0.3490:y3;349.11816:0.0741:b3;431.26123:0.4212:y4;462.20224:0.4193:b4;544.34528:1.0000:y5;575.28632:0.0373:b5;657.42932:0.5369:y6;674.35474:0.0159:b6;758.47705:0.7139:y7;845.50903:0.3855:y8;859.43475:0.0151:b8	DENOVO
503.747	2	360.6	0.859	CID, CAD(y and b ions)	QETVECLK	5-Carbamidomethylation	12	260.19684:0.0572:y2;359.15668:0.0251:b3;420.22748:0.1660:y3;440.21451:0.0247:b4-H2O;441.19809:0.0348:b4-NH3;549.27008:1.0000:y4;587.26764:0.0129:b5;648.33850:0.3774:y5;747.29834:0.0114:b6;749.38617:0.7796:y6;860.38239:0.0180:b7;878.42877:0.0658:y7	DENOVO
503.771	2	2782	0.859	CID, CAD(y and b ions)	LGYPAPNFK		11	294.18118:0.0398:y2;334.17667:0.0448:b3;408.22412:0.0509:y3;505.27686:0.8817:y4;576.31396:0.1619:y5;673.36676:1.0000:y6;713.36218:0.0149:b7;836.43005:0.0770:y7;842.42004:0.0180:b8-H2O;843.40363:0.0165:b8-NH3;893.45154:0.3748:y8	DENOVO
503.782	2	6070.6	0.877	CID, CAD(y and b ions)	LSLEEFLR		11	157.10838:0.0113:y1-H2O;201.12392:0.0188:b2;288.20300:0.0560:y2;296.19739:0.0320:b3-H2O;435.27139:0.2180:y3;443.25055:0.0225:b4;564.31396:0.7032:y4;693.35657:1.0000:y5;719.36157:0.0179:b6;806.44061:0.6657:y6;893.47266:0.7919:y7	DENOVO
503.782	2	2053.6	0.886	CID, CAD(y and b ions)	VLAQDVYAK		9	218.14990:0.0239:y2;284.19739:0.0307:b3;381.21320:0.2026:y3;480.28162:0.0287:y4;527.28290:0.0296:b5;595.30859:0.1575:y5;723.36713:0.3129:y6;794.40424:1.0000:y7;907.48828:0.1966:y8	DENOVO
504.254	2	2879.6	0.88	CID, CAD(y and b ions)	SCNCLLLK	1-Carbamidomethylation;3-Carbamidomethylation	12	248.07051:0.0145:b2;260.19684:0.1078:y2;362.11343:0.0910:b3;373.28088:0.2081:y3;486.36496:0.1367:y4;522.14410:0.0798:b4;635.22815:0.0541:b5;646.39563:0.3537:y5;748.31219:0.0859:b6;760.43854:1.0000:y6;861.39624:0.0224:b7;920.46918:0.1008:y7	DENOVO
504.261	2	2221.9	0.858	CID, CAD(y and b ions)	EGEAYLLGR		14	187.07188:0.0529:b2;232.14040:0.0308:y2;316.11444:0.1787:b3;345.22446:0.2369:y3;387.15155:0.1640:b4;458.30850:0.6084:y4;550.21490:0.0750:b5;621.37183:1.0000:y5;663.29895:0.0348:b6;692.40894:0.6151:y6;776.38300:0.0495:b7;815.39392:0.0328:b8-H2O;821.45154:0.4605:y7;878.47302:0.0482:y8	DENOVO
504.274	2	2659	0.876	CID, CAD(y and b ions)	DLGVYEALK		11	211.10826:0.0288:b2-H2O;260.19684:0.0537:y2;286.14026:0.0499:b3;331.23395:0.1496:y3;367.19812:0.0244:b4-H2O;460.27655:0.1684:y4;548.27203:0.0155:b5;623.33984:1.0000:y5;659.30402:0.0648:b6-H2O;722.40826:0.1247:y6;779.42975:0.9579:y7	DENOVO
504.274	2	2657.6	0.876	CID, CAD(y and b ions)	EVGVYEALK		10	260.19684:0.0354:y2;331.23395:0.1220:y3;460.27655:0.3054:y4;531.24506:0.0191:b5-NH3;623.33984:0.8954:y5;659.30402:0.0191:b6-H2O;722.40826:0.0771:y6;748.35168:0.0247:b7;779.42975:1.0000:y7;878.49817:0.0686:y8	DENOVO
504.28	2	5181.1	0.862	CID, CAD(y and b ions)	DALELYKR		9	300.15591:0.1055:b3;303.21387:0.0122:y2;429.19852:0.1163:b4;466.27722:0.3693:y3;579.36127:0.6279:y4;708.40387:1.0000:y5;821.48792:0.3585:y6;833.44086:0.0181:b7;892.52502:0.0290:y7	DENOVO
504.283	2	4896.3	0.892	CID, CAD(y and b ions)	LVLCEVFK	3-Carbamidomethylation	9	213.16029:0.0409:b2;294.18118:0.1279:y2;393.24960:0.0767:y3;522.29218:0.1595:y4;615.31757:0.0120:b5;682.32281:0.5615:y5;714.38599:0.0190:b6;795.40692:1.0000:y6;894.47534:0.0855:y7	DENOVO
504.781	2	4866.8	0.86	CID, CAD(y and b ions)	MFQTLLQK		11	275.17136:0.0920:y2;279.11670:0.0898:b2;388.25543:0.2449:y3;407.17529:0.0478:b3;501.33948:0.2215:y4;508.22296:0.0523:b4;602.38715:0.9860:y5;621.30701:0.0198:b5;716.38055:0.0153:b6-H2O;730.44574:1.0000:y6;877.51416:0.4808:y7	DENOVO
504.801	2	4340.2	0.879	CID, CAD(y and b ions)	VTVLGHVQR		10	300.19232:0.0166:b3;303.17749:0.0432:y2;402.24591:0.1233:y3;413.27637:0.0134:b4;539.30481:0.2477:y4;596.32629:1.0000:y5;607.35675:0.0434:b6;709.41034:0.7594:y6;808.47876:0.4248:y7;909.52643:0.1879:y8	DENOVO
505.262	2	3132.4	0.857	CID, CAD(y and b ions)	AGVLAGHDNR		13	228.13481:0.0339:b3;289.16187:0.1456:y2;341.21887:0.1013:b4;404.18878:0.0975:y3;412.25598:0.0233:b5;541.24768:0.1859:y4;598.26917:0.7043:y5;606.33636:0.0119:b7;669.30627:1.0000:y6;721.36328:0.0845:b8;782.39032:0.5660:y7;881.45874:0.0335:y8;938.48022:0.0126:y9	DENOVO
505.266	2	4217.7	0.859	CID, CAD(y and b ions)	MADLHAVPR		13	175.11894:0.0160:y1;272.17169:0.0997:y2;318.11237:0.3697:b3;371.24011:0.1530:y3;431.19641:0.0427:b4;442.27722:1.0000:y4;568.25531:0.1067:b5;579.33612:0.9223:y5;639.29242:0.1350:b6;692.42017:0.2943:y6;738.36084:0.0553:b7;807.44714:0.2773:y7;878.48425:0.1677:y8	DENOVO
505.266	2	3120.2	0.858	CID, CAD(y and b ions)	MADLHVAPR		12	272.17169:0.0582:y2;318.11237:0.2861:b3;343.20880:0.0289:y3;431.19641:0.0888:b4;442.27722:1.0000:y4;568.25531:0.1745:b5;579.33612:0.7731:y5;692.42017:0.2405:y6;738.36084:0.0609:b7;807.44714:0.2289:y7;835.41364:0.0153:b8;878.48425:0.2146:y8	DENOVO
505.277	2	6270	0.861	CID, CAD(y and b ions)	AENFFLLR		10	201.08752:0.0175:b2;288.20300:0.0575:y2;315.13043:0.1507:b3;401.28705:0.2714:y3;548.35547:0.7386:y4;609.26727:0.0169:b5;695.42383:0.6160:y5;705.32434:0.0169:b6-NH3;809.46680:1.0000:y6;938.50940:0.1144:y7	DENOVO
505.287	2	3898.1	0.857	CID, CAD(y and b ions)	ELPSHVLSK		12	234.14482:0.0399:y2;243.13448:0.0250:b2;322.17667:0.0605:b3-H2O;347.22888:0.1026:y3;427.21924:0.0352:b4;446.29727:0.1013:y4;564.27814:0.0139:b5;583.35620:0.1131:y5;663.34656:0.0195:b6;670.38824:0.2623:y6;767.44098:1.0000:y7;863.46265:0.0136:b8	DENOVO
505.306	2	4808	0.908	CID, CAD(y and b ions)	VLEALHSLK		13	213.16029:0.0179:b2;342.20288:0.0199:b3;347.22888:0.0811:y3;413.23999:0.0245:b4;484.28778:0.3207:y4;526.32404:0.0132:b5;597.37183:0.1967:y5;663.38293:0.0169:b6;668.40894:0.4943:y6;750.41498:0.0452:b7;797.45154:1.0000:y7;845.48846:0.0167:b8-H2O;910.53558:0.3269:y8	DENOVO
505.306	2	2582	0.91	CID, CAD(y and b ions)	QSLPPGLAVK		17	198.08788:0.0108:b2-H2O;246.18120:0.0145:y2;317.21829:0.0728:y3;329.18250:0.0685:b3;408.22467:0.0151:b4-H2O;409.20825:0.0145:b4-NH3;430.30237:0.0219:y4;487.32382:0.0373:y5;584.37659:0.5977:y6;675.38293:0.0212:b7-H2O;676.36652:0.0184:b7-NH3;681.42932:1.0000:y7;764.43060:0.0281:b8;794.51343:0.0876:y8;845.48846:0.0270:b9-H2O;846.47205:0.0161:b9-NH3;881.54541:0.0214:y9	DENOVO
505.758	2	2371.4	0.865	CID, CAD(y and b ions)	TYGLCGALR	4-Carbamidomethylation	10	265.11884:0.0704:b2;288.20300:0.0284:y2;322.14029:0.0248:b3;359.24011:0.0120:y3;416.26157:0.1347:y4;435.22433:0.0173:b4;576.29224:0.5354:y5;689.37628:0.1227:y6;746.39771:1.0000:y7;909.46106:0.0532:y8	DENOVO
505.758	2	2437.3	0.863	CID, CAD(y and b ions)	TYGLCQLR	4-Carbamidomethylation	9	265.11884:0.0150:b2;322.14029:0.1009:b3;416.26157:0.1067:y3;435.22433:0.0232:b4;576.29224:0.5204:y4;595.25500:0.0106:b5;689.37628:0.1800:y5;746.39777:1.0000:y6;909.46106:0.0521:y7	DENOVO
505.816	2	4227.1	0.889	CID, CAD(y and b ions)	VALLPGELAK		10	218.14990:0.0124:y2;284.19739:0.1481:b3;331.23395:0.0402:y3;397.28146:0.0195:b4;460.27655:0.0363:y4;517.29803:0.1123:y5;614.35077:1.0000:y6;663.37128:0.0168:b7-NH3;727.43481:0.6608:y7;840.51886:0.2060:y8	DENOVO
505.816	2	3199.1	0.86	CID, CAD(y and b ions)	LLLPGELQK		9	227.17595:0.0639:b2;275.17136:0.0263:y2;340.26001:0.0210:b3;388.25543:0.0577:y3;517.29803:0.0360:y4;574.31946:0.0996:y5;671.37219:1.0000:y6;784.45630:0.1384:y7;897.54034:0.0312:y8	DENOVO
506.232	2	2760.6	0.864	CID, CAD(y and b ions)	EMGLYQDR		7	290.14587:0.0376:y2;418.20444:0.1707:y3;581.26776:0.3530:y4;594.25977:0.0227:b5;694.35181:0.1110:y5;751.37329:1.0000:y6;882.41382:0.0441:y7	DENOVO
506.254	2	3109	0.863	CID, CAD(y and b ions)	QLPYTMMK		10	242.15047:0.0280:b2;278.15326:0.0151:y2;409.19379:0.0775:y3;485.23956:0.0235:b4-NH3;510.24146:0.2245:y4;585.30365:0.0109:b5-H2O;586.28723:0.0204:b5-NH3;673.30481:0.1954:y5;717.32776:0.0210:b6-NH3;770.35754:1.0000:y6	DENOVO
506.261	2	1825.9	0.864	CID, CAD(y and b ions)	YNDPLYVK		12	246.18120:0.0299:y2;278.11407:0.0991:b2;393.14099:0.1115:b3;409.24451:0.4859:y3;490.19376:0.0222:b4;522.32861:0.1333:y4;603.27783:0.0355:b5;619.38135:1.0000:y5;734.40826:0.3402:y6;766.34113:0.0389:b6;848.38257:0.0282:b7-NH3;848.45117:0.3568:y7	DENOVO
506.264	2	5523.3	0.857	CID, CAD(y and b ions)	DKHVEEVR		12	244.12971:0.0144:b2;274.18735:0.1050:y2;381.18863:0.0758:b3;403.22992:0.0838:y3;480.25702:0.1532:b4;532.27252:0.3686:y4;609.29962:0.0588:b5;631.34094:1.0000:y5;738.34222:0.0389:b6;768.39984:0.5375:y6;837.41064:0.0135:b7;879.46783:0.0199:y7-NH3	DENOVO
506.286	2	4454.8	0.878	CID, CAD(y and b ions)	LHPVSTMVK		11	251.15080:0.1844:b2;377.22168:0.0427:y3;447.27197:0.0124:b4;478.26938:0.0400:y4;516.29340:0.1717:b5-H2O;517.27698:0.0578:b5-NH3;565.30139:0.1665:y5;635.35168:0.0329:b6;664.36981:0.0804:y6;761.42255:1.0000:y7;766.39215:0.0366:b7	DENOVO
506.726	2	5313.1	0.86	CID, CAD(y and b ions)	MGHAHSGMGK		15	204.13426:0.0337:y2;326.12869:0.3276:b3;335.17474:0.0437:y3;392.19620:0.1181:y4;397.16580:0.1552:b4;479.22821:0.6266:y5;534.22473:0.1097:b5;616.28711:0.5554:y6;621.25671:0.0829:b6;678.27820:0.3789:b7;687.32422:1.0000:y7;809.31873:0.2080:b8;824.38318:0.1526:y8;866.34015:0.1442:b9;881.40460:0.2029:y9	DENOVO
506.746	2	6262.9	0.857	CID, CAD(y and b ions)	NFGLYDQR		12	262.11914:0.0192:b2;303.17749:0.0220:y2;319.14062:0.0807:b3;418.20444:0.1010:y3;432.22467:0.0275:b4;577.27740:0.0166:b5-H2O;581.26776:0.4439:y4;694.35181:0.2132:y5;710.31494:0.0306:b6;751.37329:1.0000:y6;838.37354:0.0137:b7;898.44171:0.0318:y7	DENOVO
506.746	2	2806.7	0.859	CID, CAD(y and b ions)	NFGLYNER		8	287.13452:0.0623:y2-NH3;319.14062:0.0623:b3;418.20444:0.3281:y3;581.26776:0.3868:y4;691.32037:0.0263:b6-H2O;694.35181:0.1509:y5;751.37329:1.0000:y6;898.44171:0.0307:y7	DENOVO
506.748	2	2859.3	0.862	CID, CAD(y and b ions)	NMGLYVGSR	1-Oxidation (M)	7	262.08615:0.0373:b2;319.10760:0.0515:b3;418.24084:0.0947:y4;581.30414:0.4113:y5;694.32343:0.1756:b6;751.34485:1.0000:b7;898.44507:0.0379:y8	DENOVO
506.777	2	4589.7	0.867	CID, CAD(y and b ions)	KEVQYFAK		12	218.14990:0.2809:y2;258.14536:0.1906:b2;357.21378:0.1706:b3;365.21829:0.7926:y3;485.27234:0.0836:b4;528.28162:0.6087:y4;648.33569:0.6923:b5;656.34021:0.3144:y5;755.40863:1.0000:y6;795.40405:0.1773:b6;866.44116:0.3077:b7;884.45117:0.7124:y7	DENOVO
506.784	2	3772.6	0.879	CID, CAD(y and b ions)	SPLMAPKPR	3-Oxidation (M)	9	175.11894:0.0907:y1;272.17169:0.0696:y2;400.26663:0.0981:y3;427.20151:0.0865:b4-H2O;497.31940:0.1108:y4;568.35651:1.0000:y5;613.30194:0.0570:b6;715.39191:0.1835:y6;828.47595:0.1118:y7	DENOVO
507.238	2	5524.8	0.868	CID, CAD(y and b ions)	DFGLYNER		8	263.10315:0.0758:b2;320.12463:0.1255:b3;418.20444:0.0696:y3;581.26776:0.5231:y4;692.30438:0.0121:b6-H2O;694.35181:0.1426:y5;751.37329:1.0000:y6;898.44171:0.0419:y7	DENOVO
507.238	2	463.9	0.868	CID, CAD(y and b ions)	DFGLYQDR		9	263.10315:0.0230:b2;290.14587:0.0124:y2;320.12463:0.0696:b3;418.20444:0.1543:y3;433.20868:0.0368:b4;581.26776:0.4952:y4;694.35181:0.1110:y5;751.37329:1.0000:y6;898.44171:0.0226:y7	DENOVO
507.26	2	-1907.6	0.898	CID, CAD(y and b ions)	SPAGGGAAAAQR		16	256.12970:0.0363:b3;303.17749:0.0282:y2;313.15118:0.0621:b4;370.17264:0.0648:b5;374.21460:0.1085:y3;427.19409:0.1354:b6;445.25171:0.2855:y4;498.23120:0.0769:b7;516.28882:0.2939:y5;569.26831:0.0537:b8;587.32593:0.1693:y6;640.30542:0.0238:b9;644.34741:0.2177:y7;701.36890:0.3016:y8;758.39032:1.0000:y9;829.42743:0.1465:y10	DENOVO
507.303	2	585.4	0.888	CID, CAD(y and b ions)	DVAVVVNLGK		13	204.13426:0.0328:y2;215.10318:0.0444:b2;286.14026:0.1635:b3;317.21829:0.1605:y3;385.20868:0.1840:b4;431.26123:0.3811:y4;484.27710:0.1027:b5;530.32965:0.4289:y5;565.33496:0.0803:b6-H2O;629.39807:1.0000:y6;697.38843:0.0194:b7;728.46649:0.6484:y7;799.50360:0.3613:y8	DENOVO
507.744	2	1332.7	0.859	CID, CAD(y and b ions)	EYTDVLMK	6-Oxidation (M)	11	276.08673:0.0459:b2-NH3;294.14819:0.1230:y2;394.16141:0.0378:b3;407.23224:0.2074:y3;506.30066:0.2380:y4;608.25677:0.0320:b5;621.32764:0.3508:y5;704.31384:0.0852:b6-NH3;722.37531:1.0000:y6;851.34924:0.0495:b7-NH3;867.42804:0.0590:y7-H2O	DENOVO
507.761	2	2713.9	0.87	CID, CAD(y and b ions)	LYDAYELK		10	260.19684:0.0295:y2;389.23944:0.1199:y3;392.18213:0.0191:b3;552.30273:0.1859:y4;608.27203:0.0161:b5-H2O;609.25562:0.0239:b5-NH3;623.33984:0.2454:y5;738.36682:1.0000:y6;755.32513:0.0343:b6;901.43011:0.6798:y7	DENOVO
507.774	2	4358	0.872	CID, CAD(y and b ions)	CSSLLLHGK	0-Carbamidomethylation	14	204.13426:0.0505:y2;248.07051:0.0521:b2;335.10254:0.3134:b3;341.19315:0.6299:y3;448.18658:0.1021:b4;454.27722:0.4139:y4;561.27063:0.1809:b5;567.36127:0.7804:y5;674.35474:0.0268:b6;680.44531:0.4170:y6;767.47736:1.0000:y7;811.41364:0.0366:b7;854.50940:0.3634:y8;868.43506:0.0407:b8	DENOVO
507.783	2	2212	0.858	CID, CAD(y and b ions)	VVEGEAAALR		8	310.17667:0.0294:b3-H2O;359.24011:0.0793:y3;368.18170:0.0287:b4-NH3;430.27722:0.3286:y4;501.31433:0.3900:y5;630.35693:0.1314:y6;687.37836:0.7704:y7;816.42096:1.0000:y8	DENOVO
507.795	2	1171.7	0.86	CID, CAD(y and b ions)	VTLVSAAEPK		13	201.12392:0.0255:b2;244.16554:0.0382:y2;314.20798:0.0361:b3;373.20813:0.5679:y3;413.27637:0.0424:b4;444.24524:0.1392:y4;500.30841:0.0692:b5;515.28235:0.1744:y5;571.34552:0.0153:b6;602.31439:1.0000:y6;701.38281:0.7742:y7;814.46686:0.4083:y8;915.51453:0.1048:y9	DENOVO
507.813	2	6887.6	0.867	CID, CAD(y and b ions)	LALLEEAKK		12	275.20773:0.1311:y2;298.21304:0.0439:b3;346.24484:0.1265:y3;411.29712:0.0607:b4;475.28741:0.3086:y4;604.33002:0.6036:y5;651.37170:0.0219:b6-H2O;717.41406:0.6959:y6;740.41937:0.0187:b7;830.49817:1.0000:y7;868.51434:0.0742:b8;901.53528:0.9464:y8	DENOVO
508.251	2	6572.2	0.861	CID, CAD(y and b ions)	ASGPLDHYR		13	198.08788:0.0372:b3-H2O;313.15118:0.0306:b4;338.18225:0.0768:y2;426.23523:0.1152:b5;475.24115:0.4713:y3;541.26215:0.0120:b6;590.26813:1.0000:y4;678.32111:0.0202:b7;703.35217:0.4271:y5;800.40491:0.3792:y6;841.38440:0.0198:b8;857.42639:0.4754:y7;944.45844:0.0508:y8	DENOVO
508.251	2	3344.3	0.859	CID, CAD(y and b ions)	ASGPLDYHR		11	312.17786:0.0263:y2;408.22467:0.0630:b5-H2O;475.24115:0.4807:y3;541.26215:0.0442:b6;590.26813:1.0000:y4;703.35217:0.3284:y5;704.32550:0.2338:b7;800.40491:0.2627:y6;841.38440:0.0245:b8;857.42639:0.2596:y7;944.45844:0.1813:y8	DENOVO
508.256	2	-1236.4	0.858	CID, CAD(y and b ions)	LEPSAEVDR		11	290.14587:0.1677:y2;389.21429:0.0831:y3;427.21924:0.1024:b4;498.25635:0.2136:b5;518.25690:0.4110:y4;589.29395:1.0000:y5;627.29895:0.0490:b6;676.32599:0.2611:y6;709.34039:0.0534:b7-NH3;773.37878:0.1573:y7;902.42133:0.5579:y8	DENOVO
508.256	2	44.4	0.859	CID, CAD(y and b ions)	QLEDNATPK		13	242.15047:0.0588:b2;244.16554:0.1131:y2;345.21323:0.0385:y3;371.19305:0.0973:b3;416.25034:0.1787:y4;468.20941:0.1606:b4-H2O;530.29327:0.2907:y5;582.25238:0.0509:b5-H2O;583.23596:0.1244:b5-NH3;645.32019:0.6957:y6;774.36279:1.0000:y7;869.40045:0.0543:b8;887.44684:0.1708:y8	DENOVO
508.262	2	-902.7	0.858	CID, CAD(y and b ions)	QLEDNLQR		12	224.13991:0.0728:b2-H2O;303.17749:0.0454:y2;353.18250:0.0955:b3-H2O;416.26157:0.0579:y3;486.21997:0.0329:b4;530.30450:0.4620:y4;600.26294:0.0337:b5;645.33142:0.6249:y5;713.34698:0.0634:b6;774.37402:1.0000:y6;824.37854:0.0345:b7-NH3;887.45807:0.1652:y7	DENOVO
508.262	2	1161.2	0.859	CID, CAD(y and b ions)	SHVSASKDGK		8	204.13426:0.0139:y2;319.16119:0.0733:y3;447.25613:0.0261:y4;534.28815:0.3331:y5;552.24133:0.0166:b6-NH3;605.32526:0.3257:y6;692.35730:1.0000:y7;791.42572:0.9963:y8	DENOVO
508.264	2	2387.1	0.872	CID, CAD(y and b ions)	SPAAYEHLK		13	185.09261:0.1734:b2;256.12970:0.0411:b3;260.19684:0.0157:y2;327.16681:0.0646:b4;397.25574:0.5593:y3;472.21957:0.0299:b5-H2O;473.20316:0.1543:b5-NH3;526.29834:0.2067:y4;601.26215:0.0142:b6-H2O;689.36169:0.7738:y5;756.33167:0.0921:b7;760.39880:1.0000:y6;831.43591:0.3825:y7	DENOVO
508.264	2	577.1	0.864	CID, CAD(y and b ions)	YPEAPPSVR		12	244.09691:0.0136:b2-NH3;274.18735:0.0128:y2;361.21936:0.0307:y3;390.16647:0.1560:b3;458.27213:0.1821:y4;461.20358:0.1163:b4;555.32489:0.9039:y5;626.36200:1.0000:y6;724.33057:0.0183:b7-H2O;755.40460:0.7930:y7;841.40955:0.0249:b8;852.45734:0.1864:y8	DENOVO
508.28	2	934.5	0.866	CID, CAD(y and b ions)	EVTGVQVQR		10	303.17749:0.0714:y2;312.15594:0.0360:b3-H2O;387.18796:0.0211:b4;402.24591:0.1744:y3;486.25638:0.0360:b5;530.30450:0.8672:y4;629.37292:0.4047:y5;686.39435:0.8734:y6;787.44208:1.0000:y7;886.51050:0.0192:y8	DENOVO
508.28	2	1845.9	0.86	CID, CAD(y and b ions)	SAAEVLAQAR		16	228.14549:0.0180:y2-H2O;229.12904:0.0243:y2-NH3;230.11407:0.0555:b3;359.15665:0.2711:b4;374.21460:0.1356:y3;445.25171:0.5419:y4;458.22507:0.1230:b5;558.33582:1.0000:y5;571.30914:0.0125:b6;642.34625:0.0820:b7;657.40417:0.7480:y6;770.40479:0.0431:b8;786.44678:0.3725:y7;841.44189:0.0152:b9;857.48389:0.4015:y8;928.52100:0.0174:y9	DENOVO
508.287	2	3374.2	0.858	CID, CAD(y and b ions)	EELLAALEK		14	259.09299:0.0386:b2;276.15536:0.0323:y2;372.17706:0.0228:b3;389.23944:0.2374:y3;460.27655:0.4674:y4;467.25055:0.1069:b4-H2O;468.23413:0.0105:b4-NH3;531.31366:0.9698:y5;556.29822:0.0154:b5;609.32477:0.0263:b6-H2O;644.39771:1.0000:y6;722.40881:0.0140:b7-H2O;757.48175:0.4197:y7;886.52435:0.1129:y8	DENOVO
508.293	2	1724.9	0.873	CID, CAD(y and b ions)	DVNAALATLK		12	260.19684:0.0435:y2;329.14609:0.1273:b3;361.24451:0.1449:y3;400.18320:0.0950:b4;432.28162:0.2996:y4;471.22031:0.0488:b5;545.36572:0.3803:y5;584.30438:0.0188:b6;616.40283:0.5963:y6;655.34149:0.0151:b7;687.43994:0.4106:y7;801.48285:1.0000:y8	DENOVO
508.293	2	3143	0.857	CID, CAD(y and b ions)	LLSEVLGER		11	227.17595:0.0341:b2;286.15094:0.0283:y2-H2O;287.13452:0.0124:y2-NH3;314.20795:0.0193:b3;361.18298:0.0700:y3;443.25055:0.0296:b4;474.26703:0.0735:y4;573.33545:0.1550:y5;702.37805:0.1066:y6;789.41003:1.0000:y7;902.49414:0.0803:y8	DENOVO
508.293	2	2613.3	0.867	CID, CAD(y and b ions)	LVLVGDGGGTK		13	213.16029:0.0322:b2;305.18192:0.0306:y3;326.24435:0.0277:b3;362.20337:0.0519:y4;419.22485:0.3238:y5;482.33423:0.0101:b5;534.25177:0.1139:y6;591.27325:0.8278:y7;690.34167:0.6831:y8;768.42554:0.0239:b9;803.42572:1.0000:y9;869.47321:0.0112:b10;902.49414:0.1070:y10	DENOVO
508.293	2	2595.3	0.863	CID, CAD(y and b ions)	LVLVGDGGTGK		14	204.13426:0.0184:y2;213.16029:0.0273:b2;305.18192:0.0355:y3;326.24435:0.1064:b3;362.20337:0.0544:y4;419.22485:0.2147:y5;425.31274:0.0321:b4;465.30725:0.0244:b5-NH3;534.25177:0.0624:y6;591.27325:1.0000:y7;690.34167:0.6757:y8;803.42572:0.8827:y9;852.44623:0.0119:b10-NH3;902.49414:0.1374:y10	DENOVO
508.298	2	1179.6	0.857	CID, CAD(y and b ions)	LTQSNALLR		13	215.13957:0.0135:b2;288.20300:0.1079:y2;401.28705:0.1758:y3;412.21960:0.0131:b4-H2O;413.20319:0.0488:b4-NH3;472.32416:0.1708:y4;586.36707:0.3431:y5;615.31018:0.0247:b6;673.39911:1.0000:y6;711.36731:0.0246:b7-NH3;801.45770:0.8545:y7;841.47833:0.0268:b8;902.50537:0.4925:y8	DENOVO
508.302	2	2155.9	0.859	CID, CAD(y and b ions)	LVLVGDMLR		13	213.16029:0.0250:b2;288.20300:0.0455:y2;326.24435:0.0869:b3;408.28577:0.0195:b4-NH3;419.24347:0.1803:y3;465.30725:0.0370:b5-NH3;534.27045:0.2263:y4;591.29187:1.0000:y5;690.36029:0.4570:y6;711.37469:0.0395:b7-NH3;803.44434:0.6703:y7;841.48572:0.0160:b8;902.51276:0.6279:y8	DENOVO
508.754	2	461.6	0.858	CID, CAD(y and b ions)	DGLAEEVQR		12	286.14026:0.1291:b3;303.17749:0.0235:y2;357.17737:0.0946:b4;402.24591:0.1289:y3;486.21997:0.0265:b5;531.28851:0.3649:y4;615.26257:0.0136:b6;660.33112:0.6527:y5;714.33099:0.0282:b7;731.36823:1.0000:y6;844.45227:0.0402:y7;901.47375:0.0340:y8	DENOVO
508.762	2	3036.6	0.866	CID, CAD(y and b ions)	SGHFEQALK		13	260.19684:0.0577:y2;282.12021:0.2100:b3;331.23395:0.1170:y3;429.18863:0.1954:b4;459.29254:0.3623:y4;558.23120:0.4983:b5;588.33508:0.7005:y5;686.28979:0.3675:b6;735.40350:0.8365:y6;757.32690:1.0000:b7;870.41095:0.1971:b8;872.46240:0.1127:y7;929.48389:0.0448:y8	DENOVO
508.772	2	2062.1	0.861	CID, CAD(y and b ions)	SLEGEAAALR		12	175.11894:0.0445:y1;288.20300:0.0271:y2;330.16650:0.0729:b3;359.24011:0.1073:y3;387.18796:0.0192:b4;430.27722:0.1950:y4;498.21997:0.0314:b5-H2O;501.31433:0.4241:y5;630.35693:0.1854:y6;687.37836:1.0000:y7;816.42096:0.7871:y8;912.47803:0.0209:y9-NH3	DENOVO
508.785	2	2643.5	0.871	CID, CAD(y and b ions)	LLALGASEDK		12	227.17595:0.0435:b2;262.13971:0.0218:y2;298.21304:0.0532:b3;391.18231:0.0287:y3;411.29712:0.0283:b4;478.21432:0.1015:y4;549.25146:0.1081:y5;606.27289:0.7685:y6;626.38770:0.0111:b7;719.35693:0.3778:y7;790.39404:1.0000:y8;903.47815:0.2238:y9	DENOVO
508.785	2	2472.6	0.873	CID, CAD(y and b ions)	LLALQSEDK		9	262.13971:0.0540:y2;298.21304:0.1270:b3;391.18231:0.0492:y3;478.21432:0.2411:y4;606.27289:0.7384:y5;719.35699:0.3518:y6;790.39410:1.0000:y7;852.44666:0.0307:b8-H2O;903.47815:0.2691:y8	DENOVO
508.785	2	1130.7	0.863	CID, CAD(y and b ions)	LQSEVAELK		10	242.15047:0.0460:b2;260.19684:0.0991:y2;329.18250:0.0541:b3;389.23944:0.1716:y3;460.27655:0.2635:y4;559.34497:0.6108:y5;688.38751:0.4076:y6;757.37317:0.0317:b7;775.41956:1.0000:y7;903.47815:0.1593:y8	DENOVO
508.79	2	2181.8	0.881	CID, CAD(y and b ions)	EKTGAELLR		10	288.20300:0.1142:y2;359.19305:0.1277:b3;401.28705:0.0654:y3;416.21451:0.0201:b4;487.25162:0.0390:b5;530.32965:0.0630:y4;601.36676:0.0306:y5;658.38818:0.4534:y6;759.43591:1.0000:y7;887.53082:0.2066:y8	DENOVO
508.79	2	472.8	0.862	CID, CAD(y and b ions)	APSATVTGGKK		9	275.20773:0.0206:y2;332.22919:0.0636:y3;389.25067:0.2388:y4;490.29834:0.6946:y5;589.36676:0.5018:y6;685.35205:0.0107:b8;690.41443:0.9692:y7;761.45154:0.4520:y8;848.48358:1.0000:y9	DENOVO
508.79	2	2567.2	0.87	CID, CAD(y and b ions)	NVLVGDGSKK		12	214.11917:0.0157:b2;275.20773:0.0114:y2;362.23975:0.0295:y3;419.26123:0.2421:y4;483.29309:0.0114:b5;534.28815:0.1040:y5;591.30963:1.0000:y6;655.34149:0.0265:b7;690.37805:0.7853:y7;803.46210:0.8859:y8;870.46851:0.0114:b9;902.53052:0.1335:y9	DENOVO
508.803	2	4174.6	0.858	CID, CAD(y and b ions)	LTLSALVDGK		14	204.13426:0.0339:y2;319.16119:0.2482:y3;328.22363:0.0677:b3;415.25565:0.0913:b4;418.22958:0.1694:y4;468.28220:0.0331:b5-H2O;469.26578:0.0368:b5-NH3;531.31366:0.2997:y5;599.37683:0.0707:b6;602.35077:0.3505:y6;681.41827:0.1848:b7-NH3;689.38281:1.0000:y7;802.46686:0.8763:y8;903.51453:0.3409:y9	DENOVO
508.803	2	3685	0.859	CID, CAD(y and b ions)	LTLSALVGDK		14	197.12901:0.0184:b2-H2O;310.21307:0.0424:b3-H2O;311.19666:0.0261:b3-NH3;319.16119:0.2720:y3;415.25565:0.1513:b4;418.22958:0.2454:y4;486.29276:0.1232:b5;531.31366:0.2843:y5;599.37683:0.0189:b6;602.35077:0.5220:y6;689.38281:1.0000:y7;802.46686:0.9749:y8;870.49365:0.0204:b9;903.51453:0.6002:y9	DENOVO
509.261	2	-815.7	0.899	CID, CAD(y and b ions)	LAADGMAAAAR		14	228.14549:0.0331:y2-H2O;256.16611:0.0735:b3;317.19315:0.0272:y3;371.19302:0.0456:b4;388.23026:0.1559:y4;428.21448:0.1890:b5;459.26736:0.5265:y5;541.24445:0.0699:b6-H2O;590.30786:0.3044:y6;647.32935:0.0404:y7;762.35626:1.0000:y8;833.39337:0.0507:y9;843.40344:0.0257:b10;904.43048:0.0507:y10	DENOVO
509.264	2	389.4	0.86	CID, CAD(y and b ions)	VVDDELATR		12	276.16663:0.0342:y2;314.17157:0.0241:b3;347.20374:0.0947:y3;429.19852:0.0116:b4;460.28778:0.1287:y4;540.23053:0.0137:b5-H2O;589.33038:0.2801:y5;671.32520:0.0159:b6;704.35730:0.4387:y6;742.36230:0.0111:b7;819.38428:1.0000:y7;918.45264:0.3083:y8	DENOVO
509.27	2	1179.2	0.857	CID, CAD(y and b ions)	DTQSNALLR		10	200.05544:0.0128:b2-NH3;288.20300:0.1079:y2;401.28705:0.1758:y3;415.14606:0.0188:b4-NH3;472.32416:0.1708:y4;586.36707:0.3431:y5;599.24249:0.0153:b6-H2O;673.39911:1.0000:y6;801.45770:0.8545:y7;902.50537:0.4925:y8	DENOVO
509.272	2	2759.6	0.877	CID, CAD(y and b ions)	FLDPELQR		11	261.16028:0.0277:b2;303.17749:0.0793:y2;376.18723:0.0709:b3;416.26157:0.0851:y3;455.22943:0.0451:b4-H2O;456.21301:0.0515:b4-NH3;545.30414:0.0947:y4;642.35693:1.0000:y5;715.36664:0.1037:b6;757.38385:0.6128:y6;870.46790:0.0696:y7	DENOVO
509.273	2	2773.6	0.86	CID, CAD(y and b ions)	TPASELLMR		9	270.14536:0.0272:b3;306.15942:0.1296:y2;419.24347:0.4986:y3;532.32751:0.5882:y4;661.37012:0.4940:y5;712.38812:0.0596:b7;748.40216:1.0000:y6;819.43927:0.6298:y7;825.41803:0.0105:b8-H2O	DENOVO
509.282	2	3133.9	0.857	CID, CAD(y and b ions)	DLSEVLSVR		11	257.16037:0.0257:y2-NH3;316.15085:0.0223:b3;361.21936:0.0700:y3;445.19342:0.0109:b4;474.30344:0.0735:y4;527.23486:0.0178:b5-NH3;573.37183:0.1550:y5;702.41443:0.1066:y6;789.44647:1.0000:y7;825.43579:0.0101:b8-H2O;902.53052:0.0803:y8	DENOVO
509.282	2	3920.7	0.876	CID, CAD(y and b ions)	EKLETELR		10	258.14536:0.0119:b2;288.20300:0.1293:y2;371.22943:0.1492:b3;417.24557:0.0905:y3;500.27200:0.3730:b4;518.29327:0.3691:y4;601.31970:0.0232:b5;647.33582:0.8438:y5;760.41992:1.0000:y6;888.51489:0.0140:y7	DENOVO
509.282	2	1300.4	0.857	CID, CAD(y and b ions)	LLVSASQDGK		10	227.17595:0.0671:b2;319.16119:0.0494:y3;326.24435:0.0243:b3;413.27637:0.0205:b4;447.21976:0.0437:y4;534.25177:0.1776:y5;605.28888:0.2069:y6;692.32092:0.8675:y7;791.38934:1.0000:y8;904.47339:0.1351:y9	DENOVO
509.288	2	-2003.5	0.858	CID, CAD(y and b ions)	LTLTNDKGR		12	215.13957:0.0230:b2;232.14040:0.0170:y2;310.21307:0.0141:b3-H2O;360.23535:0.0926:y3;411.26074:0.0300:b4-H2O;475.26227:0.1437:y4;589.30524:0.2633:y5;658.34119:0.0463:b6;690.35291:1.0000:y6;786.43616:0.0541:b7;803.43695:0.6622:y7;904.48462:0.2448:y8	DENOVO
509.288	2	-2138.3	0.86	CID, CAD(y and b ions)	LTLTNDRGK		11	215.13957:0.0350:b2;328.22363:0.0265:b3;360.23535:0.0901:y3;429.27130:0.0306:b4;475.26227:0.0918:y4;526.28723:0.0285:b5-NH3;589.30524:0.2861:y5;690.35291:1.0000:y6;803.43695:0.4456:y7;814.44226:0.0129:b7;904.48462:0.2307:y8	DENOVO
509.301	2	2059.5	0.857	CID, CAD(y and b ions)	LLQTSNLTK		11	227.17595:0.0219:b2;248.16048:0.0508:y2;355.23450:0.0283:b3;361.24451:0.0444:y3;456.28220:0.0257:b4;475.28745:0.0417:y4;526.28723:0.0631:b5-NH3;562.31946:0.1996:y5;663.36719:0.7050:y6;791.42572:1.0000:y7;904.50983:0.2365:y8	DENOVO
509.301	2	2699.8	0.909	CID, CAD(y and b ions)	HHATVLALR		10	175.11894:0.0189:y1;275.12564:0.0632:b2;288.20300:0.0111:y2;359.24011:0.0116:y3;472.32416:0.1226:y4;546.27887:0.0103:b5;571.39258:0.1788:y5;672.44025:0.1927:y6;743.47736:1.0000:y7;843.48407:0.2888:b8	DENOVO
509.306	2	6699.4	0.881	CID, CAD(y and b ions)	VSLSTLNKR		12	282.18176:0.0977:b3-H2O;303.21387:0.0890:y2;369.21378:0.0310:b4-H2O;370.19736:0.0240:b4-NH3;417.25681:0.1560:y3;470.26147:0.0219:b5-H2O;530.34088:0.1643:y4;601.35608:0.0145:b6;631.38855:0.3767:y5;718.42059:1.0000:y6;831.50464:0.3150:y7;918.53668:0.3270:y8	DENOVO
509.306	2	3998.8	0.881	CID, CAD(y and b ions)	VSLSTLNRK		10	282.18176:0.0155:b3-H2O;303.21387:0.0477:y2;387.22433:0.0268:b4;417.25681:0.1369:y3;530.34088:0.0922:y4;631.38855:0.3267:y5;715.39905:0.0104:b7;718.42059:1.0000:y6;831.50464:0.2121:y7;918.53668:0.2202:y8	DENOVO
509.762	2	-866.9	0.875	CID, CAD(y and b ions)	EQSSLEAVR		13	258.10898:0.0290:b2;274.18735:0.0362:y2;345.14099:0.0213:b3;345.22446:0.3718:y3;432.17303:0.0169:b4;474.26703:0.6656:y4;545.25708:0.0165:b5;587.35107:0.6117:y5;674.29968:0.0398:b6;674.38312:0.8068:y6;727.32623:0.0338:b7-H2O;761.41516:1.0000:y7;889.47375:0.0386:y8	DENOVO
509.769	2	2190.2	0.858	CID, CAD(y and b ions)	DTPGFAAALR		12	288.20300:0.0495:y2;359.24011:0.2015:y3;371.15665:0.0370:b4;430.27722:0.5962:y4;501.31433:1.0000:y5;518.22504:0.0181:b5;572.23517:0.0314:b6-NH3;648.38269:0.4045:y6;705.40417:0.5711:y7;802.45691:0.4142:y8;826.40991:0.0377:b9-H2O;903.50464:0.0279:y9	DENOVO
509.771	2	2745.2	0.86	CID, CAD(y and b ions)	ACGVLETLR	1-Carbamidomethylation	10	288.20300:0.0426:y2;289.09705:0.0908:b3;388.16547:0.0608:b4;389.25067:0.1634:y3;501.24951:0.1294:b5;518.29327:0.2912:y4;630.29211:0.0331:b6;631.37732:0.4909:y5;730.44574:0.0489:y6;787.46716:1.0000:y7	DENOVO
509.771	2	1810.2	0.881	CID, CAD(y and b ions)	MQTGAELLR		13	260.10687:0.0657:b2;288.20300:0.1142:y2;361.15457:0.0102:b3;401.28705:0.0654:y3;418.17603:0.0279:b4;472.18616:0.0126:b5-NH3;530.32965:0.0630:y4;600.24518:0.0171:b6-H2O;601.36676:0.0306:y5;658.38818:0.4534:y6;731.33978:0.0126:b7;759.43591:1.0000:y7;887.49445:0.2066:y8	DENOVO
509.774	2	6559	0.87	CID, CAD(y and b ions)	EVQVLDSTK		13	248.16048:0.0888:y2;335.19250:0.1662:y3;357.17740:0.1175:b3;450.21942:0.0702:y4;456.24579:0.3761:b4;563.30347:0.0328:y5;569.32983:0.3553:b5;662.37189:0.0257:y6;684.35681:1.0000:b6;771.38885:0.3441:b7;790.43048:0.0257:y7;872.43652:0.2722:b8;889.49890:0.0735:y8	DENOVO
509.78	2	2901.8	0.868	CID, CAD(y and b ions)	EVARLDSTK		13	248.16048:0.0430:y2;300.15591:0.0265:b3;335.19250:0.1788:y3;450.21942:0.0650:y4;456.25702:0.1928:b4;563.30347:0.0391:y5;569.34106:0.2154:b5;684.36804:1.0000:b6;719.40460:0.0197:y6;771.40002:0.3739:b7;790.44171:0.0382:y7;872.44775:0.2199:b8;889.51013:0.0265:y8	DENOVO
509.78	2	3115	0.873	CID, CAD(y and b ions)	RAEVLDSTK		13	248.16048:0.0288:y2;335.19250:0.2903:y3;357.18860:0.1530:b3;450.21942:0.0153:y4;456.25702:0.2052:b4;563.30347:0.0513:y5;569.34106:0.3965:b5;662.37189:0.1080:y6;684.36804:1.0000:b6;771.40002:0.2948:b7;791.41449:0.0189:y7;862.45160:0.0248:y8;872.44775:0.2475:b8	DENOVO
509.78	2	-2768	0.861	CID, CAD(y and b ions)	NNKVLDSTK		12	248.16048:0.0393:y2;335.19250:0.2269:y3;357.18863:0.0974:b3;450.21942:0.0920:y4;456.25705:0.2039:b4;563.30347:0.0478:y5;569.34113:0.3140:b5;662.37189:0.0290:y6;684.36804:1.0000:b6;771.40009:0.4065:b7;790.46686:0.0417:y7;872.44775:0.2190:b8	DENOVO
509.78	2	472.7	0.86	CID, CAD(y and b ions)	GLSATVTGGQK		14	258.14536:0.0932:b3;275.17136:0.0200:y2;332.19281:0.1736:y3;389.21429:0.5012:y4;430.23016:0.0732:b5;490.26196:1.0000:y5;529.29858:0.0104:b6;589.33038:0.6396:y6;630.34625:0.0247:b7;690.37805:0.9648:y7;744.38916:0.1004:b9;761.41516:0.3802:y8;848.44720:0.6566:y9;855.42078:0.0162:b10-NH3	DENOVO
509.78	2	254.9	0.866	CID, CAD(y and b ions)	LGSATVTGGQK		17	258.14536:0.0630:b3;275.17136:0.0411:y2;329.18246:0.0673:b4;332.19281:0.0485:y3;389.21429:0.2781:y4;430.23016:0.0397:b5;490.26196:0.7531:y5;511.28802:0.0337:b6-H2O;512.27161:0.0181:b6-NH3;589.33038:0.5699:y6;630.34625:0.0326:b7;669.35718:0.0107:b8-H2O;690.37805:0.9825:y7;744.38916:0.0446:b9;761.41516:0.4676:y8;848.44720:1.0000:y9;905.46863:0.0613:y10	DENOVO
509.78	2	2999.1	0.858	CID, CAD(y and b ions)	VASATVTGGQK		12	258.14536:0.0553:b3;275.17136:0.0111:y2;329.18246:0.0156:b4;332.19281:0.0546:y3;389.21429:0.1871:y4;430.23016:0.0340:b5;490.26196:0.5554:y5;589.33038:0.4701:y6;690.37805:0.8930:y7;744.38916:0.0322:b9;761.41516:0.4252:y8;848.44720:1.0000:y9	DENOVO
509.782	2	3743.1	0.868	CID, CAD(y and b ions)	WLGVLDSTK		14	248.16048:0.0254:y2;300.17120:0.0276:b2;335.19250:0.2600:y3;357.19266:0.0666:b3;450.21942:0.1092:y4;456.26105:0.2006:b4;563.30347:0.0165:y5;569.34509:0.3309:b5;662.37189:0.0530:y6;684.37207:1.0000:b6;719.39337:0.0677:y7;771.40411:0.4037:b7;814.46686:0.0115:y8-H2O;872.45178:0.2933:b8	DENOVO
509.8	2	6750.2	0.884	CID, CAD(y and b ions)	LLFEELVR		8	175.11894:0.0131:y1;387.27139:0.0419:y3;503.28693:0.0243:b4;516.31403:0.2917:y4;632.32953:0.0169:b5;645.35657:0.4544:y5;792.42499:1.0000:y6;905.50903:0.1417:y7	DENOVO
509.806	2	2606.9	0.893	CID, CAD(y and b ions)	FKATVSLPR		10	272.17169:0.0309:y2;276.17117:0.0304:b2;385.25574:0.0181:y3;472.28778:0.1402:y4;571.35620:0.1442:y5;672.40387:0.2805:y6;743.44098:1.0000:y7;844.49323:0.0651:b8;853.52539:0.0225:y8-H2O;854.50897:0.0200:y8-NH3	DENOVO
510.242	2	4007.6	0.857	CID, CAD(y and b ions)	STVASMMHR		12	189.08754:0.0141:b2;288.15594:0.0260:b3;312.17786:0.0130:y2;359.19305:0.0149:b4;443.21832:0.0921:y3;446.22507:0.0151:b5;574.25885:0.2732:y4;577.26556:0.0264:b6;661.29089:0.8312:y5;708.30609:0.0102:b7;732.32800:1.0000:y6;831.39636:0.4246:y7	DENOVO
510.245	2	2356.6	0.858	CID, CAD(y and b ions)	LGADMEDLR		12	242.15047:0.0218:b3;288.20300:0.3048:y2;357.17737:0.0882:b4;403.22992:0.0745:y3;488.21790:0.0376:b5;532.27252:0.3364:y4;663.31299:0.4205:y5;732.28741:0.0371:b7;778.33997:0.4879:y6;845.37146:0.0190:b8;849.37708:0.3451:y7;906.39850:1.0000:y8	DENOVO
510.253	2	4636.5	0.889	CID, CAD(y and b ions)	HSFCEVLK	3-Carbamidomethylation	12	225.09877:0.0420:b2;260.19684:0.2303:y2;359.26526:0.0420:y3;372.16718:0.0420:b3;488.30783:0.1260:y4;532.19781:0.3613:b4;648.33850:0.1908:y5;661.24042:1.0000:b5;760.30884:0.7226:b6;795.40692:0.1107:y6;873.39288:0.0840:b7;882.43890:0.4809:y7	DENOVO
510.253	2	1357.8	0.864	CID, CAD(y and b ions)	MPFQASPNK		13	261.15570:0.0796:y2;358.20847:0.2915:y3;376.16946:0.1600:b3;445.24048:0.9481:y4;504.22806:0.0363:b4;516.27759:0.8002:y5;575.26514:0.0614:b5;644.33618:0.8443:y6;662.29718:0.1133:b6;759.34998:0.0502:b7;791.40460:1.0000:y7;855.38232:0.0424:b8-H2O;888.45734:0.4628:y8	DENOVO
510.258	2	6371.8	0.871	CID, CAD(y and b ions)	ECLVELEK	1-Carbamidomethylation	11	273.05408:0.0228:b2-NH3;276.15536:0.0895:y2;389.23944:0.1297:y3;502.23352:0.0913:b4;518.28204:0.4292:y4;617.35040:1.0000:y5;631.27612:0.0566:b5;726.34961:0.0457:b6-H2O;730.43451:0.8082:y6;873.40277:0.0694:b7;890.46515:0.7059:y7	DENOVO
510.261	2	2622.5	0.859	CID, CAD(y and b ions)	DGYPLEAVR		7	336.11954:0.0170:b3;345.22446:0.0658:y3;433.17230:0.0101:b4;474.26703:0.2360:y4;587.35107:0.3702:y5;684.40387:1.0000:y6;847.46716:0.0830:y7	DENOVO
510.261	2	2289.2	0.861	CID, CAD(y and b ions)	GDYPLEAVR		8	274.18735:0.0127:y2;336.11954:0.0163:b3;345.22446:0.0599:y3;433.17230:0.0238:b4;474.26703:0.2803:y4;587.35107:0.4096:y5;684.40387:1.0000:y6;847.46716:0.0757:y7	DENOVO
510.263	2	2961.7	0.86	CID, CAD(y and b ions)	EAASELLMR		14	201.08752:0.0206:b2;306.15942:0.1296:y2;341.14609:0.1012:b4-H2O;419.24347:0.4986:y3;470.18866:0.0934:b5-H2O;471.17224:0.0417:b5-NH3;532.32751:0.5882:y4;583.27277:0.0557:b6-H2O;584.25635:0.0167:b6-NH3;661.37012:0.4940:y5;696.35681:0.0171:b7-H2O;748.40216:1.0000:y6;819.43927:0.6298:y7;890.47638:0.0693:y8	DENOVO
510.274	2	2560.8	0.875	CID, CAD(y and b ions)	LVFSPEEAK		9	218.14990:0.0220:y2;347.19247:0.0804:y3;360.22870:0.0153:b3;447.26071:0.0126:b4;476.23505:0.0607:y4;573.28784:0.5997:y5;660.31982:0.4498:y6;807.38824:1.0000:y7;906.45667:0.2995:y8	DENOVO
510.737	2	2389.5	0.876	CID, CAD(y and b ions)	ELDDELMR		9	225.12392:0.0283:b2-H2O;306.15942:0.1330:y2;419.24347:0.2998:y3;473.18835:0.0242:b4;548.28607:0.5666:y4;602.23096:0.0206:b5;663.31299:0.5366:y5;778.33997:1.0000:y6;891.42401:0.1203:y7	DENOVO
510.755	2	-2194.4	0.858	CID, CAD(y and b ions)	GLVTDADAMK		13	278.15326:0.0433:y2;349.19037:0.1060:y3;371.22943:0.0164:b4;464.21732:0.0406:y4;486.25638:0.3681:b5;535.25446:0.0897:y5;557.29346:0.1890:b6;650.28137:0.0151:y6;672.32043:1.0000:b7;743.35754:0.7513:b8;751.32904:0.0239:y7;850.39746:0.0236:y8;874.39801:0.2969:b9	DENOVO
510.756	2	-2089.4	0.861	CID, CAD(y and b ions)	RYGSAHAMK		12	278.15326:0.0649:y2;349.19037:0.1778:y3;464.22574:0.0287:b4;486.24930:0.3023:y4;535.26282:0.1701:b5;557.28638:0.1087:y5;626.30786:0.0127:y6-H2O;672.32178:1.0000:b6;701.33990:0.0169:y7;743.35889:0.6897:b7;864.40320:0.0219:y8;874.39935:0.3484:b8	DENOVO
510.761	2	5215	0.869	CID, CAD(y and b ions)	RLTDADAMK		13	278.15326:0.0886:y2;349.19037:0.1881:y3;371.24066:0.0208:b3;464.21732:0.0314:y4;486.26761:0.4103:b4;535.25446:0.1229:y5;557.30469:0.1019:b5;650.28137:0.0191:y6;672.33167:1.0000:b6;743.36877:0.8812:b7;751.32904:0.0130:y7;864.41309:0.0465:y8;874.40924:0.4241:b8	DENOVO
510.761	2	-260.3	0.86	CID, CAD(y and b ions)	KEAMEERK		11	258.14536:0.0481:b2;303.21387:0.0766:y2;329.18246:0.1016:b3;432.25647:0.1034:y3;443.19598:0.0624:b4-NH3;561.29907:0.4023:y4;692.33954:0.3393:y5;701.28113:0.0267:b6-NH3;763.37665:1.0000:y6;874.40924:0.0719:b7;892.41925:0.5437:y7	DENOVO
511.235	2	2479.2	0.876	CID, CAD(y and b ions)	KDDDELMR		6	306.15942:0.2889:y2;419.24347:0.2122:y3;548.28607:0.4153:y4;663.31299:0.3085:y5;778.33997:1.0000:y6;893.36688:0.0384:y7	DENOVO
511.256	2	4569	0.87	CID, CAD(y and b ions)	MCLVELEK	1-Carbamidomethylation	10	276.15536:0.0893:y2;292.07898:0.2124:b2;389.23944:0.2438:y3;405.16302:0.0856:b3;504.23145:0.0979:b4;518.28204:0.4569:y4;617.35040:0.6546:y5;633.27405:0.0160:b5;730.43451:1.0000:y6;890.46515:0.7100:y7	DENOVO
511.257	2	626.6	0.858	CID, CAD(y and b ions)	LSGPGGYTNR		16	240.13481:0.0355:b3-H2O;289.16187:0.0675:y2;355.19812:0.0450:b4;390.20953:0.1114:y3;412.21957:0.0403:b5;469.24103:0.0373:b6;553.27289:0.2666:y4;610.29431:0.3069:y5;614.29382:0.0355:b7-H2O;615.27740:0.0243:b7-NH3;667.31580:1.0000:y6;716.32507:0.0249:b8-NH3;764.36853:0.2802:y7;821.39001:0.4769:y8;847.39496:0.0320:b9;908.42206:0.1736:y9	DENOVO
511.257	2	1047.7	0.858	CID, CAD(y and b ions)	LSGPGGSGSFR		19	240.13481:0.0211:b3-H2O;322.18732:0.0152:y2;355.19812:0.0222:b4;409.21936:0.0581:y3;412.21957:0.1306:b5;466.24081:0.2382:y4;469.24103:0.0207:b6;538.26251:0.0218:b7-H2O;539.24609:0.0144:b7-NH3;553.27283:0.4094:y5;596.26758:0.0144:b8-NH3;610.29431:0.5115:y6;667.31580:1.0000:y7;700.32654:0.0183:b9;764.36853:0.4741:y8;821.39001:0.5754:y9;829.38440:0.0133:b10-H2O;830.36798:0.0168:b10-NH3;908.42200:0.2…	DENOVO
511.269	2	1657.9	0.866	CID, CAD(y and b ions)	ALYEQELR		9	288.20300:0.0690:y2;348.19232:0.0314:b3;417.24557:0.0577:y3;545.30414:0.5303:y4;605.29346:0.0197:b5;674.34674:0.6896:y5;734.33606:0.0178:b6;837.41003:1.0000:y6;950.49414:0.0505:y7	DENOVO
511.269	2	5810	0.858	CID, CAD(y and b ions)	LAYEGAELR		10	288.20300:0.1335:y2;417.24557:0.1335:y3;477.23489:0.0543:b4;488.28268:0.0341:y4;534.25635:0.0162:b5;545.30414:0.5104:y5;674.34674:0.8538:y6;716.32550:0.0145:b7-H2O;837.41003:1.0000:y7;908.44714:0.0532:y8	DENOVO
511.269	2	1273.9	0.859	CID, CAD(y and b ions)	LAYEQELR		8	288.20300:0.1088:y2;348.19232:0.0594:b3;417.24557:0.0163:y3;477.23489:0.0831:b4;545.30414:0.4238:y4;674.34674:0.8801:y5;837.41003:1.0000:y6;908.44714:0.0179:y7	DENOVO
511.282	2	3072.8	0.858	CID, CAD(y and b ions)	ELAFLETAK		11	243.13448:0.0656:b2;314.17157:0.0922:b3;319.19757:0.1953:y3;448.24017:0.2477:y4;461.23999:0.0477:b4;561.32422:0.6867:y5;574.32404:0.0453:b5;685.35608:0.0352:b6-H2O;708.39264:0.4727:y6;779.42975:1.0000:y7;892.51379:0.0984:y8	DENOVO
511.287	2	3490.7	0.857	CID, CAD(y and b ions)	DLPEHAVLK		13	260.19684:0.0436:y2;308.16101:0.0834:b3-H2O;359.26526:0.0316:y3;430.30237:0.1256:y4;437.20361:0.0429:b4-H2O;567.36127:0.4416:y5;592.27307:0.0624:b5;663.31018:0.1288:b6;696.40387:0.3193:y6;762.37860:0.0330:b7;793.45660:1.0000:y7;875.46265:0.0525:b8;906.54065:0.0106:y8	DENOVO
511.767	2	2432	0.863	CID, CAD(y and b ions)	NASDALLYR		11	273.11987:0.0218:b3;338.18225:0.2238:y2;388.14682:0.0674:b4;451.26630:0.6323:y3;459.18393:0.0300:b5;564.35034:0.8117:y4;572.26801:0.0674:b6;635.38745:0.9555:y5;750.41443:0.9006:y6;837.44647:1.0000:y7;908.48358:0.1443:y8	DENOVO
511.779	2	2227.2	0.868	CID, CAD(y and b ions)	LTEAVSAFGK		10	204.13426:0.1465:y2;344.18213:0.0769:b3;351.20264:0.3278:y3;415.21924:0.0824:b4;422.23975:0.2802:y4;509.27179:0.4121:y5;608.34021:0.3059:y6;679.37732:1.0000:y7;808.41992:0.6300:y8;909.46759:0.1996:y9	DENOVO
511.809	2	5835.1	0.883	CID, CAD(y and b ions)	VTLLGHVQR		11	303.17749:0.1179:y2;314.20798:0.0250:b3;402.24591:0.0589:y3;484.31348:0.0214:b5;539.30481:0.2732:y4;596.32629:1.0000:y5;621.37244:0.0232:b6;709.41034:0.7256:y6;720.44080:0.0232:b7;822.49438:0.4750:y7;923.54211:0.2250:y8	DENOVO
512.215	2	-317	0.86	CID, CAD(y and b ions)	MEAMEEQR		12	261.09088:0.0909:b2;303.17749:0.0766:y2;332.12799:0.0214:b3;432.22009:0.1034:y3;445.15796:0.0309:b4-H2O;561.26270:0.4023:y4;574.20050:0.0582:b5-H2O;575.18408:0.0452:b5-NH3;692.30316:0.3393:y5;721.25366:0.0166:b6;763.34027:1.0000:y6;892.38287:0.5437:y7	DENOVO
512.253	2	439.7	0.857	CID, CAD(y and b ions)	EFTEAVEAK		12	218.14990:0.0899:y2;259.10825:0.0899:b2-H2O;347.19247:0.4180:y3;378.16650:0.1071:b3;446.26089:0.7169:y4;489.19852:0.1944:b4-H2O;517.29803:1.0000:y5;578.24622:0.1005:b5;646.34058:0.8042:y6;659.30402:0.0450:b6-H2O;747.38824:0.9153:y7;894.45667:0.0688:y8	DENOVO
512.259	2	-1774.9	0.882	CID, CAD(y and b ions)	QQYESVAAK		16	218.14990:0.0573:y2;239.11443:0.1697:b2-H2O;240.09798:0.1382:b2-NH3;289.18701:0.1764:y3;388.25540:0.1124:y4;420.18829:0.0494:b3;475.28745:0.6607:y5;531.22034:0.0438:b4-H2O;532.20392:0.1180:b4-NH3;604.33002:0.6652:y6;636.26294:0.1921:b5;735.33130:0.0539:b6;767.39337:1.0000:y7;806.36841:0.0438:b7;877.40552:0.0674:b8;895.45190:0.0742:y8	DENOVO
512.263	2	1048.4	0.863	CID, CAD(y and b ions)	LFECVDLK	3-Carbamidomethylation	10	260.19684:0.0718:y2;261.16028:0.0662:b2;375.22379:0.8746:y3;474.29218:0.3958:y4;632.27496:0.0310:b5-NH3;634.32288:1.0000:y5;746.31830:0.2620:b6-H2O;763.36542:0.2127:y6;877.41296:0.6732:b7;910.43384:0.0915:y7	DENOVO
512.742	2	2057.4	0.862	CID, CAD(y and b ions)	FDQCVLDK	3-Carbamidomethylation	12	262.13971:0.1416:y2;263.10315:0.0545:b2;375.22379:0.5085:y3;391.16174:0.0363:b3;474.29218:0.3210:y4;551.19238:0.0764:b4;634.32288:0.5166:y5;650.26080:0.0812:b5;762.38141:0.6239:y6;763.34485:0.4188:b6;877.40839:1.0000:y7;878.37183:0.4696:b7	DENOVO
512.751	2	395.5	0.857	CID, CAD(y and b ions)	DGLTDVYNK		10	261.15570:0.0144:y2;286.14026:0.0416:b3;387.18796:0.0603:b4;424.21902:0.3272:y3;502.21490:0.0438:b5;523.28748:0.2844:y4;601.28333:0.0173:b6;638.31439:0.4362:y5;739.36206:1.0000:y6;852.44611:0.1041:y7	DENOVO
512.751	2	951.2	0.867	CID, CAD(y and b ions)	YEEEVLSR		11	262.15097:0.0237:y2;293.11371:0.0930:b2;375.23502:0.1612:y3;422.15631:0.0477:b3;474.30344:0.2458:y4;551.19891:0.0350:b4;603.34601:0.3917:y5;650.26733:0.0138:b5;732.38861:1.0000:y6;763.35138:0.0136:b6;861.43121:0.3586:y7	DENOVO
512.762	2	2703.6	0.867	CID, CAD(y and b ions)	LSMLNTMSK		8	332.16440:0.0267:b3;365.18530:0.0966:y3;428.22150:1.0000:b4-NH3;466.23297:0.1003:y4;580.27594:0.2784:y5;693.35999:0.4099:y6;824.40045:0.3774:y7;911.43250:0.4898:y8	DENOVO
512.769	2	2955.9	0.86	CID, CAD(y and b ions)	FLLSESGGSK		15	234.14482:0.0182:y2;261.16028:0.0921:b2;291.16626:0.0437:y3;348.18774:0.0595:y4;374.24432:0.0134:b3;435.21976:0.1966:y5;444.24939:0.0126:b4-NH3;564.26233:0.1862:y6;572.30841:0.0147:b5-H2O;651.29437:0.6066:y7;660.32397:0.0218:b6-NH3;764.37842:1.0000:y8;791.39392:0.0137:b8;877.46252:0.1068:y9;878.42590:0.0706:b9	DENOVO
512.769	2	2733.5	0.862	CID, CAD(y and b ions)	FLLSESGSGK		12	204.13426:0.0107:y2;261.16028:0.1006:b2;291.16626:0.0126:y3;348.18774:0.0427:y4;374.24432:0.0161:b3;435.21976:0.0991:y5;564.26233:0.2025:y6;590.31897:0.0103:b5;651.29437:0.7508:y7;764.37842:1.0000:y8;877.46252:0.1233:y9;878.42590:0.0517:b9	DENOVO
513.243	2	317.6	0.866	CID, CAD(y and b ions)	ADLAEEYSK		13	234.14482:0.0274:y2;300.15591:0.1345:b3;371.19302:0.0264:b4;397.20813:0.1548:y3;482.22507:0.0340:b5-H2O;483.20865:0.0503:b5-NH3;526.25073:0.2462:y4;611.26764:0.0305:b6-H2O;655.29333:0.6980:y5;726.33044:1.0000:y6;839.41449:0.3249:y7;862.34656:0.0350:b8-NH3;954.44141:0.1447:y8	DENOVO
513.287	2	6589.7	0.883	CID, CAD(y and b ions)	FALSELFAK		13	218.14990:0.0204:y2;365.21829:0.3035:y3;401.21887:0.1114:b4-H2O;402.20245:0.0769:b4-NH3;478.30237:0.2353:y4;548.27197:0.0557:b5;607.34497:0.2173:y5;661.35608:0.0941:b6;694.37695:1.0000:y6;807.46106:0.7357:y7;808.42444:0.4118:b7;878.49817:0.2220:y8;879.46155:0.0706:b8	DENOVO
513.287	2	4223.1	0.884	CID, CAD(y and b ions)	LAELHMRR		10	314.17157:0.4458:b3;331.22003:0.0487:y2;462.26053:0.4278:y3;564.31458:0.1173:b5;599.31946:0.5812:y4;695.35504:0.1336:b6;712.40350:0.4856:y5;841.44611:1.0000:y6;851.45618:0.0505:b7;912.48322:0.1570:y7	DENOVO
513.291	2	-2720.1	0.882	CID, CAD(y and b ions)	AASAHALGSLK		16	260.19684:0.1336:y2;347.22888:0.0816:y3;404.25034:0.4641:y4;438.21008:0.3024:b5;509.24719:0.2011:b6;517.33441:0.4543:y5;588.37152:1.0000:y6;622.33124:0.1660:b7;679.35272:0.3741:b8;725.43042:0.6610:y7;766.38477:0.0450:b9;796.46753:0.1997:y8;861.45825:0.1083:b10-H2O;862.44183:0.0408:b10-NH3;883.49957:0.5035:y9;954.53668:0.0731:y10	DENOVO
513.291	2	3832.3	0.893	CID, CAD(y and b ions)	AASAHALGTVK		16	230.11407:0.1585:b3;347.22888:0.1678:y3;404.25034:0.4965:y4;438.21008:0.4266:b5;509.24719:0.7249:b6;517.33441:0.8578:y5;588.37152:1.0000:y6;622.33124:0.3473:b7;679.35272:0.1469:b8;725.43042:0.6131:y7;780.40039:0.3124:b9;796.46753:0.3566:y8;861.45825:0.1562:b10-H2O;862.44183:0.0932:b10-NH3;883.49957:0.5035:y9;954.53668:0.1352:y10	DENOVO
513.309	2	2832.1	0.859	CID, CAD(y and b ions)	LGGLGTVPGVR		11	228.13481:0.0456:b3;331.20880:0.0267:y3;341.21887:0.0344:b4;428.26157:0.4471:y4;527.32996:0.2190:y5;598.35645:0.0146:b7;628.37769:0.2064:y6;685.39911:1.0000:y7;798.48315:0.0711:y8;855.50464:0.1214:y9;912.52612:0.3489:y10	DENOVO
513.309	2	2696	0.86	CID, CAD(y and b ions)	LGGLGTVPVGR		12	228.13481:0.0378:b3;331.20880:0.0162:y3;341.21887:0.0192:b4;398.24033:0.0109:b5;428.26157:0.5031:y4;527.32996:0.1697:y5;598.35645:0.0173:b7;628.37769:0.1972:y6;685.39911:1.0000:y7;798.48315:0.0734:y8;855.50464:0.1410:y9;912.52612:0.3399:y10	DENOVO
513.737	2	2098.2	0.858	CID, CAD(y and b ions)	ENFSCLTR	4-Carbamidomethylation	8	244.09334:0.0204:b2;276.16663:0.1812:y2;389.25067:0.4519:y3;478.19376:0.0168:b4;549.28131:0.8359:y4;636.31335:1.0000:y5;783.38177:0.5200:y6;897.42468:0.0933:y7	DENOVO
513.737	2	1171.8	0.859	CID, CAD(y and b ions)	QDFSCLTR	4-Carbamidomethylation	10	276.16663:0.1261:y2;373.15118:0.0496:b3-H2O;374.13477:0.0142:b3-NH3;389.25067:0.2546:y3;478.19376:0.0162:b4;549.28131:0.6472:y4;620.21387:0.0121:b5-H2O;636.31335:1.0000:y5;783.38177:0.3814:y6;898.40869:0.0340:y7	DENOVO
513.774	2	2068.4	0.857	CID, CAD(y and b ions)	VAVCDLPPR	3-Carbamidomethylation	12	270.18176:0.0209:b3;272.17169:0.0153:y2;369.22443:0.7100:y3;430.21240:0.0469:b4;482.30850:0.5724:y4;545.23932:0.0347:b5;597.33545:0.9067:y5;737.36560:0.0265:b7-H2O;738.34918:0.0189:b7-NH3;757.36609:1.0000:y6;856.43451:0.6789:y7;927.47162:0.2416:y8	DENOVO
513.79	2	6474.7	0.86	CID, CAD(y and b ions)	KFASFLASR		10	262.15097:1.0000:y2;333.18805:0.3136:y3;434.24030:0.2962:b4;446.27213:0.7317:y4;563.29816:0.1254:b5-H2O;593.34052:0.1812:y5;680.37256:0.4948:y6;751.40967:0.7143:y7;834.45135:0.1429:b8-H2O;898.47809:0.4181:y8	DENOVO
513.801	2	3409.2	0.858	CID, CAD(y and b ions)	AVDSLVPLGR		11	286.14026:0.0562:b3;345.22446:0.0353:y3;373.17230:0.1083:b4;442.27722:1.0000:y4;486.25635:0.1067:b5;541.34564:0.6466:y5;585.32477:0.0561:b6;654.42969:0.2903:y6;741.46173:0.4258:y7;856.48865:0.7698:y8;955.55707:0.0161:y9	DENOVO
513.801	2	2798.2	0.859	CID, CAD(y and b ions)	VADSLVLGPR		13	272.17169:0.0152:y2;286.14026:0.0136:b3;329.19315:0.0462:y3;373.17230:0.0923:b4;442.27722:1.0000:y4;486.25635:0.1373:b5;541.34564:0.7999:y5;654.42969:0.2844:y6;680.39825:0.2128:b7-H2O;741.46173:0.3540:y7;755.43030:0.0161:b8;856.48865:0.7103:y8;927.52576:0.0114:y9	DENOVO
513.813	2	2789.2	0.894	CID, CAD(y and b ions)	AELVPLKEK		9	276.15536:0.0386:y2;314.17157:0.1161:b3;404.25031:0.0801:y3;413.23999:0.0144:b4;517.33441:0.0650:y4;614.38715:1.0000:y5;713.45557:0.2149:y6;826.53961:0.0639:y7;880.51434:0.0212:b8	DENOVO
513.813	2	4879.6	0.899	CID, CAD(y and b ions)	EALVPLKEK		11	201.08752:0.0270:b2;276.15536:0.0218:y2;314.17157:0.0789:b3;404.25031:0.0963:y3;413.23999:0.0593:b4;517.33441:0.0342:y4;605.36627:0.0134:b6-H2O;614.38715:1.0000:y5;713.45557:0.3077:y6;826.53961:0.0580:y7;880.51434:0.0104:b8	DENOVO
514.271	2	4343	0.874	CID, CAD(y and b ions)	TLDGHMVVR		14	215.13957:0.0238:b2;274.18735:0.1225:y2;330.16650:0.0645:b3;373.25574:0.1088:y3;387.18796:0.0256:b4;504.29626:0.5398:y4;524.24689:0.1326:b5;641.35516:0.1578:y5;655.28735:0.0414:b6;698.37665:0.6086:y6;754.35577:0.0216:b7;813.40356:1.0000:y7;853.42419:0.0461:b8;926.48761:0.0537:y8	DENOVO
514.277	2	2442.2	0.869	CID, CAD(y and b ions)	VVEGSFVYK		14	199.14465:0.0253:b2;310.17609:0.0764:y2;311.16025:0.0108:b3-NH3;385.20868:0.0164:b4;409.24451:0.0749:y3;454.23016:0.0197:b5-H2O;556.31293:0.0417:y4;619.30914:0.0525:b6;643.34497:0.1300:y5;700.36639:0.2589:y6;718.37756:0.0332:b7;829.40900:1.0000:y7;864.41388:0.0164:b8-NH3;928.47742:0.3349:y8	DENOVO
514.293	2	1103.3	0.87	CID, CAD(y and b ions)	DQPAALATLK		15	227.06633:0.0303:b2-NH3;260.19684:0.0848:y2;341.14609:0.3317:b3;361.24451:0.3118:y3;412.18320:0.2358:b4;432.28162:0.5069:y4;483.22031:0.1807:b5;545.36572:0.6006:y5;596.30438:0.0523:b6;616.40283:0.7488:y6;650.31451:0.0264:b7-NH3;687.43994:1.0000:y7;768.38916:0.0397:b8;784.49268:0.4601:y8;912.55127:0.0369:y9	DENOVO
514.293	2	2073.5	0.876	CID, CAD(y and b ions)	EPNAALATLK		14	227.10316:0.0451:b2;260.19684:0.1917:y2;341.14609:0.2925:b3;361.24451:0.2120:y3;412.18320:0.4474:b4;432.28162:0.3143:y4;483.22031:0.1940:b5;545.36572:0.6624:y5;596.30438:0.0248:b6;616.40283:0.9895:y6;687.43994:0.8564:y7;750.37860:0.0286:b8-H2O;751.36218:0.0263:b8-NH3;801.48285:1.0000:y8	DENOVO
514.317	2	3247.5	0.896	CID, CAD(y and b ions)	GAALLTAVGVR		14	200.10350:0.0339:b3;274.18735:0.0121:y2;313.18756:0.0376:b4;331.20880:0.0930:y3;408.26105:0.0148:b5-H2O;430.27722:0.1250:y4;501.31433:0.2698:y5;527.31927:0.0224:b6;602.36200:1.0000:y6;697.42480:0.0566:b8;715.44604:0.9605:y7;828.53015:0.1436:y8;899.56726:0.0443:y9;970.60437:0.0111:y10	DENOVO
514.317	2	6514.6	0.897	CID, CAD(y and b ions)	QALLTAVGVR		14	200.10352:0.0334:b2;313.18756:0.1391:b3;331.20880:0.0122:y3;426.27161:0.0158:b4;430.27722:0.0703:y4;501.31433:0.2378:y5;527.31934:0.0101:b5;580.34589:0.0239:b6-H2O;602.36200:1.0000:y6;697.42480:0.0255:b7;715.44604:0.8127:y7;754.44629:0.0128:b8;828.53015:0.1704:y8;899.56726:0.0449:y9	DENOVO
514.762	2	2148.8	0.883	CID, CAD(y and b ions)	APLGAWEER		11	282.18173:0.0141:b3;304.16150:0.0861:y2;339.20319:0.0766:b4;410.24030:0.0603:b5;433.20410:0.1441:y3;596.31964:0.0272:b6;619.28345:0.6703:y4;725.36218:0.0143:b7;747.34198:1.0000:y6;860.42603:0.5300:y7;957.47882:0.1202:y8	DENOVO
514.762	2	4107.9	0.892	CID, CAD(y and b ions)	APLQWEER		9	264.17117:0.0206:b3-H2O;304.16150:0.1102:y2;410.24033:0.0611:b4;433.20410:0.2010:y3;619.28345:0.6024:y4;725.36224:0.0143:b6;747.34198:1.0000:y5;860.42603:0.5463:y6;957.47882:0.0841:y7	DENOVO
514.763	2	694.1	0.858	CID, CAD(y and b ions)	TAVCDLPPR	3-Carbamidomethylation	10	272.16101:0.0570:b3;369.22443:0.5865:y3;432.19168:0.0299:b4;482.30850:0.4744:y4;547.21863:0.1354:b5;597.33545:0.4806:y5;660.30267:0.0260:b6;757.35541:1.0000:b7;856.43451:0.3518:y7;927.47162:0.0254:y8	DENOVO
514.772	2	6566.8	0.865	CID, CAD(y and b ions)	LSETTGGHVK		13	229.15419:0.0214:y2-NH3;312.15594:0.0407:b3-H2O;383.24011:0.0357:y3;431.21417:0.0206:b4;440.26157:0.0402:y4;497.28302:0.0268:y5;598.33069:0.1930:y6;646.30481:0.0241:b7;699.37842:0.9017:y7;783.36371:0.0210:b8;828.42096:1.0000:y8;882.43213:0.0188:b9;915.45300:0.0250:y9	DENOVO
514.772	2	2677.3	0.871	CID, CAD(y and b ions)	QELGLPDTR		11	258.10898:0.0480:b2;276.16663:0.0647:y2;371.19305:0.0436:b3;391.19354:0.0603:y3;428.21451:0.0174:b4;488.24631:1.0000:y4;601.33038:0.1250:y5;658.35181:0.8136:y6;735.36768:0.0109:b7-H2O;771.43591:0.7954:y7;900.47845:0.1068:y8	DENOVO
514.772	2	-2610.7	0.866	CID, CAD(y and b ions)	SLETASGHVK		14	246.18120:0.0269:y2;330.16650:0.0288:b3;383.24011:0.0411:y3;414.18719:0.0188:b4-NH3;440.26157:0.0226:y4;502.25128:0.0120:b5;527.29358:0.0440:y5;571.27277:0.0114:b6-H2O;598.33069:0.1659:y6;699.37842:0.5095:y7;783.36371:0.0465:b8;828.42096:1.0000:y8;882.43213:0.0750:b9;941.50500:0.0141:y9	DENOVO
514.772	2	3326.7	0.865	CID, CAD(y and b ions)	SLETNTHVK		12	246.18120:0.0268:y2;330.16650:0.0326:b3;383.24011:0.1083:y3;413.20361:0.0137:b4-H2O;484.28778:0.0534:y4;598.33069:0.1789:y5;646.30481:0.0257:b6;699.37842:0.6461:y6;783.36371:0.0117:b7;828.42102:1.0000:y7;882.43213:0.0684:b8;941.50507:0.0195:y8	DENOVO
514.774	2	2627.6	0.872	CID, CAD(y and b ions)	AKEGSFVYK		13	310.17609:0.2043:y2;312.15549:0.0153:b3-NH3;369.17694:0.0183:b4-NH3;409.24451:0.1161:y3;456.20898:0.0177:b5-NH3;556.31293:0.0465:y4;643.34497:0.1062:y5;700.36639:0.4775:y6;701.36224:0.2657:b7-H2O;702.34583:0.0162:b7-NH3;829.40900:1.0000:y7;882.43610:0.0843:b8;939.49341:0.0300:y8-H2O	DENOVO
514.785	2	1259.8	0.858	CID, CAD(y and b ions)	VDLAGSLEPK		14	244.16554:0.0412:y2;328.18723:0.0783:b3;373.20813:0.5153:y3;399.22433:0.0261:b4;456.24579:0.0855:b5;486.29218:0.3042:y4;543.27783:0.0356:b6;573.32422:1.0000:y5;630.34570:0.2887:y6;639.33490:0.0170:b7-NH3;701.38281:0.8842:y7;814.46686:0.3050:y8;882.45721:0.0174:b9;929.49377:0.2066:y9	DENOVO
514.79	2	2789.2	0.867	CID, CAD(y and b ions)	LADALQELR		12	288.20300:0.1056:y2;300.15591:0.3472:b3;371.19302:0.3086:b4;417.24557:0.0843:y3;484.27710:0.0782:b5;545.30414:0.4711:y4;594.32513:0.0345:b6-H2O;658.38818:0.5939:y5;729.42529:0.5442:y6;844.45227:1.0000:y7;854.46234:0.0914:b8;915.48938:0.8640:y8	DENOVO
514.79	2	2172.6	0.858	CID, CAD(y and b ions)	VDLAGSLPTR		13	276.16663:0.0181:y2;328.18723:0.0469:b3;373.21936:0.3418:y3;399.22433:0.0149:b4;456.24579:0.0378:b5;486.30344:0.3571:y4;543.27783:0.0149:b6;573.33545:1.0000:y5;630.35693:0.2251:y6;656.36188:0.0246:b7;701.39404:0.7820:y7;814.47809:0.2442:y8;929.50500:0.2135:y9	DENOVO
514.79	2	1382.2	0.859	CID, CAD(y and b ions)	VDLQSLTPR		11	328.18723:0.0908:b3;373.21936:0.2854:y3;456.24579:0.0595:b4;486.30344:0.2155:y4;543.27783:0.0160:b5;573.33545:1.0000:y5;656.36188:0.0149:b6;701.39404:0.6494:y6;757.40955:0.0124:b7;814.47809:0.2334:y7;929.50500:0.1988:y8	DENOVO
514.803	2	4497.3	0.897	CID, CAD(y and b ions)	AVLDALLEGK		12	204.13426:0.0265:y2;284.19739:0.0295:b3;333.17682:0.1475:y3;399.22433:0.0605:b4;446.26089:0.3846:y4;470.26144:0.0179:b5;559.34497:0.1972:y5;583.34552:0.0250:b6;630.38208:0.3820:y6;745.40900:0.8420:y7;858.49304:1.0000:y8;957.56146:0.0164:y9	DENOVO
514.803	2	4746.3	0.868	CID, CAD(y and b ions)	DALLEALVGK		12	204.13426:0.0251:y2;300.15591:0.1333:b3;303.20264:0.0727:y3;416.28671:0.0727:y4;487.32382:0.4971:y5;542.28259:0.0261:b5;613.31970:0.0230:b6;616.36639:1.0000:y6;726.40375:0.1072:b7;729.45044:0.6837:y7;842.53455:0.2128:y8;913.57166:0.0230:y9	DENOVO
514.803	2	3647.8	0.869	CID, CAD(y and b ions)	VADLLAEVAK		12	218.14990:0.0399:y2;286.14026:0.1918:b3;317.21829:0.0772:y3;399.22433:0.0644:b4;446.26089:0.1570:y4;512.30841:0.0431:b5;517.29803:0.5290:y5;630.38208:1.0000:y6;712.38806:0.0637:b7;743.46613:0.2716:y7;858.49304:0.6467:y8;929.53015:0.5811:y9	DENOVO
514.809	2	6184.9	0.869	CID, CAD(y and b ions)	GELLEALKR		12	175.11894:0.0121:y1;300.15591:0.0891:b3;303.21387:0.0783:y2;413.23999:0.0679:b4;416.29794:0.0623:y3;487.33505:0.2124:y4;542.28259:0.0183:b5;613.31970:0.0587:b6;616.37762:1.0000:y5;726.40375:0.0871:b7;729.46167:0.6698:y6;842.54578:0.3387:y7	DENOVO
514.809	2	4493.4	0.867	CID, CAD(y and b ions)	GELLEALRK		9	300.15591:0.1024:b3;416.29794:0.0391:y3;487.33505:0.3421:y4;542.28259:0.0422:b5;613.31970:0.0355:b6;616.37762:1.0000:y5;726.40375:0.1683:b7;729.46167:0.5622:y6;842.54578:0.2659:y7	DENOVO
514.814	2	6538	0.888	CID, CAD(y and b ions)	KQLATGLAAR		12	257.16135:0.0335:b2;317.19315:0.0589:y3;370.24542:0.0839:b3;430.27722:0.0187:y4;441.28253:0.0263:b4;487.29868:0.0610:y5;542.33020:0.0229:b5;588.34637:0.2685:y6;659.38348:0.5928:y7;765.46228:0.0108:b8-H2O;772.46753:1.0000:y8;900.52612:0.5735:y9	DENOVO
514.821	2	6730.3	0.863	CID, CAD(y and b ions)	LLLGALEATK		12	248.16048:0.0432:y2;319.19757:0.0432:y3;340.26001:0.0131:b3;397.28146:0.0327:b4;448.24017:0.1645:y4;468.31857:0.0150:b5;561.32422:0.3627:y5;632.36133:0.0300:y6;689.38281:0.5734:y7;710.44519:0.0158:b7;802.46686:1.0000:y8;915.55090:0.2118:y9	DENOVO
514.821	2	4151.7	0.862	CID, CAD(y and b ions)	LLLQLEATK		10	248.16048:0.0296:y2;319.19757:0.0665:y3;448.24017:0.1016:y4;468.31857:0.0218:b4;561.32422:0.3942:y5;563.39209:0.0339:b5-H2O;689.38281:0.7225:y6;692.43463:0.0260:b6-H2O;802.46686:1.0000:y7;915.55090:0.1258:y8	DENOVO
515.254	2	3913.3	0.883	CID, CAD(y and b ions)	HFLSDGEPK		14	244.16554:0.3537:y2;285.13513:0.3130:b2;373.20813:0.1311:y3;398.21918:0.2929:b3;430.22958:0.0126:y4;485.25122:0.0450:b4;545.25653:0.1489:y5;583.25116:0.0132:b5-NH3;632.28857:0.6176:y6;657.29962:0.4205:b6;745.37262:1.0000:y7;786.34222:0.5485:b7;883.39496:0.0195:b8;892.44104:0.6308:y8	DENOVO
515.254	2	3912.7	0.885	CID, CAD(y and b ions)	HFLSGDEPK		13	244.16554:0.2260:y2;285.13513:0.3298:b2;373.20813:0.0913:y3;398.21918:0.2934:b3;485.25122:0.0389:b4;488.23505:0.0545:y4;542.27271:0.0706:b5;545.25653:0.1521:y5;632.28857:0.6022:y6;657.29962:0.4722:b6;745.37262:1.0000:y7;786.34222:0.5949:b7;892.44104:0.6533:y8	DENOVO
515.257	2	3405.8	0.857	CID, CAD(y and b ions)	MFASFPTTK		9	248.16048:0.0142:y2;279.11670:0.0608:b2;349.20813:0.0319:y3;350.15381:0.0549:b3;446.26089:0.5701:y4;593.32928:0.3120:y5;680.36133:0.4837:y6;751.39844:1.0000:y7;898.46686:0.4912:y8	DENOVO
515.282	2	2981	0.881	CID, CAD(y and b ions)	QLLELEER		14	175.11894:0.0103:y1;224.13991:0.0188:b2-H2O;304.16150:0.0869:y2;337.22394:0.0351:b3-H2O;338.20752:0.0454:b3-NH3;433.20410:0.1589:y3;546.28815:0.5251:y4;579.35059:0.0172:b5-H2O;675.33075:0.7071:y5;708.39319:0.0259:b6-H2O;709.37677:0.0141:b6-NH3;788.41479:1.0000:y6;838.41937:0.0110:b7-NH3;901.49890:0.0478:y7	DENOVO
515.301	2	3909.2	0.867	CID, CAD(y and b ions)	EGGLLTLAQK		13	244.09334:0.0261:b3;275.17136:0.0398:y2;346.20847:0.1680:y3;357.17737:0.0133:b4;459.29254:0.2037:y4;470.26144:0.0165:b5;560.34021:1.0000:y5;571.30914:0.0197:b6;673.42426:0.8662:y6;684.39319:0.0128:b7;786.50830:0.0902:y7;843.52979:0.1228:y8;900.55127:0.0528:y9	DENOVO
515.306	2	4948.5	0.858	CID, CAD(y and b ions)	TKEQLAALR		11	230.15047:0.0421:b2;288.20300:0.0180:y2;359.19305:0.1117:b3;430.27722:0.1994:y4;487.25162:0.0369:b4;543.36127:0.2817:y5;600.33569:0.0419:b5;671.37280:0.3997:b6;800.46240:1.0000:y7;855.49396:0.0104:b8;928.55737:0.0208:y8	DENOVO
515.306	2	4246	0.858	CID, CAD(y and b ions)	TKQELAALR		12	230.15047:0.0382:b2;288.20300:0.0304:y2;359.24011:0.1170:y3;430.27722:0.2996:y4;487.25162:0.0239:b4;543.36127:0.3207:y5;600.33569:0.0492:b5;671.37280:0.4722:b6;672.40387:0.1870:y6;742.40991:0.0361:b7;800.46240:1.0000:y7;855.49396:0.0152:b8	DENOVO
515.755	2	2185.2	0.892	CID, CAD(y and b ions)	LYLDGFMR	6-Oxidation (M)	10	277.15521:0.1020:b2;322.15436:0.0455:y2;372.22870:0.0503:b3-H2O;469.22275:0.0565:y3;488.23923:0.0372:b4-NH3;526.24420:0.1337:y4;545.26068:0.0772:b5-NH3;641.27112:0.4225:y5;754.35522:1.0000:y6;917.41852:0.4769:y7	DENOVO
515.756	2	427.6	0.877	CID, CAD(y and b ions)	AGDVLEDSPK		11	244.16554:0.1073:y2;331.19757:0.0512:y3;343.16174:0.2558:b4;446.22449:0.1997:y4;575.26709:1.0000:y5;688.35114:0.9158:y6;769.33679:0.0413:b8-H2O;787.41956:0.0743:y7;866.38953:0.0545:b9-H2O;902.44653:0.0858:y8;959.46796:0.2261:y9	DENOVO
515.758	2	2210.4	0.894	CID, CAD(y and b ions)	LYLDSYEK		10	276.15536:0.0295:y2;277.15521:0.0884:b2;439.21869:0.1006:y3;487.25565:0.0328:b4-H2O;526.25073:0.2123:y4;592.29822:0.0328:b5;641.27765:0.5147:y5;754.36169:1.0000:y6;755.36157:0.3246:b6;917.42505:0.2262:y7	DENOVO
515.769	2	6	0.864	CID, CAD(y and b ions)	LAEEGAWVR		12	274.18735:0.0244:y2;297.14459:0.0260:b3-NH3;443.21417:0.0252:b4;460.26666:0.1046:y3;500.23563:0.0616:b5;531.30377:0.0515:y4;571.27271:0.0174:b6;588.32520:0.4312:y5;717.36780:1.0000:y6;846.41040:0.2530:y7;856.42047:0.0112:b8;917.44751:0.3351:y8	DENOVO
515.771	2	2111.8	0.883	CID, CAD(y and b ions)	LVPSCDLAR	4-Carbamidomethylation	9	213.16029:0.0187:b2;246.15605:0.0276:y2;310.21304:0.0151:b3;359.24011:0.1078:y3;474.26703:0.1728:y4;540.24878:0.0184:b5-NH3;634.29767:0.2858:y5;721.32971:0.5555:y6;818.38245:1.0000:y7	DENOVO
515.771	2	1173.9	0.882	CID, CAD(y and b ions)	VLPSCDLAR	4-Carbamidomethylation	9	246.15605:0.0361:y2;359.24011:0.0493:y3;474.26703:0.0943:y4;539.26520:0.0207:b5-H2O;634.29767:0.2643:y5;721.32971:0.6648:y6;818.38245:1.0000:y7;856.42383:0.0110:b8;931.46655:0.0132:y8	DENOVO
515.774	2	472.2	0.858	CID, CAD(y and b ions)	LAENVEEVK		13	246.18120:0.0306:y2;314.17157:0.0578:b3;375.22379:0.1023:y3;428.21451:0.0395:b4;504.26636:0.1895:y4;527.28290:0.0411:b5;603.33478:0.1430:y5;656.32550:0.0496:b6;717.37769:1.0000:y6;767.35754:0.0128:b7-H2O;846.42029:0.4473:y7;884.43652:0.0345:b8;917.45740:0.5260:y8	DENOVO
515.78	2	1749.3	0.874	CID, CAD(y and b ions)	DLTAALAAER		14	229.11882:0.0325:b2;304.16150:0.0248:y2;330.16650:0.0355:b3;375.19861:0.0946:y3;401.20361:0.0144:b4;446.23572:0.4664:y4;472.24072:0.1434:b5;559.31982:0.4756:y5;630.35693:0.8263:y6;638.35132:0.0133:b7-H2O;701.39404:0.7092:y7;727.39899:0.0140:b8;802.44171:1.0000:y8;915.52576:0.0170:y9	DENOVO
515.78	2	3213.8	0.859	CID, CAD(y and b ions)	EGASLLLDGR		15	215.11339:0.0222:y2-NH3;258.10898:0.0437:b3;345.14099:0.0395:b4;347.16733:0.1591:y3;440.21451:0.0445:b5-H2O;441.19809:0.0590:b5-NH3;460.25140:0.3365:y4;571.30914:0.0456:b6;573.33545:1.0000:y5;684.39319:0.0778:b7;686.41949:0.4381:y6;773.45154:0.3511:y7;799.42010:0.0268:b8;844.48865:0.1027:y8;901.51013:0.0698:y9	DENOVO
515.78	2	5765.4	0.887	CID, CAD(y and b ions)	EVTAALAAER		13	229.11882:0.0778:b2;304.16150:0.0264:y2;330.16650:0.0634:b3;375.19861:0.1662:y3;401.20361:0.0222:b4;446.23572:0.4426:y4;454.23016:0.0269:b5-H2O;559.31982:0.4481:y5;630.35693:0.8398:y6;701.39404:0.5884:y7;709.38843:0.0333:b8-H2O;802.44171:1.0000:y8;884.48315:0.0116:y9-NH3	DENOVO
515.78	2	1191.9	0.887	CID, CAD(y and b ions)	LDTAALAAER		14	229.11882:0.0648:b2;304.16150:0.0425:y2;330.16650:0.0475:b3;375.19861:0.0642:y3;401.20361:0.1044:b4;446.23572:0.4088:y4;472.24072:0.0928:b5;559.31982:0.5418:y5;585.32477:0.0286:b6;630.35693:0.8802:y6;701.39404:0.7340:y7;802.44171:1.0000:y8;839.41461:0.0195:b9-NH3;917.46863:0.0170:y9	DENOVO
515.78	2	2163.6	0.858	CID, CAD(y and b ions)	TDLAGSLPTR		13	199.07188:0.0168:b2-H2O;276.16663:0.0198:y2;330.16650:0.0151:b3;373.21936:0.2048:y3;401.20361:0.0322:b4;458.22507:0.0136:b5;486.30344:0.0668:y4;545.25708:0.0123:b6;573.33545:1.0000:y5;630.35693:0.1847:y6;701.39404:0.6658:y7;814.47809:0.2156:y8;929.50500:0.1832:y9	DENOVO
515.78	2	1227.8	0.858	CID, CAD(y and b ions)	TDLAGSLTPR		12	330.16650:0.1177:b3;373.21936:0.3846:y3;401.20361:0.0299:b4;458.22507:0.0689:b5;486.30344:0.4254:y4;573.33545:1.0000:y5;630.35693:0.3967:y6;658.34119:0.0344:b7;701.39404:0.9202:y7;759.38885:0.0528:b8;814.47809:0.3358:y8;929.50500:0.3163:y9	DENOVO
515.793	2	5338.3	0.885	CID, CAD(y and b ions)	ALEELAEKK		10	275.20773:0.0332:y2;314.17157:0.0761:b3;404.25031:0.0613:y3;443.21417:0.1636:b4;475.28741:0.4793:y4;556.29822:0.0118:b5;588.37146:0.5565:y5;717.41406:0.5255:y6;846.45667:1.0000:y7;959.54071:0.0277:y8	DENOVO
515.795	2	2647	0.862	CID, CAD(y and b ions)	LLVQGGKCR	7-Carbamidomethylation	11	227.17595:0.0497:b2;335.14960:0.0675:y2;463.24454:0.1356:y3;493.31384:0.0289:b5-H2O;494.29742:0.0408:b5-NH3;520.26599:0.3665:y4;577.28748:0.0617:y5;696.44080:0.0278:b7;705.34607:0.3356:y6;804.41443:1.0000:y7;917.49854:0.1061:y8	DENOVO
515.798	2	4468.6	0.872	CID, CAD(y and b ions)	ESLLDGKLR		11	217.08244:0.0174:b2;330.16650:0.0324:b3;416.29794:0.0292:y3;443.25055:0.0294:b4;473.31940:0.4956:y4;588.34631:1.0000:y5;598.27197:0.0222:b6-NH3;701.43042:0.8737:y6;743.39392:0.0141:b7;814.51447:0.2771:y7;901.54651:0.0785:y8	DENOVO
515.798	2	6872.9	0.873	CID, CAD(y and b ions)	ESLLDGLKR		12	303.21387:0.0524:y2;312.15594:0.1779:b3-H2O;416.29794:0.0420:y3;443.25055:0.0128:b4;473.31940:0.5047:y4;558.27747:0.0268:b5;588.34631:1.0000:y5;597.28839:0.0657:b6-H2O;701.43042:0.8753:y6;711.35602:0.0155:b7-NH3;814.51447:0.1605:y7;901.54651:0.0338:y8	DENOVO
515.798	2	4369.9	0.871	CID, CAD(y and b ions)	ESLLDGLRK		10	303.21387:0.0174:y2;312.15594:0.1113:b3-H2O;313.13953:0.0922:b3-NH3;416.29794:0.0311:y3;443.25055:0.0180:b4;473.31940:0.3291:y4;558.27747:0.0257:b5;588.34631:0.6254:y5;701.43042:1.0000:y6;814.51447:0.1909:y7	DENOVO
515.811	2	5800.3	0.862	CID, CAD(y and b ions)	LTLSALLDGK		15	187.10725:0.0202:y2-NH3;310.21307:0.0863:b3-H2O;311.19666:0.0168:b3-NH3;319.16119:0.1647:y3;415.25565:0.0680:b4;432.24524:0.2043:y4;486.29276:0.0456:b5;545.32928:0.1759:y5;599.37683:0.0340:b6;616.36639:0.3340:y6;703.39844:0.9552:y7;712.46088:0.0194:b7;816.48248:1.0000:y8;884.50928:0.0194:b9;917.53015:0.4826:y9	DENOVO
515.816	2	6648.8	0.869	CID, CAD(y and b ions)	TQLVSNLKK		10	230.11409:0.1432:b2;275.20773:0.0242:y2;343.19812:0.1963:b3;388.29181:0.0419:y3;502.33472:0.0674:y4;589.36676:0.5215:y5;688.43518:0.6439:y6;756.42554:0.0611:b7;801.51923:1.0000:y7;929.57782:0.0133:y8	DENOVO
516.212	2	512.2	0.859	CID, CAD(y and b ions)	YDDMASAMK		13	278.15326:0.0882:y2;279.09808:0.0683:b2;349.19037:0.1317:y3;394.12500:0.2032:b3;436.22241:0.2323:y4;507.25952:0.2925:y5;578.19208:0.0180:b5-H2O;638.30005:0.3269:y6;666.20764:0.0159:b6-NH3;753.32697:0.7702:y7;754.27173:0.0250:b7;868.28528:0.0185:b8-NH3;868.35388:1.0000:y8	DENOVO
516.243	2	-2326.2	0.871	CID, CAD(y and b ions)	YDHLGDSPK		13	244.16554:0.2678:y2;331.19757:0.3122:y3;416.15698:0.4509:b3;446.22449:0.0834:y4;503.24597:0.4818:y5;529.24103:0.4118:b4;586.26251:0.1063:b5;616.33002:1.0000:y6;701.28943:0.0673:b6;753.38892:0.0471:y7;788.32147:0.1494:b7;868.41589:0.6016:y8;885.37427:0.0673:b8	DENOVO
516.249	2	-2905.6	0.86	CID, CAD(y and b ions)	AFEGQAHSGK		14	219.11334:0.0559:b2;291.16626:0.2046:y3;348.15591:0.0322:b3;405.17737:0.0989:b4;428.22519:0.2774:y4;499.26230:0.3096:y5;533.23596:0.0498:b5;604.27307:0.0268:b6;627.32086:0.1080:y6;684.34235:1.0000:y7;741.33197:0.1303:b7;813.38489:0.9065:y8;828.36401:0.0444:b8;960.45331:0.1011:y9	DENOVO
516.258	2	6225	0.86	CID, CAD(y and b ions)	MELGLDPEK		11	261.09088:0.0556:b2;276.15536:0.0367:y2;373.20813:0.2086:y3;374.17496:0.1429:b3;431.19641:0.1024:b4;488.23505:1.0000:y4;601.31909:0.0885:y5;658.34058:0.7358:y6;659.30743:0.2794:b6;771.42462:0.8066:y7;900.46722:0.1264:y8	DENOVO
516.258	2	2699.9	0.87	CID, CAD(y and b ions)	MELGLPDEK		12	261.09088:0.2074:b2;276.15536:0.1264:y2;374.17496:0.0332:b3;391.18231:0.0615:y3;431.19641:0.0764:b4;488.23505:1.0000:y4;544.28046:0.0256:b5;601.31909:0.1419:y5;658.34058:0.8353:y6;739.33319:0.0106:b7-NH3;771.42462:0.8474:y7;900.46722:0.3057:y8	DENOVO
516.261	2	337	0.858	CID, CAD(y and b ions)	NAPTPQEFK		11	283.14062:0.0102:b3;294.18118:0.0541:y2;366.17773:0.0200:b4-H2O;423.22375:0.0487:y3;464.21408:0.0173:b5-NH3;551.28235:0.0530:y4;648.33508:1.0000:y5;749.38281:0.2851:y6;846.43555:0.8049:y7;868.38367:0.0110:b8-NH3;917.47266:0.0138:y8	DENOVO
516.261	2	3066	0.862	CID, CAD(y and b ions)	TPELTWER		12	158.09193:0.0141:y1-NH3;199.10826:0.0214:b2;304.16150:0.0520:y2;328.15085:0.0578:b3;441.23489:0.0973:b4;490.24084:0.2870:y3;542.28259:0.0472:b5;591.28851:0.7882:y4;704.37256:1.0000:y5;728.36188:0.0272:b6;833.41516:0.7975:y6;930.46790:0.1973:y7	DENOVO
516.266	2	1743.9	0.875	CID, CAD(y and b ions)	VLLEGEEDK		9	262.13971:0.0453:y2;391.18231:0.0523:y3;438.25995:0.0120:b4-NH3;520.22491:0.0657:y4;577.24634:0.7265:y5;706.28894:0.9562:y6;770.39355:0.0154:b7;819.37299:1.0000:y7;932.45703:0.0802:y8	DENOVO
516.272	2	405.1	0.859	CID, CAD(y and b ions)	ASGVEGADVVK		15	198.08788:0.0158:b3-H2O;246.18120:0.0322:y2;315.16681:0.0331:b4;345.24960:0.0186:y3;444.20941:0.0777:b5;460.27655:0.0477:y4;501.23087:0.0162:b6;531.31366:0.0834:y5;572.26801:0.0304:b7;588.33508:0.5649:y6;687.29492:0.0128:b8;717.37769:1.0000:y7;816.44611:0.1905:y8;873.46759:0.4353:y9;960.49963:0.0590:y10	DENOVO
516.272	2	-304.6	0.86	CID, CAD(y and b ions)	ASGVEGDAVVK		15	199.07143:0.0144:b3-NH3;246.18120:0.0248:y2;315.16681:0.0349:b4;345.24960:0.0604:y3;444.20941:0.1001:b5;501.23087:0.0142:b6;531.31366:0.0269:y5;588.33508:0.5287:y6;616.25781:0.0287:b7;687.29492:0.0113:b8;717.37769:1.0000:y7;786.36334:0.0113:b9;816.44611:0.1468:y8;873.46759:0.3959:y9;960.49963:0.0735:y10	DENOVO
516.281	2	2240.4	0.867	CID, CAD(y and b ions)	AGAATPLMTAK		17	183.07649:0.0984:b3-NH3;218.14990:0.0232:y2;254.11360:0.0864:b4-NH3;319.19757:0.1160:y3;372.18829:0.0800:b5;450.23807:0.2928:y4;469.24103:0.0448:b6;563.32214:0.0752:y5;582.32507:0.0320:b7;660.37488:0.7824:y6;696.33862:0.0280:b8-NH3;761.42255:0.5992:y7;814.41327:0.0288:b9;832.45966:0.4576:y8;885.45038:0.2200:b10;903.49677:1.0000:y9;960.51825:0.0832:y10	DENOVO
516.281	2	3328.5	0.865	CID, CAD(y and b ions)	LLLEMEQR		9	227.17595:0.0299:b2;303.17749:0.0842:y2;340.26001:0.0263:b3;432.22009:0.0928:y3;469.30258:0.0165:b4;563.26062:0.3837:y4;692.30316:0.8062:y5;805.38721:1.0000:y6;918.47131:0.1677:y7	DENOVO
516.287	2	4991.2	0.866	CID, CAD(y and b ions)	QSAALCLLR	5-Carbamidomethylation	17	199.07143:0.0437:b2-NH3;287.13553:0.0791:b3;288.20300:0.0280:y2;340.16208:0.1067:b4-H2O;341.14566:0.1894:b4-NH3;401.28705:0.1949:y3;453.24615:0.0520:b5-H2O;454.22974:0.1200:b5-NH3;561.31769:1.0000:y4;613.27679:0.0138:b6-H2O;614.26038:0.0184:b6-NH3;674.40173:0.8179:y5;744.37140:0.0170:b7;745.43884:0.6584:y6;816.47595:0.7393:y7;857.45544:0.0198:b8;903.50800:0.2823:y8	DENOVO
516.287	2	2941.8	0.865	CID, CAD(y and b ions)	TNALACLLR	5-Carbamidomethylation	14	216.09843:0.0315:b2;287.13553:0.1623:b3;288.20300:0.0418:y2;400.21960:0.0418:b4;401.28705:0.1822:y3;471.25671:0.0849:b5;561.31769:1.0000:y4;632.35480:0.5527:y5;726.36084:0.0260:b7-H2O;727.34442:0.0267:b7-NH3;745.43884:0.6137:y6;816.47595:0.8678:y7;839.44495:0.0281:b8-H2O;840.42853:0.0185:b8-NH3	DENOVO
516.289	2	2269.4	0.865	CID, CAD(y and b ions)	LALMWELR		8	288.20300:0.0955:y2;417.24557:0.0152:y3;429.25354:0.0102:b4;603.32489:1.0000:y4;734.36536:0.5477:y5;744.37543:0.0193:b6;847.44946:0.0224:y6;918.48657:0.1161:y7	DENOVO
516.29	2	2212.2	0.867	CID, CAD(y and b ions)	LTELEASLR		12	215.13957:0.0819:b2;288.20300:0.3798:y2;326.17157:0.0801:b3-H2O;375.23502:0.2648:y3;446.27213:0.1916:y4;568.29822:0.0732:b5-H2O;569.28180:0.1115:b5-NH3;575.31470:0.8519:y5;688.39880:1.0000:y6;744.37793:0.0871:b7;817.44135:0.3902:y7;918.48901:0.1690:y8	DENOVO
516.764	2	3059.5	0.86	CID, CAD(y and b ions)	ETLEQEVGK		12	204.13426:0.0105:y2;231.09810:0.0345:b2;303.20264:0.1406:y3;344.18213:0.0158:b3;432.24524:0.1782:y4;473.22473:0.0215:b4;560.30383:0.4870:y5;601.28333:0.0145:b5;689.34644:1.0000:y6;712.31537:0.0372:b6-H2O;802.43048:0.4352:y7;903.47815:0.0686:y8	DENOVO
516.767	2	5821.3	0.865	CID, CAD(y and b ions)	TFDPHFLR		12	249.12392:0.0324:b2;288.20300:0.0223:y2;364.15085:0.0637:b3;435.27139:0.4135:y3;461.20361:0.0317:b4;572.33032:0.3261:y4;598.26251:0.0123:b5;669.38306:1.0000:y5;745.33093:0.0197:b6;784.41003:0.5374:y6;858.41498:0.0223:b7;931.47839:0.0802:y7	DENOVO
516.767	2	7023.4	0.865	CID, CAD(y and b ions)	TFDPHLFR		9	249.12392:0.0590:b2;364.15085:0.1282:b3;435.27139:0.2630:y3;461.20361:0.0239:b4;572.33032:0.2440:y4;669.38306:1.0000:y5;784.41003:0.4243:y6;858.41498:0.0101:b7;931.47839:0.0841:y7	DENOVO
516.77	2	2791.9	0.859	CID, CAD(y and b ions)	ETLEQEKR		13	175.11894:0.0214:y1;231.09810:0.0847:b2;303.21387:0.1577:y2;344.18213:0.0258:b3;432.25647:0.2631:y3;455.21417:0.0392:b4-H2O;456.19775:0.0236:b4-NH3;560.31506:0.5658:y4;601.28333:0.0149:b5;689.35767:1.0000:y5;730.32593:0.0218:b6;802.44171:0.5229:y6;903.48938:0.0898:y7	DENOVO
516.77	2	4878.4	0.858	CID, CAD(y and b ions)	ETLEQERK		11	303.21387:0.1618:y2;344.18213:0.0501:b3;432.25647:0.0998:y3;473.22473:0.0387:b4;560.31506:0.7033:y4;601.28333:0.0330:b5;689.35767:1.0000:y5;713.29895:0.0183:b6-NH3;802.44171:0.5412:y6;886.42700:0.0151:b7;903.48938:0.0530:y7	DENOVO
516.77	2	-1308.2	0.857	CID, CAD(y and b ions)	AGQENLSVSK		15	234.14482:0.1493:y2;257.12497:0.1258:b3;333.21323:0.2082:y3;386.16754:0.0818:b4;420.24524:1.0000:y4;500.21048:0.0682:b5;533.32928:0.4009:y5;613.29456:0.0743:b6;647.37225:0.7732:y6;700.32654:0.0570:b7;776.41479:0.9721:y7;799.39496:0.0582:b8;886.42700:0.0335:b9;904.47339:0.0644:y8;961.49487:0.1592:y9	DENOVO
516.777	2	2876.6	0.858	CID, CAD(y and b ions)	AGPNLYELR		9	288.20300:0.0845:y2;340.16208:0.0251:b4;417.24557:0.1761:y3;453.24612:0.3361:b5;580.30890:1.0000:y4;693.39294:0.4571:y5;807.43591:0.3700:y6;904.48865:0.0650:y7;961.51013:0.0589:y8	DENOVO
516.777	2	1554.7	0.857	CID, CAD(y and b ions)	ANPLQGFSAK		9	218.14990:0.0264:y2;283.14062:0.0372:b3;305.18192:0.1349:y3;396.22467:0.0548:b4;452.25031:0.0683:y4;509.27179:0.5420:y5;637.33038:1.0000:y6;750.41443:0.4234:y7;847.46716:0.9550:y8	DENOVO
516.788	2	2238.8	0.873	CID, CAD(y and b ions)	EESALVRTK		11	231.13347:0.0150:y2-NH3;241.08244:0.0130:b2-H2O;399.15155:0.0122:b4-H2O;404.26157:0.0742:y3;503.32999:0.1533:y4;616.41406:0.2442:y5;629.31458:0.0225:b6;687.45117:0.1477:y6;774.48315:1.0000:y7;886.46338:0.0415:b8;903.52576:0.3335:y8	DENOVO
516.788	2	3057.8	0.858	CID, CAD(y and b ions)	ETLEKERK		12	213.08754:0.0491:b2-H2O;303.21387:0.1859:y2;344.18213:0.0431:b3;432.25647:0.1549:y3;473.22473:0.0523:b4;560.35144:0.7312:y4;601.31970:0.0202:b5;689.39404:1.0000:y5;730.36230:0.0338:b6;802.47809:0.5747:y6;886.46338:0.0458:b7;903.52576:0.0889:y7	DENOVO
516.79	2	4577.7	0.87	CID, CAD(y and b ions)	LAEGTFPGLK		12	260.19684:0.0263:y2;314.17157:0.0251:b3;317.21829:0.0371:y3;414.27106:1.0000:y4;472.24072:0.0485:b5;561.33948:0.2833:y5;619.30914:0.1325:b6;662.38715:0.0525:y6;699.33490:0.0320:b7-NH3;719.40863:0.3198:y7;848.45117:0.6413:y8;919.48828:0.4432:y9	DENOVO
516.801	2	3392	0.87	CID, CAD(y and b ions)	RYPGTVALR		11	320.17224:0.1398:b2;359.24011:0.0241:y3;458.30850:0.0156:y4;559.35620:0.0342:y5;575.29413:0.0177:b5;616.37769:0.0649:y6;674.36255:0.0939:b6;713.43042:1.0000:y7;745.39966:0.1627:b7;858.48370:0.1606:b8;876.49371:0.0445:y8	DENOVO
516.801	2	5742.4	0.874	CID, CAD(y and b ions)	YRPGTVALR		11	288.20300:0.0114:y2;320.17224:0.1994:b2;359.24011:0.0303:y3;458.30850:0.0373:y4;559.35620:0.0447:y5;575.29413:0.0734:b5;616.37769:0.1188:y6;674.36255:0.1238:b6;713.43042:1.0000:y7;745.39966:0.2045:b7;858.48370:0.1365:b8	DENOVO
516.826	2	6073	0.894	CID, CAD(y and b ions)	SPLLAYLKK		9	275.20773:0.0927:y2;388.29181:0.1721:y3;482.29782:0.1721:b5;551.35510:0.2381:y4;622.39221:1.0000:y5;645.36115:0.0378:b6;735.47632:0.7745:y6;848.56036:0.3027:y7;945.61310:0.0319:y8	DENOVO
517.238	2	307	0.88	CID, CAD(y and b ions)	QGFAGDDAPR		11	272.17169:0.0404:y2;333.15625:0.1316:b3;343.20880:0.1844:y3;444.18787:0.0277:b5-NH3;458.23572:0.2765:y4;573.26270:0.1157:y5;630.28412:1.0000:y6;701.32123:0.9575:y7;841.34802:0.0144:b9-H2O;848.38965:0.6156:y8;905.41113:0.5080:y9	DENOVO
517.253	2	1641.4	0.895	CID, CAD(y and b ions)	MLQEDELR		10	288.20300:0.0262:y2;373.19095:0.0234:b3;417.24557:0.1745:y3;484.22296:0.0164:b4-H2O;485.20654:0.0398:b4-NH3;532.27252:0.3152:y4;617.26050:0.0131:b5;661.31512:0.7292:y5;789.37366:1.0000:y6;902.45776:0.3064:y7	DENOVO
517.262	2	1388.4	0.876	CID, CAD(y and b ions)	TLLEGEESR		10	215.13957:0.0429:b2;262.15097:0.0338:y2;328.22363:0.0388:b3;391.19354:0.0215:y3;457.26620:0.0100:b4;520.23615:0.0375:y4;577.25757:0.6439:y5;706.30017:0.7924:y6;819.38422:1.0000:y7;932.46832:0.0542:y8	DENOVO
517.269	2	1298.2	0.858	CID, CAD(y and b ions)	FAELQSNPK		12	244.16554:0.0177:y2;348.15591:0.0442:b3;358.20847:0.4106:y3;445.24048:0.3336:y4;461.23999:0.0743:b4;573.29907:0.4637:y5;589.29858:0.4619:b5;676.33057:0.1398:b6;686.38312:0.5168:y6;815.42572:1.0000:y7;886.46283:0.4088:y8;887.42627:0.4743:b8	DENOVO
517.271	2	1333.1	0.858	CID, CAD(y and b ions)	MAELKSPNK	0-Oxidation (M)	14	219.08035:0.1494:b2;261.15570:0.1024:y2;348.12292:0.0976:b3;358.20847:0.4612:y3;445.24048:0.7835:y4;461.20697:0.0800:b4;573.33545:0.5176:y5;589.30194:0.2294:b5;676.33398:0.0388:b6;686.41949:0.4071:y6;755.37616:0.0435:b7-H2O;815.46210:1.0000:y7;886.49921:0.1235:y8;887.42969:0.3188:b8	DENOVO
517.275	2	5749.3	0.859	CID, CAD(y and b ions)	LFQSPASQR		12	175.11894:0.0288:y1;303.17749:0.1042:y2;372.19189:0.0370:b3-NH3;390.20953:0.0389:y3;458.24033:0.0197:b4-H2O;461.24664:0.0447:y4;558.29938:0.0259:y5;644.34076:0.3401:b6;645.33142:0.2291:y6;731.37280:0.0178:b7;773.39001:1.0000:y7;920.45844:0.2646:y8	DENOVO
517.293	2	6780.6	0.878	CID, CAD(y and b ions)	KVVGVDFNR		12	228.17119:0.0256:b2;327.23959:0.0978:b3;384.26105:0.0349:b4;436.23026:0.1274:y3;551.25720:0.1181:y4;598.35638:0.0178:b6;650.32562:0.0637:y5;707.34705:0.4617:y6;745.42480:0.0527:b7;806.41547:1.0000:y7;859.46777:0.1323:b8;905.48389:0.0187:y8	DENOVO
517.293	2	6873.8	0.895	CID, CAD(y and b ions)	TPAHPELLR		9	271.17603:0.1154:y2-NH3;401.28705:0.1923:y3;407.20428:0.2269:b4;530.32965:0.2019:y4;627.38239:1.0000:y5;633.29962:0.3673:b6;746.38367:0.5827:b7;747.41431:0.1481:y6-NH3;835.47839:0.1173:y7	DENOVO
517.293	2	5453.9	0.862	CID, CAD(y and b ions)	VKVGVDNFR		13	228.17119:0.0236:b2;322.18732:0.0236:y2;327.23959:0.0630:b3;384.26105:0.1182:b4;436.23026:0.4951:y3;483.32947:0.0171:b5;551.25720:0.5780:y4;598.35638:0.0686:b6;650.32562:0.1141:y5;694.38879:0.0118:b7-H2O;707.34705:0.9728:y6;806.41547:1.0000:y7;841.45721:0.0195:b8-H2O	DENOVO
517.742	2	2856.4	0.885	CID, CAD(y and b ions)	MLPDKDCR	6-Carbamidomethylation	8	335.14960:0.2678:y2;450.17651:0.1574:y3;457.21207:0.0350:b4;578.27148:0.2830:y4;693.29840:0.3237:y5;700.33398:0.0299:b6;790.35120:1.0000:y6;903.43524:0.0127:y7	DENOVO
517.75	2	2211.7	0.861	CID, CAD(y and b ions)	GNEMSEVLR		10	288.20300:0.0393:y2;301.11481:0.0987:b3;387.27139:0.0956:y3;432.15527:0.0268:b4;516.31403:0.2498:y4;519.18732:0.0147:b5;603.34601:1.0000:y5;729.28778:0.0140:b7-H2O;734.38654:0.4378:y6;863.42908:0.2727:y7	DENOVO
517.75	2	2228.2	0.866	CID, CAD(y and b ions)	NGEMSEVLR		11	288.20300:0.0717:y2;301.11481:0.1314:b3;387.27139:0.1989:y3;432.15527:0.0237:b4;502.16034:0.0144:b5-NH3;516.31403:0.2207:y4;603.34601:1.0000:y5;729.28778:0.0151:b7-H2O;734.38654:0.5960:y6;863.42908:0.2177:y7;920.45056:0.0190:y8	DENOVO
517.763	2	2241.6	0.873	CID, CAD(y and b ions)	MESALDQLK		10	261.09088:0.0581:b2;348.12292:0.0751:b3;388.25543:0.1040:y3;503.28235:0.1533:y4;532.24408:0.0137:b5;616.36639:0.2442:y5;647.27106:0.0238:b6;687.40350:0.1477:y6;774.43555:1.0000:y7;903.47815:0.3335:y8	DENOVO
517.767	2	639.7	0.858	CID, CAD(y and b ions)	FLNAENAQK		13	261.16028:0.0859:b2;275.17136:0.0137:y2;346.20847:0.0710:y3;446.24033:0.0469:b4;460.25140:0.1404:y4;557.27234:0.0164:b5-H2O;589.29401:0.0646:y5;660.33112:0.2199:y6;689.32581:0.0107:b6;760.36292:0.0158:b7;774.37402:1.0000:y7;887.45807:0.1352:y8;888.42151:0.1005:b8	DENOVO
517.769	2	1174.7	0.88	CID, CAD(y and b ions)	AKTMEVEAR		10	246.15605:0.1566:y2;375.19861:0.0847:y3;415.20108:0.0522:b4-NH3;474.26703:0.4118:y4;603.30963:0.2935:y5;734.35010:0.2796:y6;789.38165:0.0905:b7;835.39783:1.0000:y7;842.40820:0.0441:b8-H2O;963.49274:0.0499:y8	DENOVO
517.769	2	2452.6	0.889	CID, CAD(y and b ions)	QLLTTMDGR		8	215.11339:0.1031:y2-NH3;347.16733:0.1009:y3;478.20782:0.2435:y4;540.30292:0.0184:b5-NH3;579.25549:0.4025:y5;680.30322:1.0000:y6;793.38727:0.4725:y7;906.47131:0.0325:y8	DENOVO
517.781	2	2620.1	0.87	CID, CAD(y and b ions)	LEKTSTPMK		13	278.15326:0.0643:y2;371.22943:0.1655:b3;375.20602:0.0739:y3;455.25012:0.0725:b4-NH3;476.25372:0.3803:y4;541.29858:0.0821:b5-H2O;563.28577:0.0684:y5;642.34625:0.2120:b6-H2O;664.33344:0.5486:y6;757.40955:0.0958:b7;792.42841:0.8741:y7;888.45007:0.0821:b8;921.47095:1.0000:y8	DENOVO
517.781	2	2268.4	0.878	CID, CAD(y and b ions)	LEQVLSAMK	7-Oxidation (M)	13	294.14819:0.0251:y2;365.18530:0.2700:y3;371.19305:0.2215:b3;452.21735:0.5461:y4;470.26144:0.0338:b4;565.30139:1.0000:y5;566.31854:0.3110:b5-NH3;664.36981:0.8303:y6;670.37756:0.0207:b6;724.38770:0.0311:b7-NH3;792.42841:0.8396:y7;888.45007:0.0431:b8;921.47095:0.4703:y8	DENOVO
517.785	2	2553.8	0.876	CID, CAD(y and b ions)	LQELQFTR		11	242.15047:0.0549:b2;258.15607:0.0217:y2-H2O;371.19305:0.1439:b3;423.23502:0.0858:y3;484.27710:0.0379:b4;551.29358:0.3217:y4;612.33569:0.0387:b5;664.37769:0.5267:y5;759.40405:0.0487:b6;793.42023:1.0000:y6;921.47882:0.1454:y7	DENOVO
517.785	2	2228.5	0.875	CID, CAD(y and b ions)	LQELQTFR		10	242.15047:0.0440:b2;371.19305:0.1530:b3;423.23502:0.1601:y3;484.27710:0.0113:b4;551.29358:0.3291:y4;612.33569:0.0121:b5;664.37769:0.4195:y5;793.42023:1.0000:y6;860.45178:0.0333:b7;921.47882:0.2801:y7	DENOVO
517.791	2	6798.8	0.879	CID, CAD(y and b ions)	TKVGVNFNR		10	329.21887:0.0516:b3;436.23026:0.1940:y3;467.29819:0.3820:b5-H2O;468.28177:0.2011:b5-NH3;550.27319:0.3926:y4;649.34161:0.0902:y5;706.36304:0.9413:y6;746.42004:0.0285:b7;805.43146:1.0000:y7;860.46301:0.0552:b8	DENOVO
517.816	2	6020.5	0.894	CID, CAD(y and b ions)	ADLLAYLKK		12	275.20773:0.0927:y2;300.15591:0.1365:b3;388.29181:0.1721:y3;413.23999:0.1039:b4;484.27710:0.0838:b5;551.35510:0.2381:y4;622.39221:1.0000:y5;647.34039:0.0289:b6;735.47632:0.7745:y6;742.41394:0.0230:b7-H2O;848.56036:0.3027:y7;963.58728:0.0200:y8	DENOVO
518.224	2	-3052	0.871	CID, CAD(y and b ions)	QMQEDEQK		14	260.10687:0.0512:b2;275.17136:0.1064:y2;370.15491:0.0307:b3-H2O;371.13849:0.1576:b3-NH3;404.21393:0.2712:y3;499.19751:0.0215:b4-H2O;500.18109:0.2231:b4-NH3;519.24091:0.4903:y4;632.23499:0.0635:b5;648.28345:0.5875:y5;761.27759:0.0502:b6;776.34204:1.0000:y6;889.33618:0.0409:b7;907.38257:0.2282:y7	DENOVO
518.239	2	6427.9	0.859	CID, CAD(y and b ions)	STVASMMHR	5-Oxidation (M)	12	288.15594:0.0921:b3;312.17786:0.0615:y2;359.19305:0.0502:b4;443.21832:0.0901:y3;446.22507:0.0601:b5;575.24994:0.0581:b6-H2O;590.25378:0.1280:y4;677.28577:0.6243:y5;706.29041:0.0315:b7-H2O;748.32288:1.0000:y6;847.39130:0.5126:y7;948.43896:0.0162:y8	DENOVO
518.239	2	3120.8	0.861	CID, CAD(y and b ions)	STVASMMHR	6-Oxidation (M)	13	189.08754:0.0289:b2;288.15594:0.0736:b3;312.17786:0.0182:y2;359.19305:0.0430:b4;428.21451:0.0322:b5-H2O;459.21326:0.0438:y3;590.25378:0.1909:y4;677.28577:0.6967:y5;706.29041:0.0314:b7-H2O;748.32288:1.0000:y6;843.34937:0.0153:b8-H2O;844.33295:0.0194:b8-NH3;847.39130:0.4550:y7	DENOVO
518.25	2	1676.1	0.892	CID, CAD(y and b ions)	DMLPGSYPR		10	247.07527:0.0636:b2;272.17169:0.0157:y2;360.15930:0.0180:b3;435.23502:0.0501:y3;497.20654:0.0110:b5-NH3;522.26703:0.0576:y4;579.28851:0.2234:y5;601.26556:0.0129:b6;676.34125:1.0000:y6;789.42529:0.0687:y7	DENOVO
518.25	2	5796.8	0.878	CID, CAD(y and b ions)	MDLPGSYPR		8	247.07527:0.0240:b2;272.17169:0.0153:y2;342.14874:0.0104:b3-H2O;435.23502:0.0104:y3;522.26703:0.0122:y4;579.28851:0.1509:y5;676.34125:1.0000:y6;789.42529:0.0532:y7	DENOVO
518.261	2	1177.9	0.879	CID, CAD(y and b ions)	EAASELLMR	7-Oxidation (M)	12	201.08752:0.0651:b2;322.15436:0.2950:y2;341.14609:0.0976:b4-H2O;435.23840:0.6800:y3;488.19922:0.0618:b5;548.32245:0.9382:y4;583.27277:0.0586:b6-H2O;584.25635:0.1247:b6-NH3;677.36505:0.8416:y5;764.39709:1.0000:y6;835.43420:0.4610:y7;906.47131:0.0390:y8	DENOVO
518.261	2	2492.7	0.889	CID, CAD(y and b ions)	ELLTTMDGR		13	215.11339:0.1031:y2-NH3;243.13448:0.0507:b2;347.16733:0.1009:y3;356.21851:0.0261:b3;439.25565:0.0706:b4-H2O;440.23923:0.0254:b4-NH3;478.20782:0.2435:y4;540.30334:0.0184:b5-H2O;541.28693:0.0104:b5-NH3;579.25549:0.4025:y5;680.30322:1.0000:y6;793.38727:0.4725:y7;906.47131:0.0325:y8	DENOVO
518.261	2	2529.5	0.887	CID, CAD(y and b ions)	ELLTTMGDR		11	225.12392:0.0195:b2-H2O;226.10747:0.0111:b2-NH3;273.11890:0.0133:y2-NH3;347.16733:0.0996:y3;356.21851:0.0159:b3;457.26620:0.0224:b4;478.20782:0.2031:y4;579.25549:0.6663:y5;680.30322:1.0000:y6;793.38727:0.5018:y7;906.47131:0.0247:y8	DENOVO
518.27	2	-2126.4	0.858	CID, CAD(y and b ions)	GPVLAGHDNR		14	254.15047:0.1010:b3;289.16187:0.0792:y2;367.23450:0.1638:b4;404.18878:0.0286:y3;438.27161:0.0766:b5;495.29309:0.0133:b6;541.24768:0.2015:y4;598.26917:0.8526:y5;632.35199:0.0149:b7;669.30627:1.0000:y6;747.37891:0.0408:b8;782.39032:0.5642:y7;861.42188:0.0137:b9;881.45874:0.1310:y8	DENOVO
518.29	2	4254.2	0.88	CID, CAD(y and b ions)	LALFTDDLK		11	185.12900:0.0134:b2;260.19684:0.0662:y2;298.21304:0.0100:b3;375.22379:0.0762:y3;490.25073:0.1508:y4;529.30212:0.0182:b5-NH3;591.29840:0.3461:y5;738.36682:1.0000:y6;776.38300:0.0347:b7;851.45087:0.5361:y7;922.48798:0.3743:y8	DENOVO
518.295	2	2632.3	0.864	CID, CAD(y and b ions)	TFLTAGQGLK		14	249.12392:0.0987:b2;260.19684:0.0163:y2;317.21829:0.0967:y3;362.20795:0.0387:b3;445.27689:0.2206:y4;463.25565:0.0558:b4;502.29834:0.0161:y5;573.33545:0.1850:y6;674.38312:0.9008:y7;719.37280:0.0258:b7;758.38373:0.0199:b8-H2O;759.36731:0.0143:b8-NH3;787.46716:1.0000:y8;934.53558:0.1052:y9	DENOVO
518.295	2	2366.2	0.866	CID, CAD(y and b ions)	TFLTQQGLK		11	249.12392:0.0273:b2;260.19684:0.0104:y2;317.21829:0.0369:y3;362.20795:0.0167:b3;445.27689:0.1603:y4;463.25565:0.0200:b4;573.33545:0.1493:y5;574.28723:0.0600:b5-NH3;674.38312:0.9537:y6;787.46722:1.0000:y7;934.53558:0.0259:y8	DENOVO
518.296	2	6876.8	0.864	CID, CAD(y and b ions)	KFLPLMMR		8	276.17117:0.0553:b2;389.25525:0.1291:b3;437.19992:0.0597:y3;550.28400:0.0426:y4;647.33673:1.0000:y5;760.42078:0.4266:y6;861.47302:0.0103:b7;907.48920:0.2651:y7	DENOVO
518.731	2	476.8	0.858	CID, CAD(y and b ions)	EQAMCLER	4-Carbamidomethylation	12	258.10898:0.0408:b2;304.16150:0.1048:y2;329.14609:0.1292:b3;417.24557:0.3034:y3;460.18658:0.0240:b4;577.27625:0.6681:y4;620.21722:0.0167:b5;708.31671:0.6172:y5;715.29071:0.0129:b6-H2O;716.27429:0.0435:b6-NH3;779.35382:1.0000:y6;907.41241:0.0933:y7	DENOVO
518.753	2	-2603	0.868	CID, CAD(y and b ions)	CSFNQKPR	0-Carbamidomethylation	11	248.07051:0.0512:b2;272.17169:0.4670:y2;395.13892:0.1602:b3;400.26663:0.5523:y3;509.18182:0.0215:b4;528.32526:0.4730:y4;637.24042:0.1520:b5;642.36816:0.6861:y5;765.33539:0.0650:b6;789.43652:1.0000:y6;876.46857:0.4416:y7	DENOVO
518.759	2	6775.7	0.903	CID, CAD(y and b ions)	HYPYLSEK		6	301.13007:0.1622:b2;363.18738:0.0187:y3;476.27145:0.0148:y4;639.33478:0.0950:y5;736.38751:1.0000:y6;899.45087:0.1344:y7	DENOVO
518.76	2	1646.2	0.865	CID, CAD(y and b ions)	LDAMVGTWK	3-Oxidation (M)	14	229.11882:0.0570:b2;300.15591:0.2641:b3;333.19208:0.1040:y2;434.23978:0.2752:y3;447.19135:0.1793:b4;491.26123:0.8178:y4;546.25977:0.0997:b5;590.32965:0.8950:y5;603.28119:0.0158:b6;704.32892:0.0201:b7;737.36505:1.0000:y6;808.40216:0.1755:y7;890.40820:0.0158:b8;923.42914:0.2546:y8	DENOVO
518.762	2	1476.8	0.875	CID, CAD(y and b ions)	RNGELEYR		10	175.11894:0.0133:y1;328.17331:0.0173:b3;338.18225:0.0793:y2;440.18890:0.0202:b4-NH3;467.22485:0.1850:y3;553.27295:0.0137:b5-NH3;580.30890:0.2625:y4;681.33197:0.0285:b6-H2O;709.35150:0.2730:y5;766.37292:1.0000:y6	DENOVO
518.769	2	2649.5	0.874	CID, CAD(y and b ions)	EAAFSLAAEK		14	272.12463:0.0693:b3;276.15536:0.1741:y2;347.19247:0.0927:y3;418.22958:0.2363:y4;419.19302:0.1146:b4;488.21448:0.0351:b5-H2O;489.19806:0.0338:b5-NH3;531.31366:0.2764:y5;618.34570:1.0000:y6;619.30908:0.3368:b6;690.34619:0.0167:b7;765.41406:0.2965:y7;836.45117:0.4187:y8;907.48828:0.0598:y9	DENOVO
518.771	2	6691.7	0.876	CID, CAD(y and b ions)	SMGAPAHLPR		11	272.17169:0.2341:y2;385.25574:0.1003:y3;444.19165:0.0892:b5;498.20178:0.0557:b6-NH3;522.31470:0.2054:y4;593.35175:0.3025:y5;652.28772:0.0621:b7;690.40454:1.0000:y6;761.44165:0.1290:y7;765.37177:0.0812:b8;818.46307:0.0844:y8	DENOVO
518.775	2	1108.1	0.887	CID, CAD(y and b ions)	ELATQTAFR		14	175.11894:0.0531:y1;322.18732:0.0889:y2;393.22443:0.1305:y3;397.20868:0.1709:b4-H2O;398.19226:0.0554:b4-NH3;494.27213:0.4931:y4;525.26727:0.1801:b5-H2O;526.25085:0.1270:b5-NH3;622.33069:0.5751:y5;644.32550:0.0335:b6;723.37842:0.8372:y6;794.41553:1.0000:y7;889.48901:0.0450:y8-H2O;890.47260:0.0935:y8-NH3	DENOVO
518.782	2	2336.9	0.861	CID, CAD(y and b ions)	LSRTTMATR		12	276.16663:0.0298:y2;347.20374:0.0637:y3;357.22501:0.0199:b3;458.27271:0.0281:b4;478.24420:0.2361:y4;559.32037:0.0211:b5;579.29187:0.6861:y5;672.35028:0.0207:b6-H2O;680.33960:1.0000:y6;761.39795:0.2167:b7;836.44067:0.0935:y7;923.47272:0.1038:y8	DENOVO
518.782	2	6142.9	0.861	CID, CAD(y and b ions)	FQLATFGPR		12	272.17169:0.0201:y2;276.13480:0.2285:b2;329.19315:0.1025:y3;389.21887:0.1101:b3;460.25598:0.0817:b4;476.26154:0.1704:y4;577.30920:0.3241:y5;648.34631:0.4910:y6;708.37207:0.2202:b6;761.43042:1.0000:y7;765.39349:0.0762:b7;889.48901:0.1399:y8	DENOVO
518.787	2	2814.4	0.857	CID, CAD(y and b ions)	ATLGADFLTK		12	248.16048:0.0299:y2;286.17667:0.0389:b3;361.24451:0.0504:y3;508.31293:0.1109:y4;529.26221:0.0152:b6;623.33984:0.1389:y5;676.33057:0.0259:b7;694.37695:0.4299:y6;751.39844:1.0000:y7;789.41467:0.0104:b8;864.48248:0.3396:y8;890.46234:0.0203:b9	DENOVO
518.787	2	3205.1	0.859	CID, CAD(y and b ions)	ESDGLFLKK		11	275.20773:0.0306:y2;388.29181:0.1218:y3;502.21490:0.0978:b5;535.36023:0.4463:y4;648.44427:0.1375:y5;649.28333:0.0239:b6;705.46570:0.4335:y6;762.36737:0.0132:b7;820.49268:0.7580:y7;890.46228:0.1513:b8;907.52466:1.0000:y8	DENOVO
518.787	2	2624.4	0.874	CID, CAD(y and b ions)	FQLATVETK		11	248.16048:0.0212:y2;276.13480:0.1504:b2;377.20306:0.2070:y3;389.21887:0.0512:b3;460.25598:0.0111:b4;476.27145:0.0984:y4;577.31915:0.2284:y5;648.35626:0.7327:y6;761.44031:1.0000:y7;889.49890:0.0982:y8;890.46234:0.0235:b8	DENOVO
518.793	2	2429.4	0.875	CID, CAD(y and b ions)	LSAFSLAATR		16	175.11894:0.0203:y1;272.16101:0.0235:b3;276.16663:0.0311:y2;347.20374:0.1999:y3;418.24084:0.1296:y4;419.22943:0.0329:b4;488.25089:0.0362:b5-H2O;489.23447:0.0315:b5-NH3;531.32489:0.2469:y5;618.35693:1.0000:y6;619.34552:0.3273:b6;690.38263:0.0510:b7;761.41974:0.1807:b8;765.42529:0.3414:y7;836.46240:0.5489:y8;923.49445:0.7596:y9	DENOVO
518.805	2	7064.6	0.859	CID, CAD(y and b ions)	STLLNTLFK		11	294.18118:0.1123:y2;302.17157:0.0131:b3;407.26526:0.0427:y3;415.25565:0.0122:b4;508.31293:0.0777:y4;511.28802:0.0270:b5-H2O;622.35583:0.7027:y5;630.34625:0.0270:b6;735.43994:1.0000:y6;848.52399:0.8311:y7;949.57166:0.0393:y8	DENOVO
518.817	2	2854.3	0.883	CID, CAD(y and b ions)	LLAPNQKPR		12	272.17169:0.4575:y2;298.21304:0.0567:b3;395.26581:0.3346:b4;400.26663:0.4329:y3;528.32526:1.0000:y4;642.36816:0.7259:y5;739.42090:0.5236:y6;747.45172:0.0605:b7-H2O;748.43530:0.1115:b7-NH3;810.45801:0.9149:y7;862.51501:0.0964:b8;923.54205:0.1096:y8	DENOVO
518.824	2	2835.9	0.886	CID, CAD(y and b ions)	LLAEPVPGLK		12	227.17595:0.0563:b2;260.19684:0.0211:y2;298.21304:0.0967:b3;317.21829:0.0181:y3;414.27106:1.0000:y4;513.33948:0.0862:y5;605.36627:0.0127:b6-H2O;606.34985:0.0181:b6-NH3;610.39221:0.7761:y6;739.43481:0.2031:y7;810.47192:0.9524:y8;923.55597:0.1380:y9	DENOVO
518.829	2	3527.2	0.887	CID, CAD(y and b ions)	LLAEPPRLK		10	227.17595:0.0423:b2;260.19684:0.0598:y2;416.29794:0.0959:y3;427.25562:0.0934:b4;513.35071:0.0374:y4;610.40344:1.0000:y5;739.44604:0.1532:y6;777.46228:0.1083:b7;810.48315:0.9552:y7;923.56720:0.0336:y8	DENOVO
518.829	2	6870	0.867	CID, CAD(y and b ions)	LKLLAPEPR		12	242.18684:0.0231:b2;355.27087:0.1302:b3;401.21426:0.0106:y3;468.35495:0.0678:b4;498.26703:0.4887:y4;539.39209:0.0626:b5;569.30414:0.4515:y5;682.38818:0.7229:y6;747.47687:0.0134:b7-H2O;795.47229:1.0000:y7;845.51318:0.0118:b8-NH3;923.56720:0.0652:y8	DENOVO
518.829	2	4868.5	0.863	CID, CAD(y and b ions)	LKLLAPPER		12	242.18684:0.0299:b2;286.15094:0.0800:y2-H2O;355.27087:0.1835:b3;401.21426:0.0334:y3;468.35495:0.0207:b4;498.26703:0.5783:y4;539.39209:0.1007:b5;569.30414:0.7083:y5;636.44482:0.0466:b6;682.38818:0.9212:y6;795.47229:1.0000:y7;923.56720:0.0339:y8	DENOVO
519.234	2	1823.4	0.874	CID, CAD(y and b ions)	MEFPEQEK		12	261.09088:0.1113:b2;276.15536:0.0736:y2;404.21393:0.1059:y3;408.15930:0.0377:b3;505.21207:0.0518:b4;533.25653:0.0849:y4;630.30927:1.0000:y5;634.25464:0.0292:b5;744.30267:0.0113:b6-H2O;777.37769:0.6213:y6;891.35583:0.0115:b7;906.42029:0.1849:y7	DENOVO
519.245	2	2536.6	0.87	CID, CAD(y and b ions)	ADDTMEVLK	4-Oxidation (M)	10	260.19684:0.9102:y2;302.09882:0.0635:b3;359.26526:0.3133:y3;403.14648:0.1083:b4;488.30783:0.6377:y4;550.18188:0.3718:b5;635.34326:1.0000:y5;736.39093:0.6143:y6;851.41785:0.6163:y7;966.44482:0.2603:y8	DENOVO
519.248	2	582.9	0.859	CID, CAD(y and b ions)	EDVQYDLR		11	245.07735:0.0471:b2;288.20300:0.3105:y2;326.13519:0.1199:b3-H2O;403.22992:0.5353:y3;472.20435:0.0482:b4;566.29327:1.0000:y4;635.26764:0.0771:b5;694.35181:0.7634:y5;750.29462:0.0503:b6;793.42023:0.4197:y6;908.44720:0.1338:y7	DENOVO
519.258	2	552.9	0.862	CID, CAD(y and b ions)	MPVQYDLR	0-Oxidation (M)	13	175.11894:0.0167:y1;245.09599:0.0624:b2;288.20300:0.4099:y2;344.16440:0.0179:b3;403.22992:0.1582:y3;472.22296:0.0300:b4;566.29327:1.0000:y4;617.27576:0.0323:b5-H2O;694.35181:0.7269:y5;733.28625:0.0127:b6-NH3;793.42023:0.1853:y6;863.39728:0.0312:b7;890.47302:0.0219:y7	DENOVO
519.267	2	2247.1	0.876	CID, CAD(y and b ions)	YLDGLTAER		10	304.16150:0.0187:y2;375.19861:0.0843:y3;392.18213:0.0560:b3;449.20361:0.0173:b4;476.24631:0.1482:y4;545.26068:0.0117:b5-NH3;589.33038:0.0656:y5;646.35181:0.2272:y6;761.37878:1.0000:y7;874.46283:0.0976:y8	DENOVO
519.272	2	2544.2	0.875	CID, CAD(y and b ions)	NSAFSLAATR		15	175.11894:0.0203:y1;276.16663:0.0311:y2;347.20374:0.1999:y3;418.24084:0.1296:y4;420.18829:0.0159:b4;489.20975:0.0315:b5-H2O;490.19333:0.0181:b5-NH3;531.32489:0.2469:y5;618.35693:1.0000:y6;620.30438:0.0663:b6;691.34149:0.0206:b7;762.37860:0.0355:b8;765.42529:0.3414:y7;836.46240:0.5489:y8;923.49445:0.7596:y9	DENOVO
519.284	2	5739.9	0.881	CID, CAD(y and b ions)	DVNAGRLHR		9	312.17786:0.1182:y2;329.14609:0.0682:b3;425.26190:0.0348:y3;581.36304:0.1773:y4;638.38446:0.7167:y5;709.42157:0.1712:y6;823.46448:1.0000:y7;863.44873:0.4803:b8;905.50592:0.0788:y8-NH3	DENOVO
519.739	2	1563.7	0.858	CID, CAD(y and b ions)	MSPASCLTR	0-Oxidation (M);5-Carbamidomethylation	11	276.16663:0.0806:y2;332.12802:0.0112:b3;389.25067:0.2413:y3;403.16513:0.0245:b4;490.19714:0.0434:b5;549.28131:0.6737:y4;636.31335:1.0000:y5;707.35046:0.0186:y6;763.31189:0.0138:b7;804.40320:0.0130:y7;864.35956:0.0413:b8	DENOVO
519.746	2	-807	0.859	CID, CAD(y and b ions)	TQDENYLR		10	230.11409:0.1667:b2;288.20300:0.0259:y2;345.14102:0.1071:b3;451.26630:0.7222:y3;474.18359:0.0548:b4;565.30927:0.1306:y4;588.22656:0.1178:b5;694.35181:0.1076:y5;809.37878:1.0000:y6;937.43738:0.0328:y7	DENOVO
519.759	2	-2673.1	0.857	CID, CAD(y and b ions)	QKLEDDYK		11	239.15080:0.0802:b2-H2O;240.13435:0.0802:b2-NH3;370.24542:0.2068:b3;425.20303:0.3896:y3;499.28799:0.0422:b4;540.22998:0.2278:y4;596.30438:0.0394:b5-H2O;597.28796:0.1385:b5-NH3;669.27258:0.9550:y5;782.35663:1.0000:y6;910.45160:0.0893:y7	DENOVO
519.764	2	-2355.5	0.859	CID, CAD(y and b ions)	QKLEDSYR		11	239.15080:0.0384:b2-H2O;240.13435:0.0159:b2-NH3;338.18225:0.0180:y2;370.24542:0.0367:b3;425.21429:0.4020:y3;499.28799:0.0208:b4;540.24121:0.2176:y4;614.31494:0.0173:b5;669.28381:0.5279:y5;782.36786:1.0000:y6;910.46283:0.0370:y7	DENOVO
519.768	2	3028.3	0.859	CID, CAD(y and b ions)	MSDGLFLQK		13	219.08035:0.0616:b2;275.17136:0.0306:y2;334.10727:0.0352:b3;388.25543:0.1218:y3;486.20224:0.0352:b5-H2O;535.32385:0.4463:y4;633.27063:0.0907:b6-H2O;634.25421:0.0265:b6-NH3;648.40790:0.1375:y5;705.42932:0.4335:y6;820.45630:0.7580:y7;892.42383:0.0469:b8;907.48828:1.0000:y8	DENOVO
519.801	2	2739.8	0.867	CID, CAD(y and b ions)	LPVGPETLGR		11	211.14464:0.0114:b2;310.21304:0.0312:b3;345.22446:0.0170:y3;367.23450:0.0360:b4;446.27213:0.0595:y4;464.28726:0.1414:b5;575.31470:0.0440:y5;672.36749:0.2286:y6;729.38892:1.0000:y7;828.45734:0.4468:y8;925.51013:0.1750:y9	DENOVO
519.819	2	6340.6	0.872	CID, CAD(y and b ions)	HLSVVTLAAK		14	251.15080:0.2434:b2;289.18701:0.0876:y3;338.18280:0.0260:b3;402.27106:0.0320:y4;437.25122:0.0290:b4;503.31873:0.1600:y5;536.31964:0.0815:b5;602.38715:0.0918:y6;637.36731:0.2893:b6;701.45557:0.1262:y7;750.45142:0.1093:b7;788.48761:1.0000:y8;821.48853:0.1431:b8;901.57166:0.2150:y9	DENOVO
520.247	2	1312.2	0.875	CID, CAD(y and b ions)	AAMGELEYR		14	175.11894:0.0133:y1;331.14398:0.0263:b4;338.18225:0.0793:y2;460.18658:0.0270:b5;467.22485:0.1850:y3;555.26007:0.0252:b6-H2O;556.24365:0.0472:b6-NH3;580.30890:0.2625:y4;685.28625:0.0148:b7-NH3;709.35150:0.2730:y5;766.37292:1.0000:y6;865.37653:0.0144:b8;897.41345:0.4183:y7;968.45056:0.0642:y8	DENOVO
520.247	2	2168.5	0.875	CID, CAD(y and b ions)	AAMGELYER		8	304.16150:0.0545:y2;460.18658:0.0265:b5;467.22485:0.0951:y3;580.30890:0.2947:y4;709.35150:0.1182:y5;766.37292:1.0000:y6;897.41345:0.4562:y7;968.45056:0.0440:y8	DENOVO
520.247	2	1418.4	0.872	CID, CAD(y and b ions)	CLGELYER	0-Carbamidomethylation	7	274.12253:0.0507:b2;304.16150:0.0951:y2;467.22485:0.2319:y3;580.30890:0.2750:y4;709.35150:0.1432:y5;766.37292:1.0000:y6;879.45703:0.0773:y7	DENOVO
520.247	2	-231.4	0.859	CID, CAD(y and b ions)	DSVFQQMGK		13	203.06679:0.0443:b2;204.13426:0.0252:y2;302.13519:0.0394:b3;335.17474:0.0841:y3;431.19305:0.0139:b4-H2O;463.23331:0.1364:y4;560.23523:0.0262:b5-NH3;591.29187:0.4313:y5;687.31018:0.0320:b6-H2O;738.36029:1.0000:y6;837.42871:0.2923:y7;876.35571:0.0175:b8-NH3;924.46075:0.0792:y8	DENOVO
520.251	2	242.3	0.869	CID, CAD(y and b ions)	YESLTDPSK		10	234.14482:0.0328:y2;293.11371:0.1732:b2;331.19757:0.6599:y3;380.14575:0.0926:b3;446.22449:0.0931:y4;547.27222:0.3189:y5;660.35626:0.1614:y6;709.30444:0.0184:b6;747.38831:1.0000:y7;876.43085:0.2211:y8	DENOVO
520.256	2	-26.2	0.858	CID, CAD(y and b ions)	YESLTDGVR		13	257.16037:0.0369:y2-NH3;293.11371:0.1724:b2;331.20880:0.2909:y3;380.14575:0.0203:b3;446.23575:0.1189:y4;493.22980:0.0181:b4;547.28345:0.2089:y5;594.27747:0.0170:b5;660.36749:0.2473:y6;709.30444:0.0148:b6;747.39954:1.0000:y7;748.31537:0.0292:b7-H2O;876.44208:0.3223:y8	DENOVO
520.269	2	2747.5	0.864	CID, CAD(y and b ions)	ESSTVFELK		13	260.19684:0.1767:y2;286.10388:0.0334:b3-H2O;389.23944:0.1477:y3;405.16214:0.0445:b4;504.23056:0.0460:b5;536.30786:1.0000:y4;634.27197:0.0356:b6-NH3;635.37622:0.6875:y5;736.42395:0.3950:y6;762.33099:0.0341:b7-H2O;823.45593:0.4321:y7;893.42560:0.2880:b8;910.48798:0.0891:y8	DENOVO
520.27	2	6847.2	0.878	CID, CAD(y and b ions)	LNHGGDWLK		11	365.19373:0.1681:b3;446.27615:0.5075:y3;461.22607:0.1464:b5-H2O;561.30310:0.2629:y4;594.26355:0.9451:b6;618.32458:0.1248:y5;675.34601:1.0000:y6;780.34290:0.8735:b7;812.40491:0.8652:y7;893.42694:0.0849:b8;926.44788:0.5707:y8	DENOVO
520.295	2	3258.5	0.859	CID, CAD(y and b ions)	YLATPLFSK		11	234.14482:0.0106:y2;277.15521:0.0368:b2;348.19232:0.0269:b3;381.21320:0.2426:y3;449.23999:0.0266:b4;494.29727:0.0139:y4;546.29272:0.0104:b5;591.35004:0.5611:y5;692.39771:0.2508:y6;763.43481:1.0000:y7;876.51886:0.1174:y8	DENOVO
520.295	2	6611.9	0.861	CID, CAD(y and b ions)	YLATPLYAK		12	218.14990:0.0217:y2;277.15521:0.0658:b2;348.19232:0.0358:b3;381.21320:0.1470:y3;449.23999:0.0152:b4;494.29727:0.0809:y4;546.29272:0.0159:b5;591.35004:0.5524:y5;692.39771:0.1879:y6;763.43481:1.0000:y7;876.45026:0.0173:b8-NH3;876.51886:0.1597:y8	DENOVO
520.3	2	5571.8	0.922	CID, CAD(y and b ions)	YLTVAAVFR		10	277.15521:0.0887:b2;322.18732:0.0301:y2;378.20288:0.0868:b3;421.25574:0.0807:y3;492.29285:0.3203:y4;530.29785:0.0133:b5-H2O;563.32996:0.7233:y5;662.39838:0.3816:y6;763.44604:1.0000:y7;876.53015:0.1853:y8	DENOVO
520.76	2	-2540.3	0.872	CID, CAD(y and b ions)	LGDSHDLQR		12	286.14026:0.1752:b3;303.17749:0.0955:y2;416.26157:0.5122:y3;510.23120:0.1200:b5;531.28851:1.0000:y4;625.25818:0.1807:b6;668.34741:0.5959:y5;738.34222:0.0489:b7;755.37946:0.2676:y6;866.40082:0.0979:b8;870.40637:0.4238:y7;927.42786:0.4420:y8	DENOVO
520.76	2	3441.4	0.877	CID, CAD(y and b ions)	LGDSHDQLR		13	286.14026:0.0914:b3;288.20300:0.1071:y2;373.17230:0.0342:b4;416.26157:0.5732:y3;510.23120:0.0372:b5;531.28851:1.0000:y4;625.25818:0.2007:b6;668.34741:0.4803:y5;753.31671:0.0416:b7;755.37946:0.3941:y6;866.40082:0.0654:b8;870.40637:0.2803:y7;927.42786:0.5323:y8	DENOVO
520.767	2	251.5	0.897	CID, CAD(y and b ions)	GLSATVYSDK		13	240.13481:0.0420:b3-H2O;262.13971:0.0543:y2;311.17191:0.0336:b4-H2O;349.17175:0.0772:y3;412.21960:0.0344:b5-H2O;512.23511:0.5283:y4;611.30347:0.1827:y5;712.35120:0.3631:y6;761.38336:0.0390:b8-H2O;783.38831:0.3983:y7;870.42029:1.0000:y8;894.42084:0.1598:b9;983.50439:0.0329:y9	DENOVO
520.79	2	2389.8	0.862	CID, CAD(y and b ions)	GGQDNLPVLK		14	243.10933:0.0167:b3;260.19684:0.0772:y2;358.13626:0.0246:b4;359.26526:0.0735:y3;456.31799:1.0000:y4;472.17920:0.0642:b5;569.40210:0.1760:y5;585.26324:0.0711:b6;682.31598:0.0271:b7;683.44501:0.2561:y6;781.38440:0.0346:b8;798.47192:0.4938:y7;894.46851:0.0367:b9;926.53052:0.0536:y8	DENOVO
520.79	2	2215.8	0.871	CID, CAD(y and b ions)	NQDNLPVLK		13	260.19684:0.0821:y2;358.13626:0.0597:b3;359.26526:0.0622:y3;456.31799:1.0000:y4;472.17920:0.0508:b4;569.40210:0.1437:y5;585.26324:0.0865:b5;682.31604:0.0114:b6;683.44501:0.1878:y6;781.38440:0.0316:b7;798.47192:0.3371:y7;894.46851:0.0193:b8;926.53052:0.0173:y8	DENOVO
520.79	2	5879.5	0.862	CID, CAD(y and b ions)	QNDNLPVLK		11	260.19684:0.0814:y2;358.13626:0.0863:b3;359.26526:0.0665:y3;456.31799:1.0000:y4;472.17920:0.0753:b4;569.40210:0.2270:y5;585.26324:0.0676:b5;664.30548:0.0170:b6-H2O;683.44501:0.1820:y6;798.47192:0.4761:y7;912.51489:0.0192:y8	DENOVO
520.79	2	4297.7	0.903	CID, CAD(y and b ions)	TADGLVSHLK		15	260.19684:0.0761:y2;288.11954:0.0450:b3;345.14099:0.0511:b4;397.25574:0.0550:y3;458.22507:0.0394:b5;484.28778:0.6694:y4;539.28290:0.0233:b6-H2O;583.35620:0.8900:y5;644.32550:0.0744:b7;696.44025:0.4317:y6;753.46173:0.5889:y7;781.38440:0.0317:b8;868.48865:1.0000:y8;894.46851:0.0744:b9;939.52576:0.2533:y9	DENOVO
520.792	2	6746.8	0.878	CID, CAD(y and b ions)	YGLAAAVFTK		15	248.16048:0.0406:y2;334.17667:0.1190:b3;395.22888:0.3541:y3;405.21378:0.0897:b4;476.25089:0.0633:b5;494.29727:0.1341:y4;547.28796:0.0463:b6;565.33441:0.1322:y5;629.32941:0.0368:b7-NH3;636.37152:0.8565:y6;707.40863:1.0000:y7;793.42480:0.0312:b8;820.49268:0.1719:y8;877.51416:0.5033:y9;894.47247:0.0340:b9	DENOVO
520.796	2	3366.4	0.878	CID, CAD(y and b ions)	ARPALEDLR		9	288.20300:0.3251:y2;396.23590:0.0245:b4;403.22992:0.0522:y3;532.27252:0.0114:y4;638.36255:0.1108:b6;645.35657:0.0343:y5;716.39368:0.0329:y6;753.38947:1.0000:b7;813.44641:0.3480:y7	DENOVO
520.796	2	4254.6	0.876	CID, CAD(y and b ions)	RAPALEDLR		12	288.20300:0.4622:y2;396.23590:0.0373:b4;403.22992:0.0313:y3;509.31995:0.1188:b5;514.26196:0.0202:y4-H2O;638.36255:0.0125:b6;645.35657:0.0616:y5;716.39368:0.0160:y6;753.38947:1.0000:b7;813.44641:0.3480:y7;866.47351:0.0402:b8;884.48352:0.0254:y8	DENOVO
520.798	2	5058.3	0.862	CID, CAD(y and b ions)	FGTPLHVAAK		14	218.14990:0.0117:y2;289.18701:0.0263:y3;306.14536:0.0433:b3;388.25540:0.0835:y4;403.19812:0.0291:b4;516.28217:0.0226:b5;525.31433:0.2598:y5;638.39838:0.2061:y6;653.34106:0.0330:b6;735.45117:1.0000:y7;752.40948:0.0408:b7;823.44659:0.0358:b8;836.49884:0.2154:y8;894.48370:0.0436:b9	DENOVO
520.798	2	6906.2	0.865	CID, CAD(y and b ions)	GFTPLHVAAK		12	289.18701:0.0435:y3;306.14536:0.0208:b3;388.25540:0.0586:y4;516.28217:0.0124:b5;525.31433:0.2845:y5;638.39838:0.1269:y6;653.34106:0.0128:b6;735.45117:1.0000:y7;752.40948:0.0167:b7;823.44659:0.0304:b8;836.49884:0.2470:y8;894.48370:0.0208:b9	DENOVO
520.809	2	2591.2	0.862	CID, CAD(y and b ions)	LVNTPVELR		11	213.16029:0.0203:b2;288.20300:0.0213:y2;327.20322:0.0584:b3;417.24557:0.0180:y3;428.25092:0.0383:b4;516.31403:0.0402:y4;607.34509:0.0102:b6-NH3;613.36676:0.7039:y5;714.41443:0.2629:y6;828.45734:1.0000:y7;927.52576:0.1458:y8	DENOVO
520.839	2	4725.4	0.882	CID, CAD(y and b ions)	LVPLKETLK		10	213.16029:0.0120:b2;260.19684:0.0123:y2;310.21304:0.0104:b3;361.24451:0.0449:y3;406.27014:0.0426:b4-NH3;490.28711:0.1241:y4;618.38208:0.3960:y5;731.46613:0.2712:y6;828.51886:1.0000:y7;927.58728:0.0203:y8	DENOVO
521.254	2	1179.3	0.875	CID, CAD(y and b ions)	FQGELYER		10	304.16150:0.0179:y2;333.15625:0.0329:b3;462.19885:0.0336:b4;467.22485:0.2399:y3;580.30890:0.1715:y4;709.35150:0.1167:y5;720.33569:0.0110:b6-H2O;766.37292:1.0000:y6;867.38879:0.0116:b7;894.43152:0.0143:y7	DENOVO
521.254	2	2086.3	0.872	CID, CAD(y and b ions)	YTFPTEQR		9	265.11884:0.0114:b2;303.17749:0.0189:y2;394.17667:0.0224:b3-H2O;432.22009:0.0588:y3;533.26776:0.2202:y4;630.32056:1.0000:y5;721.31970:0.0306:b6-H2O;777.38892:0.3731:y6;878.43665:0.0654:y7	DENOVO
521.254	2	1169.2	0.873	CID, CAD(y and b ions)	YTFPTQER		9	247.10829:0.0752:b2-H2O;248.09184:0.0229:b2-NH3;304.16150:0.0241:y2;394.17667:0.0435:b3-H2O;432.22009:0.0620:y3;533.26776:0.1599:y4;630.32056:1.0000:y5;777.38892:0.3631:y6;878.43665:0.0960:y7	DENOVO
521.259	2	2958.9	0.858	CID, CAD(y and b ions)	MMATPLFSK	1-Oxidation (M)	7	234.14482:0.0164:y2;381.21320:0.2284:y3;494.29727:0.0329:y4;591.35004:0.6125:y5;692.39771:0.2934:y6;763.43481:1.0000:y7;910.47021:0.0190:y8	DENOVO
521.265	2	6845.4	0.859	CID, CAD(y and b ions)	RLMMYAEK		10	253.16600:0.0674:b2-NH3;276.15536:0.0505:y2;347.19247:0.1974:y3;510.25580:0.4911:y4;515.24701:0.0421:b4-NH3;641.29626:0.4780:y5;695.33728:0.0636:b5;772.33679:1.0000:y6;885.42084:0.6006:y7;895.41699:0.0543:b7	DENOVO
521.284	2	2742.7	0.875	CID, CAD(y and b ions)	VLESGFVYK		11	310.17609:0.1283:y2;409.24451:0.2205:y3;411.22433:0.0544:b4-H2O;486.25635:0.0562:b5;556.31293:0.1350:y4;613.33435:0.1258:y5;633.32477:0.0348:b6;700.36639:0.2920:y6;732.39319:0.0507:b7;829.40900:1.0000:y7;942.49304:0.2010:y8	DENOVO
521.284	2	3094.9	0.873	CID, CAD(y and b ions)	VLEYVQYK		10	310.17609:0.0724:y2;342.20288:0.0263:b3;438.23468:0.0648:y3;505.26620:0.0471:b4;537.30310:0.1814:y4;586.32404:0.0258:b5-H2O;700.36639:0.2452:y5;829.40900:1.0000:y6;895.45654:0.0218:b7;942.49304:0.2644:y7	DENOVO
521.306	2	1751.1	0.939	CID, CAD(y and b ions)	AALAAAAAAAAAK		17	218.14990:0.0323:y2;256.16611:0.0845:b3;289.18701:0.0818:y3;327.20319:0.1212:b4;360.22412:0.1228:y4;398.24030:0.1168:b5;431.26123:0.2561:y5;469.27740:0.0153:b6;502.29834:0.0807:y6;540.31451:0.0126:b7;573.33545:0.4602:y7;611.35162:0.0268:b8;644.37256:0.6528:y8;715.40967:0.8917:y9;786.44678:1.0000:y10;899.53082:0.0503:y11;970.56793:0.0153:y12	DENOVO
521.729	2	-1220.8	0.858	CID, CAD(y and b ions)	TNCDLYEK	2-Carbamidomethylation	12	216.09843:0.0537:b2;276.15536:0.1818:y2;376.12909:0.0537:b3;439.21869:0.4959:y3;491.15601:0.0987:b4;552.30273:0.6136:y4;604.24011:0.0201:b5;667.32971:0.6446:y5;767.30341:0.0449:b6;827.36035:1.0000:y6;896.34601:0.0243:b7;941.40326:0.2376:y7	DENOVO
521.746	2	2644.8	0.863	CID, CAD(y and b ions)	FTDFEEVR		11	249.12392:0.0199:b2;274.18735:0.0442:y2;364.15085:0.0361:b3;403.22992:0.1317:y3;511.21924:0.0401:b4;532.27252:0.2009:y4;623.23486:0.0644:b5-NH3;679.34094:0.5500:y5;769.30444:0.0162:b6;794.36786:1.0000:y6;895.41553:0.5305:y7	DENOVO
521.746	2	2486.9	0.868	CID, CAD(y and b ions)	FTDFEQQK		10	249.12392:0.1120:b2;275.17136:0.0723:y2;364.15085:0.0588:b3;403.22992:0.1219:y3;511.21924:0.0461:b4;532.27252:0.2459:y4;679.34094:0.7612:y5;794.36786:1.0000:y6;895.41553:0.7895:y7;896.37897:0.3657:b7	DENOVO
521.769	2	6733.8	0.857	CID, CAD(y and b ions)	GVNPGGWVEK		15	271.14062:0.0423:b3;276.15536:0.1733:y2;368.19336:0.0147:b4;375.22379:0.1153:y3;425.21484:0.0557:b5;482.23630:0.2371:b6;561.30310:0.0410:y4;618.32458:0.0555:y5;668.31561:0.9413:b7;675.34601:0.0277:y6;767.38403:1.0000:b8;772.39880:0.1438:y7;886.44171:0.0387:y8;896.42664:0.5634:b9;985.51013:0.0179:y9	DENOVO
521.771	2	896.5	0.858	CID, CAD(y and b ions)	MGPGSPNALAK		16	218.14990:0.1071:y2;286.12253:0.1455:b3;331.23395:0.2505:y3;343.14398:0.1313:b4;402.27106:0.4788:y4;516.31403:0.3495:y5;527.22876:0.1091:b6;613.36676:0.4970:y6;624.24475:0.1596:b7-NH3;700.39880:1.0000:y7;712.30884:0.0970:b8;757.42023:0.5556:y8;825.39288:0.1677:b9;854.47302:0.4061:y9;896.42999:0.3657:b10;911.49445:0.3556:y10	DENOVO
521.771	2	1961.6	0.859	CID, CAD(y and b ions)	MGPGSGPQLAK		16	218.14990:0.0639:y2;286.12253:0.0725:b3;325.13342:0.0311:b4-H2O;331.23395:0.0950:y3;430.17603:0.0233:b5;459.29254:0.0760:y4;487.19748:0.0285:b6;556.34528:0.3169:y5;613.36676:0.6718:y6;694.29828:0.0518:b8-H2O;700.39880:0.4335:y7;757.42023:1.0000:y8;825.39288:0.0725:b9;854.47302:0.2297:y9;896.42999:0.0604:b10;911.49445:0.3143:y10	DENOVO
521.775	2	4179	0.858	CID, CAD(y and b ions)	RNPGGWVEK		14	271.15186:0.0464:b2;276.15536:0.0968:y2;368.20459:0.0147:b3;375.22379:0.1461:y3;425.22607:0.0689:b4;482.24753:0.3519:b5;561.30310:0.0295:y4;618.32458:0.0348:y5;668.32684:1.0000:b6;675.34601:0.0158:y6;767.39526:0.7877:b7;772.39880:0.1815:y7;886.44171:0.0566:y8;896.43787:0.6253:b8	DENOVO
521.788	2	4665.2	0.882	CID, CAD(y and b ions)	AALLFAGHDK		8	262.13971:0.0307:y2;399.19864:0.0579:y3;456.22009:0.1949:y4;527.25720:0.4202:y5;570.32867:0.0154:b6-NH3;674.32562:1.0000:y6;787.40967:0.6917:y7;900.49371:0.0373:y8	DENOVO
521.798	2	2421.7	0.89	CID, CAD(y and b ions)	LVGATPLTDR		15	175.11894:0.0169:y1;270.18176:0.0138:b3;290.14587:0.0162:y2;341.21887:0.1198:b4;391.19354:0.0526:y3;442.26654:0.0194:b5;504.27762:0.1289:y4;539.31927:0.0101:b6;601.33038:1.0000:y5;652.40338:0.0307:b7;702.37805:0.7222:y6;753.45105:0.0204:b8;773.41516:0.0226:y7;830.43665:0.9010:y8;929.50500:0.0292:y9	DENOVO
521.811	2	2804.7	0.865	CID, CAD(y and b ions)	LLLDEALQK		10	275.17136:0.0702:y2;388.25543:0.1028:y3;459.29254:0.1199:y4;584.32953:0.0167:b5;588.33508:0.1659:y5;655.36664:0.0577:b6;703.36206:0.6958:y6;816.44611:1.0000:y7;896.50928:0.0234:b8;929.53015:0.1392:y8	DENOVO
522.227	2	-1215.5	0.874	CID, CAD(y and b ions)	TDCDLYTR	2-Carbamidomethylation	11	276.16663:0.1276:y2;359.10254:0.0263:b3-H2O;439.22992:0.4761:y3;492.14001:0.0598:b4;552.31396:0.6114:y4;587.21356:0.0669:b5-H2O;667.34094:0.6530:y5;750.27686:0.0526:b6-H2O;827.37158:1.0000:y6;851.32452:0.0148:b7-H2O;942.39856:0.1644:y7	DENOVO
522.239	2	2253.2	0.859	CID, CAD(y and b ions)	MSESFPTTK	0-Oxidation (M)	11	248.16048:0.1209:y2;349.20813:0.1754:y3;446.26089:1.0000:y4;451.14987:0.0302:b4;593.32928:0.2398:y5;598.21826:0.0429:b5;678.24408:0.0283:b6-NH3;680.36133:0.9396:y6;779.29175:0.0634:b7-NH3;809.40393:0.5068:y7;896.43597:0.2554:y8	DENOVO
522.243	2	2619.2	0.874	CID, CAD(y and b ions)	YNEYEAVR		11	274.18735:0.1356:y2;345.22446:1.0000:y3;407.15665:0.1898:b3;474.26703:0.3508:y4;570.21997:0.1763:b4;637.33038:0.2136:y5;699.26257:0.3203:b5;766.37292:0.2254:y6;770.29968:0.2695:b6;869.36810:0.1661:b7;880.41589:0.0847:y7	DENOVO
522.256	2	2636.5	0.857	CID, CAD(y and b ions)	FSESFEAVK		12	235.10826:0.0689:b2;317.21829:0.1383:y3;364.15082:0.0440:b3;446.26089:0.7039:y4;451.18286:0.0361:b4;593.32928:0.2915:y5;598.25128:0.0320:b5;680.36133:0.7608:y6;798.33093:0.0257:b7;809.40393:1.0000:y7;896.43591:0.6175:y8;897.39935:0.5748:b8	DENOVO
522.269	2	1613.2	0.867	CID, CAD(y and b ions)	LSSHTVMPR	6-Oxidation (M)	9	270.14539:0.0420:b3-H2O;419.20709:0.4301:y3;425.21484:0.2914:b4;518.27551:0.3648:y4;526.26251:0.0641:b5;619.32318:1.0000:y5;625.33093:0.0361:b6;756.38208:0.6026:y6;843.41412:0.2354:y7	DENOVO
522.269	2	3734.8	0.876	CID, CAD(y and b ions)	AFGYYGPLR		8	276.13480:0.0640:b3;385.25574:0.0749:y3;442.27722:0.3770:y4;605.34052:0.7085:y5;768.40387:0.2275:y6;825.42529:1.0000:y7;869.41974:0.0106:b8;972.49371:0.0143:y8	DENOVO
522.278	2	2099.9	0.858	CID, CAD(y and b ions)	LDGNQAAAGVK		16	246.18120:0.0466:y2;286.14026:0.0216:b3;303.20264:0.0399:y3;374.23975:0.1442:y4;382.17264:0.0222:b4-H2O;383.15622:0.0222:b4-NH3;445.27686:0.3450:y5;516.31396:1.0000:y6;528.24176:0.0166:b5;599.27887:0.0394:b6;644.37256:0.2252:y7;741.35309:0.0677:b8;758.41547:0.0194:y8;815.43695:0.5125:y9;897.44299:0.0555:b10;930.46387:0.5458:y10	DENOVO
522.299	2	4727	0.902	CID, CAD(y and b ions)	MLTLNPNLK		11	245.13239:0.0467:b2;260.19684:0.0746:y2;346.18005:0.1541:b3;374.23978:0.0370:y3;459.26410:0.0443:b4;471.29254:0.3301:y4;556.28009:0.0340:b5-NH3;585.33545:0.5977:y5;698.41949:0.3507:y6;799.46722:1.0000:y7;912.55127:0.0904:y8	DENOVO
522.308	2	2704.9	0.895	CID, CAD(y and b ions)	VNGLLDSVVK		6	345.24960:0.0195:y3;432.28162:0.2429:y4;547.30859:0.4346:y5;660.39264:1.0000:y6;773.47668:0.1001:y7;830.49817:0.3937:y8	DENOVO
522.308	2	6668	0.873	CID, CAD(y and b ions)	VQLADELKK		10	275.20773:0.0507:y2;388.29181:0.0920:y3;527.28290:0.0296:b5;632.36133:0.2938:y5;656.32550:0.0278:b6;703.39844:0.4462:y6;769.40955:0.0682:b7;816.48248:1.0000:y7;880.47754:0.0172:b8-NH3;944.54108:0.1140:y8	DENOVO
522.308	2	3831.5	0.872	CID, CAD(y and b ions)	VQLAEDLKK		12	228.13481:0.0530:b2;275.20773:0.0596:y2;341.21887:0.1169:b3;388.29181:0.1008:y3;503.31873:0.0389:y4;541.29858:0.0106:b5;632.36133:0.0601:y5;703.39844:0.5874:y6;769.40955:0.0280:b7;816.48248:1.0000:y7;897.50452:0.0381:b8;944.54108:0.1278:y8	DENOVO
522.753	2	2387.9	0.9	CID, CAD(y and b ions)	YYLDSLDR		7	290.14587:0.0158:y2;327.13446:0.0528:b2;403.22992:0.0180:y3;490.26196:0.3395:y4;605.28888:0.4602:y5;718.37292:1.0000:y6;881.43628:0.2681:y7	DENOVO
522.757	2	2507.4	0.89	CID, CAD(y and b ions)	LYTPMEYK		11	277.15521:0.0907:b2;310.17609:0.1749:y2;378.20288:0.0490:b3;439.21869:0.2138:y3;475.25565:0.0223:b4;570.25916:0.1886:y4;588.28558:0.0126:b5-H2O;667.31195:0.6134:y5;735.33875:0.0112:b6;768.35962:1.0000:y6;931.42297:0.3463:y7	DENOVO
522.768	2	6634.2	0.864	CID, CAD(y and b ions)	MLDPQVWR		10	360.15930:0.0302:b3;361.19824:0.0617:y2;460.26666:0.0728:y3;567.26007:0.0341:b5-H2O;588.32526:0.1319:y4;684.33905:0.0348:b6;685.37799:1.0000:y5;800.40491:0.3661:y6;870.41840:0.0656:b7;913.48901:0.0971:y7	DENOVO
522.775	2	-1260.8	0.872	CID, CAD(y and b ions)	QTALQEQAR		13	213.08708:0.0745:b2-NH3;246.15605:0.1595:y2;301.15118:0.1516:b3;374.21460:0.0627:y3;414.23523:0.2314:b4;503.25720:0.4954:y4;542.29382:0.0536:b5;631.31580:1.0000:y5;653.32587:0.1791:b6-H2O;744.39984:0.5359:y6;815.43695:0.8784:y7;852.42157:0.0732:b8-H2O;916.48462:0.1935:y8	DENOVO
522.775	2	-2172.3	0.863	CID, CAD(y and b ions)	RLNDELER		9	417.24557:0.0400:y3;499.26285:0.5070:b4;546.28815:1.0000:y4;628.30542:0.4454:b5;661.31512:0.1124:y5;741.38953:0.4659:b6;775.35803:0.0854:y6;870.43207:0.3286:b7;888.44208:0.2368:y7	DENOVO
522.777	2	4498	0.882	CID, CAD(y and b ions)	SGLLFAGHDK		10	258.14536:0.1150:b3;262.13971:0.0307:y2;371.22943:0.0388:b4;399.19864:0.0579:y3;456.22009:0.1949:y4;527.25720:0.4202:y5;674.32562:1.0000:y6;787.40967:0.6917:y7;900.49371:0.0373:y8;957.51520:0.0127:y9	DENOVO
522.782	2	867.2	0.877	CID, CAD(y and b ions)	SGELEPVSVK		11	274.10388:0.1904:b3;333.21323:0.1275:y3;387.18796:0.0661:b4;432.28162:0.0651:y4;516.23053:0.0636:b5;529.33441:1.0000:y5;658.37695:0.6919:y6;712.35168:0.0260:b7;771.46106:0.5927:y7;900.50360:0.1160:y8;957.52509:0.0582:y9	DENOVO
522.788	2	2068.8	0.905	CID, CAD(y and b ions)	NEVAALTAQK		13	244.09334:0.1154:b2;275.17136:0.0723:y2;343.16174:0.2228:b3;346.20847:0.1434:y3;414.19885:0.0553:b4;447.25616:0.3170:y4;485.23596:0.0408:b5;560.34021:0.3583:y5;598.32001:0.0515:b6;631.37732:0.5275:y6;702.41443:1.0000:y7;801.48285:0.5361:y8;930.52545:0.0226:y9	DENOVO
522.788	2	2962.5	0.89	CID, CAD(y and b ions)	QLLLTADDR		12	242.15047:0.0480:b2;290.14587:0.2205:y2;355.23450:0.1379:b3;405.17279:0.0717:y3;468.31857:0.0181:b4;476.20990:0.2947:y4;577.25757:1.0000:y5;690.34167:0.7609:y6;737.41974:0.0558:b7-H2O;738.40332:0.0442:b7-NH3;803.42572:0.7803:y7;916.50977:0.1131:y8	DENOVO
522.788	2	2222.5	0.891	CID, CAD(y and b ions)	TLQTPLTDR		13	215.13957:0.0153:b2;290.14587:0.0198:y2;325.18756:0.0153:b3-H2O;326.17114:0.0132:b3-NH3;391.19354:0.0868:y3;444.24582:0.0475:b4;504.27762:0.0979:y4;541.29858:0.0174:b5;601.33038:1.0000:y5;702.37805:0.6030:y6;830.43665:0.7125:y7;870.45728:0.0116:b8;943.52069:0.0224:y8	DENOVO
522.797	2	2452	0.86	CID, CAD(y and b ions)	AMVNLQLQK		14	203.08543:0.0384:b2;275.17136:0.0859:y2;302.15384:0.0314:b3;388.25543:0.2043:y3;416.19678:0.1135:b4;516.31403:0.2659:y4;529.28082:0.0708:b5;629.39807:0.3103:y5;657.33942:0.1492:b6;743.44098:0.9281:y6;770.42346:0.0514:b7;842.50940:1.0000:y7;898.48206:0.0249:b8;973.54993:0.1308:y8	DENOVO
522.8	2	1659.5	0.871	CID, CAD(y and b ions)	LLSTDPVTAK		13	218.14990:0.0168:y2;227.17595:0.0289:b2;314.20795:0.0229:b3;319.19757:0.0829:y3;397.24509:0.0158:b4-H2O;418.26599:0.0273:y4;515.31873:0.6284:y5;530.28259:0.0338:b5;609.32477:0.0163:b6-H2O;630.34570:0.1276:y6;731.39337:0.1772:y7;818.42542:1.0000:y8;931.50946:0.1928:y9	DENOVO
522.806	2	5731.8	0.882	CID, CAD(y and b ions)	KELSDLALR		13	240.13481:0.0316:b2-H2O;288.20300:0.0505:y2;359.24011:0.1683:y3;371.22943:0.0501:b3;440.25089:0.0231:b4-H2O;472.32416:0.2238:y4;573.28839:0.0682:b5;587.35107:0.0562:y5;674.38312:0.4076:y6;686.37244:0.0235:b6;740.38257:0.0123:b7-NH3;787.46716:1.0000:y7;916.50977:0.5832:y8	DENOVO
522.819	2	5008.2	0.864	CID, CAD(y and b ions)	KLLEATELK		13	243.16985:0.0176:y2-NH3;355.27087:0.0602:b3;389.23944:0.0464:y3;484.31348:0.0640:b4;490.28711:0.1814:y4;555.35059:0.0332:b5;561.32422:0.1743:y5;656.39825:0.0518:b6;690.36682:0.2389:y6;785.44086:0.1709:b7;803.45087:1.0000:y7;898.52490:0.0772:b8;916.53491:0.5482:y8	DENOVO
522.819	2	4585.4	0.893	CID, CAD(y and b ions)	LTLDKLDVK		14	215.13957:0.0234:b2;246.18120:0.1542:y2;328.22363:0.0129:b3;361.20813:0.2150:y3;443.25055:0.1102:b4;474.29218:0.1764:y4;571.34552:0.1394:b5;602.38715:0.6375:y5;684.42957:0.2204:b6;717.41406:0.7644:y6;799.45654:0.7753:b7;830.49817:1.0000:y7;898.52490:0.0806:b8;931.54584:0.5218:y8	DENOVO
523.255	2	1059.6	0.861	CID, CAD(y and b ions)	GGGNQLSAADR		14	268.10455:0.0221:b4-H2O;290.14587:0.0453:y2;361.18298:0.0642:y3;414.17371:0.2233:b5;432.22009:0.1896:y4;519.25214:0.6998:y5;527.25775:0.0922:b6;614.28979:0.0537:b7;632.33618:1.0000:y6;756.36401:0.0195:b9;760.39478:0.7672:y7;871.39093:0.0221:b10;874.43768:0.1137:y8;931.45917:0.0900:y9	DENOVO
523.255	2	2363.5	0.861	CID, CAD(y and b ions)	MFASFPTTK	0-Oxidation (M)	11	248.16048:0.1098:y2;295.11163:0.1850:b2;349.20813:0.0976:y3;366.14874:0.1070:b3;446.26089:0.4187:y4;593.32928:0.1579:y5;600.24915:0.0230:b5;680.36133:0.9106:y6;751.39844:1.0000:y7;798.34961:0.0210:b7;898.46686:0.3333:y8	DENOVO
523.255	2	2618.2	0.874	CID, CAD(y and b ions)	MFASFTPTK	0-Oxidation (M)	12	248.16048:0.0463:y2;295.11163:0.2021:b2;345.21323:0.1630:y3;366.14874:0.1415:b3;446.26089:1.0000:y4;453.18079:0.0507:b4;582.23859:0.0798:b5-H2O;593.32928:0.4257:y5;680.36133:0.4416:y6;701.29688:0.0441:b6;751.39844:0.8056:y7;898.46686:0.2291:y8	DENOVO
523.258	2	1070.8	0.87	CID, CAD(y and b ions)	GPMGALSADAR		16	246.15605:0.1663:y2;286.12253:0.0459:b3;343.14398:0.0420:b4;361.18298:0.0322:y3;414.18109:0.1547:b5;432.22009:0.1798:y4;519.25214:0.8488:y5;527.26514:0.0249:b6;614.29718:0.0478:b7;632.33618:1.0000:y6;668.30731:0.0163:b8-NH3;703.37329:0.1020:y7;760.39478:0.7822:y8;800.36121:0.0202:b9;871.39832:0.0222:b10;891.43524:0.3378:y9	DENOVO
523.258	2	5732.9	0.868	CID, CAD(y and b ions)	GPMQLSADAR		13	246.15605:0.1923:y2;286.12253:0.0308:b3;361.18298:0.1434:y3;414.18109:0.0958:b4;432.22009:0.0815:y4;519.25214:0.7091:y5;527.26514:0.1024:b5;614.29718:0.0332:b6;632.33618:1.0000:y6;760.39478:0.7203:y7;800.36127:0.0161:b8;871.39838:0.0192:b9;891.43524:0.3455:y8	DENOVO
523.258	2	2062.8	0.87	CID, CAD(y and b ions)	GPMQLSAGER		13	286.12253:0.0316:b3;304.16150:0.0212:y2;361.18298:0.0329:y3;414.18109:0.0379:b4;432.22009:0.0674:y4;519.25214:1.0000:y5;527.26514:0.1219:b5;614.29718:0.0200:b6;632.33618:0.9189:y6;685.33429:0.0283:b7;742.35577:0.0270:b8;760.39478:0.6608:y7;891.43524:0.3820:y8	DENOVO
523.258	2	1309.6	0.868	CID, CAD(y and b ions)	GPMQLSEGAR		13	246.15605:0.2174:y2;286.12253:0.0457:b3;303.17749:0.1267:y3;414.18109:0.0466:b4;432.22009:0.1645:y4;519.25214:0.8779:y5;527.26514:0.0671:b5;614.29718:0.0201:b6;632.33618:1.0000:y6;743.33978:0.2220:b7;760.39478:0.7444:y7;800.36127:0.0604:b8;891.43524:0.3051:y8	DENOVO
523.267	2	-2801.3	0.865	CID, CAD(y and b ions)	LVEDEERR		8	331.22003:0.9463:y2;457.22980:0.2146:b4;460.26263:0.3561:y3;586.27240:0.2244:b5;589.30518:0.1512:y4;704.33215:0.6537:y5;833.37476:1.0000:y6;932.44312:0.3122:y7	DENOVO
523.271	2	1613.6	0.859	CID, CAD(y and b ions)	LGPGVSDLCK	8-Carbamidomethylation	15	268.16608:0.0238:b3;307.14343:0.1123:y2;325.18756:0.0190:b4;420.22748:0.0911:y3;424.25598:0.0582:b5;493.27744:0.0143:b6-H2O;535.25446:0.1186:y4;622.28644:1.0000:y5;626.31494:0.0413:b7;721.35486:0.3622:y6;739.39899:0.0154:b8;778.37634:0.8661:y7;875.42908:0.2280:y8;899.42963:0.0296:b9;932.45056:0.3739:y9	DENOVO
523.275	2	4210.8	0.875	CID, CAD(y and b ions)	YQLSLHER		10	292.12970:0.2180:b2;304.16150:0.0561:y2;405.21378:0.0678:b3;441.22043:0.2267:y3;492.24579:0.0532:b4;554.30450:0.1978:y4;587.31927:0.0163:b5-H2O;641.33655:0.7029:y5;754.42059:1.0000:y6;882.47913:0.1749:y7	DENOVO
523.28	2	499.4	0.869	CID, CAD(y and b ions)	LSSPATLNDK		16	201.12392:0.0306:b2;262.13971:0.0406:y2;270.14539:0.0536:b3-H2O;271.12897:0.0257:b3-NH3;376.18265:0.2200:y3;385.20868:0.0203:b4;456.24579:0.0227:b5;489.26672:0.3294:y4;557.29346:0.0455:b6;590.31439:0.8709:y5;661.35150:0.7096:y6;758.40424:1.0000:y7;784.42047:0.0179:b8;845.43628:0.3713:y8;899.44739:0.0149:b9;932.46832:0.3754:y9	DENOVO
523.285	2	2132.4	0.875	CID, CAD(y and b ions)	ENLSALDRK		12	303.21387:0.0282:y2;357.17740:0.0542:b3;418.24081:0.1672:y3;515.24652:0.1494:b5;531.32489:0.3362:y4;602.36200:0.6036:y5;628.33057:0.0323:b6;689.39404:1.0000:y6;743.35754:0.0296:b7;802.47809:0.3818:y7;899.45862:0.0870:b8;916.52100:0.3194:y8	DENOVO
523.285	2	527.2	0.884	CID, CAD(y and b ions)	LDSAGAVSAVR		15	229.11882:0.1053:b2;274.18735:0.0919:y2;316.15085:0.0351:b3;345.22446:0.0632:y3;387.18796:0.0604:b4;432.25647:0.5137:y4;444.20941:0.0274:b5;515.24652:0.0912:b6;531.32489:0.4084:y5;602.36200:0.3614:y6;659.38348:1.0000:y7;684.32001:0.0274:b8-NH3;730.42059:0.7025:y8;817.45258:0.8182:y9;932.47955:0.0814:y10	DENOVO
523.285	2	786.3	0.861	CID, CAD(y and b ions)	LSSPATLNSR		11	262.15097:0.0220:y2;288.15594:0.0165:b3;376.19388:0.1713:y3;489.27795:0.2475:y4;539.28290:0.0114:b6-H2O;540.26648:0.0114:b6-NH3;590.32562:0.7986:y5;661.36273:0.5946:y6;758.41553:1.0000:y7;845.44751:0.4876:y8;932.47955:0.3592:y9	DENOVO
523.285	2	5640	0.858	CID, CAD(y and b ions)	LSSPATLSNR		11	376.19388:0.0756:y3;456.24579:0.0141:b5;489.27795:0.2644:y4;557.29346:0.0143:b6;590.32562:0.6729:y5;653.35059:0.0103:b7-NH3;661.36273:0.6127:y6;757.40955:0.0141:b8;758.41553:1.0000:y7;845.44751:0.4000:y8;932.47955:0.2372:y9	DENOVO
523.289	2	1100.2	0.905	CID, CAD(y and b ions)	MPVAALTAQK	0-Oxidation (M)	11	275.17136:0.0723:y2;344.16440:0.0418:b3;346.20847:0.1434:y3;415.20151:0.0104:b4;447.25616:0.3170:y4;486.23862:0.0135:b5;560.34021:0.3583:y5;599.32269:0.0251:b6;631.37732:0.5275:y6;702.41443:1.0000:y7;801.48285:0.5361:y8	DENOVO
523.289	2	3448.6	0.858	CID, CAD(y and b ions)	QGLQMDLLK		14	260.19684:0.2681:y2;299.17191:0.2145:b3;373.28088:0.1108:y3;427.23050:0.0974:b4;488.30783:0.6095:y4;558.27100:0.0331:b5;619.34833:1.0000:y5;673.29791:0.1332:b6;747.40692:0.6354:y6;768.37140:0.4084:b7-H2O;769.35498:0.2806:b7-NH3;860.49097:0.0751:y7;899.46606:0.0331:b8;917.51245:0.1349:y8	DENOVO
523.291	2	3139.2	0.867	CID, CAD(y and b ions)	LAESSNLRR		13	185.12900:0.0861:b2;314.17157:0.1292:b3;331.22003:0.5144:y2;401.20361:0.5072:b4;444.30408:0.4665:y3;488.23563:0.3038:b5;558.34705:0.1627:y4;645.37903:0.4306:y5;714.40051:0.2010:y6-H2O;715.36261:0.3110:b7;861.45367:1.0000:y7;871.46375:0.1077:b8;932.49078:0.5574:y8	DENOVO
523.293	2	6595	0.86	CID, CAD(y and b ions)	KYHNVGLSK		14	234.14482:0.0490:y2;292.16608:0.1867:b2;347.22888:0.0707:y3;404.25034:0.2012:y4;429.22501:0.1161:b3;503.31873:0.4521:y5;543.26794:0.0245:b4;617.36169:0.6676:y6;642.33636:0.1738:b5;699.35779:0.2257:b6;754.42059:1.0000:y7;812.44189:0.4110:b7;899.47388:0.1262:b8;917.48389:0.5169:y8	DENOVO
523.311	2	5571.6	0.879	CID, CAD(y and b ions)	LGFVAGVLNR		12	318.18173:0.1321:b3;402.24591:0.0381:y3;417.25015:0.0199:b4;488.28726:0.0153:b5;501.31433:0.0319:y4;545.30872:0.0234:b6;558.33582:0.6247:y5;629.37292:1.0000:y6;728.44128:0.3993:y7;757.46118:0.0166:b8;875.50970:0.0694:y8;932.53119:0.1174:y9	DENOVO
523.769	2	2050.5	0.89	CID, CAD(y and b ions)	LQEEMLQR		11	242.15047:0.0283:b2;303.17749:0.1221:y2;371.19305:0.0566:b3;416.26157:0.1955:y3;482.22507:0.0257:b4-H2O;547.30206:0.2374:y4;614.24915:0.0225:b5-NH3;676.34467:0.2589:y5;726.34961:0.0252:b6-H2O;805.38721:1.0000:y6;933.44580:0.1263:y7	DENOVO
523.772	2	959	0.883	CID, CAD(y and b ions)	LQESLAEEK		13	242.15047:0.0574:b2;259.12839:0.0256:y2-NH3;371.19305:0.0444:b3;405.19794:0.0409:y3;458.22507:0.0953:b4;476.23505:0.1974:y4;589.31909:0.3168:y5;625.31927:0.0168:b6-NH3;676.35114:0.3569:y6;771.38879:0.0302:b7;805.39374:1.0000:y7;900.43140:0.0134:b8;933.45233:0.1255:y8	DENOVO
523.772	2	59.5	0.881	CID, CAD(y and b ions)	LSEDVENLK		13	183.11336:0.0268:b2-H2O;260.19684:0.0325:y2;312.15594:0.0650:b3-H2O;374.23978:0.1303:y3;445.19342:0.0982:b4;503.28235:0.2477:y4;602.35077:0.3014:y5;673.30444:0.0147:b6;717.37769:0.6435:y6;787.34735:0.0627:b7;846.42029:0.6412:y7;900.43140:0.0174:b8;933.45233:1.0000:y8	DENOVO
523.777	2	3159.7	0.867	CID, CAD(y and b ions)	DTGLEVTGVR		13	175.11894:0.0166:y1;274.10388:0.0451:b3;331.20880:0.0711:y3;387.18796:0.0230:b4;432.25647:0.0622:y4;516.23053:0.0121:b5;531.32489:0.3340:y5;597.28839:0.0362:b6-H2O;660.36749:1.0000:y6;773.36810:0.0109:b8;773.45154:0.6593:y7;830.47302:0.0377:y8;872.43652:0.0102:b9	DENOVO
523.777	2	2713	0.88	CID, CAD(y and b ions)	DTGLLDSGLR		11	217.08244:0.0146:b2;274.10388:0.0458:b3;345.22446:0.0219:y3;387.18796:0.0560:b4;432.25647:0.2196:y4;500.27203:0.0246:b5;547.28345:0.3854:y5;598.27197:0.0110:b6-NH3;660.36749:1.0000:y6;773.45154:0.0641:y7;830.47302:0.3903:y8	DENOVO
523.777	2	2620	0.865	CID, CAD(y and b ions)	DTGLLDSLGR		9	274.10388:0.0627:b3;345.22446:0.0208:y3;387.18796:0.0630:b4;432.25647:0.2087:y4;500.27203:0.0157:b5;547.28345:0.4466:y5;660.36749:1.0000:y6;773.45154:0.0840:y7;830.47302:0.3582:y8	DENOVO
523.777	2	2096.7	0.878	CID, CAD(y and b ions)	DTGLLDSVAR		10	274.10388:0.0660:b3;345.22446:0.0366:y3;387.18796:0.0812:b4;432.25647:0.2425:y4;500.27203:0.0209:b5;547.28345:0.5755:y5;660.36749:1.0000:y6;773.45154:0.1057:y7;830.47302:0.3951:y8;931.52069:0.0286:y9	DENOVO
523.777	2	1308.3	0.896	CID, CAD(y and b ions)	QALSELETR		11	276.16663:0.1064:y2;313.18756:0.0261:b3;383.19263:0.0215:b4-NH3;405.20920:0.2197:y3;512.23523:0.0633:b5-NH3;518.29327:0.3961:y4;625.31927:0.0167:b6-NH3;647.33582:0.4203:y5;734.36786:1.0000:y6;847.45190:0.6543:y7;918.48901:0.0708:y8	DENOVO
523.777	2	2143.3	0.858	CID, CAD(y and b ions)	TDGLLDSLGR		9	274.10388:0.0831:b3;345.22446:0.0228:y3;387.18796:0.0968:b4;432.25647:0.1857:y4;500.27203:0.0208:b5;547.28345:0.5967:y5;660.36749:1.0000:y6;773.45154:0.0888:y7;830.47302:0.2921:y8	DENOVO
523.777	2	-1379	0.866	CID, CAD(y and b ions)	TQDQLSNLK		14	230.11409:0.0284:b2;260.19684:0.0484:y2;345.14102:0.0302:b3;374.23978:0.1144:y3;461.27179:0.4784:y4;473.19958:0.0814:b4;574.35583:0.3457:y5;586.28363:0.0600:b5;673.31567:0.0126:b6;702.41443:0.3868:y6;787.35864:0.0435:b7;817.44141:1.0000:y7;900.44269:0.0109:b8;945.49994:0.0277:y8	DENOVO
523.777	2	-190.5	0.872	CID, CAD(y and b ions)	TQDQLSVQK		15	212.10353:0.0389:b2-H2O;213.08708:0.0299:b2-NH3;275.17136:0.0160:y2;345.14102:0.0352:b3;374.23978:0.0574:y3;461.27179:0.5653:y4;473.19958:0.0746:b4;568.27307:0.0217:b5-H2O;569.25665:0.0135:b5-NH3;574.35583:0.1835:y5;673.31567:0.0492:b6;702.41443:0.2155:y6;817.44141:1.0000:y7;900.44269:0.0127:b8;945.49994:0.0315:y8	DENOVO
523.777	2	-2247.9	0.86	CID, CAD(y and b ions)	TQEAGLSNVK		14	230.11409:0.0254:b2;359.15668:0.0782:b3;360.22412:0.0696:y3;430.19379:0.0439:b4;447.25616:0.2534:y4;487.21524:0.0713:b5;560.34021:0.2017:y5;600.29932:0.0540:b6;617.36169:0.0127:y6;687.33130:0.0133:b7;688.39880:0.2508:y7;817.44135:1.0000:y8;900.44269:0.0395:b9;945.49994:0.0586:y9	DENOVO
523.777	2	-1312.4	0.865	CID, CAD(y and b ions)	TQEQLSNVK		13	230.11409:0.0710:b2;246.18120:0.0350:y2;359.15668:0.1183:b3;360.22412:0.0657:y3;447.25616:0.3916:y4;487.21524:0.0201:b4;560.34021:0.1923:y5;600.29932:0.0710:b5;687.33130:0.0237:b6;688.39880:0.2466:y6;783.36371:0.0118:b7-H2O;817.44141:1.0000:y7;945.49994:0.0153:y8	DENOVO
523.781	2	4230	0.897	CID, CAD(y and b ions)	LLCGLLDDK	2-Carbamidomethylation	9	227.17595:0.0175:b2;377.16666:0.1692:y3;444.22806:0.0129:b4;490.25073:0.2561:y4;557.31213:0.0163:b5;603.33478:0.1291:y5;660.35626:0.9094:y6;820.38690:1.0000:y7;933.47095:0.1074:y8	DENOVO
523.783	2	325.5	0.876	CID, CAD(y and b ions)	GSTASQVLQR		13	246.10899:0.0170:b3;299.13553:0.0675:b4-H2O;303.17749:0.1545:y2;404.17813:0.0382:b5;416.26157:0.3436:y3;515.33002:0.3662:y4;532.23669:0.0222:b6;631.30511:0.0453:b7;643.38855:0.4251:y5;730.42059:1.0000:y6;744.38916:0.0118:b8;801.45770:0.4315:y7;902.50537:0.0804:y8	DENOVO
523.783	2	467.7	0.87	CID, CAD(y and b ions)	SGTASQVLQR		11	303.17749:0.1027:y2;317.14609:0.0246:b4;404.17813:0.0251:b5;416.26157:0.3931:y3;515.33002:0.4536:y4;532.23669:0.0145:b6;631.30511:0.0253:b7;643.38855:0.4146:y5;730.42059:1.0000:y6;801.45770:0.4980:y7;902.50537:0.1487:y8	DENOVO
523.787	2	3704.9	0.892	CID, CAD(y and b ions)	LLCGLLSDR	2-Carbamidomethylation	9	377.17789:0.1637:y3;387.20660:0.0431:b3;444.22806:0.0305:b4;490.26196:0.3905:y4;557.31213:0.0129:b5;603.34601:0.1580:y5;660.36749:0.6949:y6;820.39813:1.0000:y7;933.48218:0.1578:y8	DENOVO
523.79	2	2956.2	0.892	CID, CAD(y and b ions)	LLTEEADKK		9	310.21307:0.0241:b3-H2O;390.23468:0.0454:y3;439.25565:0.0233:b4-H2O;461.27179:0.1898:y4;586.30878:0.0229:b5;590.31439:0.3467:y5;719.35693:0.4012:y6;820.40466:1.0000:y7;933.48871:0.0666:y8	DENOVO
523.79	2	6608.4	0.889	CID, CAD(y and b ions)	LLTEEAKDK		8	390.23468:0.0421:y3;457.26620:0.0124:b4;461.27179:0.0850:y4;590.31439:0.3758:y5;657.34589:0.0105:b6;719.35693:0.1617:y6;820.40466:1.0000:y7;933.48871:0.0476:y8	DENOVO
523.796	2	3872.6	0.895	CID, CAD(y and b ions)	LLTEEARSK		10	227.17595:0.0102:b2;328.22363:0.0117:b3;390.24591:0.0364:y3;439.25565:0.0243:b4-H2O;461.28302:0.1568:y4;569.28180:0.0576:b5-NH3;590.32562:0.2326:y5;719.36816:0.3041:y6;820.41589:1.0000:y7;933.49994:0.0884:y8	DENOVO
523.796	2	-2267.2	0.887	CID, CAD(y and b ions)	LLTEEASKR		11	227.17595:0.0242:b2;303.21387:0.0127:y2;328.22363:0.0550:b3;390.24591:0.0614:y3;440.23923:0.0112:b4-NH3;461.28302:0.1740:y4;586.30878:0.0154:b5;590.32562:0.2069:y5;719.36816:0.4045:y6;820.41589:1.0000:y7;933.49994:0.0228:y8	DENOVO
523.796	2	-2645.5	0.886	CID, CAD(y and b ions)	LLTEEASRK		9	227.17595:0.0286:b2;328.22363:0.0139:b3;390.24591:0.0397:y3;457.26620:0.0118:b4;461.28302:0.0944:y4;590.32562:0.2492:y5;719.36816:0.0984:y6;820.41589:1.0000:y7;933.49994:0.0694:y8	DENOVO
524.246	2	641.5	0.875	CID, CAD(y and b ions)	NSSPATWER		9	272.08783:0.1178:b3-NH3;304.16150:0.0967:y2;457.20465:0.0949:b5;490.24084:0.2654:y3;591.28851:1.0000:y4;662.32562:0.6309:y5;759.37836:0.7838:y6;846.41040:0.0580:y7;933.44244:0.1318:y8	DENOVO
524.248	2	831.8	0.886	CID, CAD(y and b ions)	EGLQNMEAR		10	246.15605:0.0607:y2;300.15591:0.1774:b3;375.19861:0.1809:y3;428.21451:0.1715:b4;506.23914:0.4329:y4;620.28204:1.0000:y5;655.28735:0.0700:b6-H2O;748.34064:0.4621:y6;861.42468:0.0467:y7;918.44617:0.0875:y8	DENOVO
524.257	2	2054.4	0.874	CID, CAD(y and b ions)	VDEGKSAGER		16	304.16150:0.0742:y2;344.14575:0.0442:b3;361.18298:0.1211:y3;401.16721:0.0221:b4;432.22009:0.0800:y4;519.25214:1.0000:y5;529.26215:0.0561:b5;616.29419:0.0217:b6;647.34705:0.5687:y6;687.33130:0.0579:b7;704.36853:0.3239:y7;744.35278:0.0787:b8;833.41113:0.7574:y8;855.38483:0.0212:b9-H2O;856.36841:0.0468:b9-NH3;948.43805:0.0265:y9	DENOVO
524.266	2	4195.5	0.861	CID, CAD(y and b ions)	MNLSALDQR		12	246.09126:0.1441:b2;303.17749:0.0103:y2;359.17529:0.0781:b3;418.20444:0.1658:y3;446.20734:0.0170:b4;517.24445:0.0288:b5;531.28851:0.3206:y4;602.32562:0.5190:y5;612.31793:0.0185:b6-H2O;689.35767:1.0000:y6;802.44171:0.7334:y7;916.48462:0.3355:y8	DENOVO
524.275	2	-164.3	0.863	CID, CAD(y and b ions)	LSAASGGTANAK		20	201.12392:0.0281:b2;218.14990:0.0414:y2;272.16101:0.0367:b3;332.19281:0.2131:y3;343.19812:0.0523:b4;386.20294:0.0648:y4-NH3;430.23016:0.0640:b5;487.25162:0.0687:b6;504.27762:0.2553:y5;544.27307:0.0718:b7;561.29907:0.1085:y6;618.32056:0.7510:y7;645.32074:0.0531:b8;705.35254:1.0000:y8;716.35785:0.0304:b9;776.38965:0.7611:y9;830.40082:0.0523:b10;847.42676:0.5730:y10;901.43793:0.0703:b11;934.45880:0.…	DENOVO
524.277	2	2775.1	0.859	CID, CAD(y and b ions)	LSPVAEEFR		13	201.12392:0.0342:b2;298.17667:0.0196:b3;322.18732:0.0801:y2;397.24506:0.0335:b4;451.22992:0.0587:y3;468.28217:0.0780:b5;579.31421:0.0345:b6-H2O;580.27252:0.1816:y4;651.30963:1.0000:y5;726.36737:0.0107:b7;750.37805:0.3386:y6;847.43079:0.3820:y7;934.46283:0.1032:y8	DENOVO
524.279	2	1675.3	0.858	CID, CAD(y and b ions)	LLLEMEAGR	4-Oxidation (M)	10	227.17595:0.0718:b2;232.14040:0.0472:y2;303.17749:0.0862:y3;340.26001:0.0435:b3;432.22009:0.1102:y4;579.25549:0.3729:y5;616.33801:0.0130:b5;708.29810:1.0000:y6;821.38214:0.9560:y7;934.46619:0.2223:y8	DENOVO
524.279	2	5956	0.857	CID, CAD(y and b ions)	LLLEMEQR	4-Oxidation (M)	9	227.17595:0.0602:b2;303.17749:0.1132:y2;432.22009:0.1368:y3;579.25549:0.2857:y4;616.33801:0.0134:b5;708.29810:0.5936:y5;728.35364:0.0232:b6-NH3;821.38214:1.0000:y6;934.46619:0.2799:y7	DENOVO
524.283	2	6781.7	0.895	CID, CAD(y and b ions)	LHHGLLDDK		11	251.15080:0.1041:b2;377.16666:0.0601:y3;388.20972:0.0200:b3;445.23117:0.0334:b4;490.25073:0.0703:y4;558.31525:0.0122:b5;603.33478:0.0754:y5;654.37231:0.0212:b6-NH3;660.35626:0.0597:y6;797.41516:1.0000:y7;934.47406:0.0440:y8	DENOVO
524.283	2	4419.8	0.892	CID, CAD(y and b ions)	LHSYATVTR		13	251.15080:0.1947:b2;276.16663:0.0148:y2;338.18280:0.0698:b3;375.23502:0.0169:y3;476.28271:0.0265:y4;483.23560:0.0143:b4-H2O;547.31982:0.1368:y5;572.28326:0.0108:b5;673.33093:0.0282:b6;710.38312:0.2727:y6;755.37238:0.0384:b7-NH3;797.41516:1.0000:y7;934.47406:0.0288:y8	DENOVO
524.288	2	4738.2	0.863	CID, CAD(y and b ions)	AKPVEHNPR		8	272.17169:0.0401:y2;386.21460:0.0308:y3;523.27356:0.0532:y4;525.30365:0.0672:b5;652.31610:0.8105:y5;751.38452:0.1419:y6;848.43726:1.0000:y7;873.45825:0.0430:b8	DENOVO
524.301	2	4764.7	0.86	CID, CAD(y and b ions)	HSLEVPLPR		13	225.09877:0.0419:b2;272.17169:0.0181:y2;338.18280:0.1542:b3;385.25574:0.0449:y3;467.22540:0.2052:b4;482.30850:0.5486:y4;566.29382:0.5460:b5;581.37689:0.4065:y5;663.34656:0.0134:b6;710.41949:0.7330:y6;776.43066:0.0773:b7;823.50354:0.8073:y7;910.53558:1.0000:y8	DENOVO
524.737	2	3120.9	0.862	CID, CAD(y and b ions)	STVASCMHR	5-Carbamidomethylation	9	288.15594:0.0622:b3;312.17786:0.0290:y2;359.19305:0.0279:b4;443.21832:0.1011:y3;603.24902:0.1648:y4;690.28101:0.6562:y5;761.31812:1.0000:y6;860.38654:0.4117:y7;874.35516:0.0170:b8	DENOVO
524.74	2	772.6	0.87	CID, CAD(y and b ions)	NELEEMQR		10	244.09334:0.0521:b2;303.17749:0.0395:y2;357.17740:0.1299:b3;434.21802:0.2492:y3;486.21997:0.0291:b4;563.26062:0.4875:y4;615.26257:0.0152:b5;692.30316:1.0000:y5;805.38721:0.8846:y6;934.42981:0.0815:y7	DENOVO
524.761	2	-2632.5	0.861	CID, CAD(y and b ions)	TALDSEDGLK		11	260.19684:0.0491:y2;317.21829:0.1532:y3;432.24524:0.1464:y4;561.28784:0.1179:y5;617.27820:0.2613:b6;648.31982:0.1287:y6;732.30518:1.0000:b7;763.34680:0.1139:y7;789.32660:0.6532:b8;876.43085:0.1002:y8;902.41071:0.6336:b9	DENOVO
524.771	2	2641.8	0.869	CID, CAD(y and b ions)	VSVVDLCEK	6-Carbamidomethylation	10	286.17667:0.0247:b3;385.24509:0.0453:b4;436.18604:0.2813:y3;500.27203:0.0649:b5;549.27008:0.4354:y4;664.29700:1.0000:y5;763.36542:0.8341:y6;773.38672:0.0507:b7;862.43384:0.4869:y7;949.46588:0.4852:y8	DENOVO
524.775	2	2257.2	0.858	CID, CAD(y and b ions)	VSVVTSWDR		8	286.17667:0.0208:b3;290.14587:0.0938:y2;476.22519:0.0425:y3;563.25720:0.2813:y4;664.30487:0.9552:y5;763.37329:1.0000:y6;862.44171:0.4314:y7;949.47375:0.3169:y8	DENOVO
524.776	2	471.6	0.857	CID, CAD(y and b ions)	AVSSQMLANK		12	244.12871:0.0320:y2-NH3;332.19281:0.1763:y3;345.17740:0.0119:b4;445.27689:0.2202:y4;576.31738:0.1653:y5;604.27649:0.0425:b6;704.37598:0.0850:y6;717.36053:0.0129:b7;788.39764:0.0136:b8;791.40796:0.2564:y7;878.44000:1.0000:y8;902.44055:0.0131:b9	DENOVO
524.776	2	170.2	0.865	CID, CAD(y and b ions)	AVSSQMLGQK		12	275.17136:0.0210:y2;332.19281:0.1294:y3;445.27689:0.1839:y4;473.23596:0.0279:b5;576.31738:0.1677:y5;604.27649:0.0484:b6;704.37598:0.1540:y6;717.36053:0.0129:b7;774.38196:0.0436:b8;791.40796:0.3966:y7;878.44000:1.0000:y8;977.50842:0.0240:y9	DENOVO
524.776	2	732.6	0.858	CID, CAD(y and b ions)	LDMVQSALR	2-Oxidation (M)	12	229.11882:0.1140:b2;288.20300:0.0586:y2;359.24011:0.0533:y3;376.15424:0.0931:b3;446.27213:0.8347:y4;574.33069:1.0000:y5;603.28125:0.1025:b5;673.39911:0.8797:y6;761.35034:0.0513:b7;820.43451:0.6674:y7;857.40747:0.0554:b8-NH3;935.46149:0.6130:y8	DENOVO
524.776	2	2445.8	0.878	CID, CAD(y and b ions)	VSVVDLTCR	7-Carbamidomethylation	12	175.11894:0.0121:y1;286.17667:0.0384:b3;335.14960:0.0446:y2;385.24509:0.0167:b4;436.19727:0.1799:y3;500.27203:0.0175:b5;549.28131:0.3490:y4;613.35608:0.0129:b6;664.30829:1.0000:y5;763.37671:0.7983:y6;862.44507:0.3163:y7;949.47711:0.3567:y8	DENOVO
524.78	2	1445.3	0.859	CID, CAD(y and b ions)	LDSDLSGTLK		14	260.19684:0.0700:y2;316.15085:0.0468:b3;361.24451:0.0615:y3;418.26599:0.0454:y4;431.17780:0.0705:b4;505.29800:0.3567:y5;526.25128:0.0908:b5-H2O;618.38208:0.4361:y6;631.29388:0.0166:b6;688.31531:0.1509:b7;733.40900:0.2398:y7;771.35248:0.0222:b8-H2O;820.44104:1.0000:y8;935.46796:0.8444:y9	DENOVO
524.782	2	4831.7	0.868	CID, CAD(y and b ions)	AKWYPEVR		10	200.13989:0.0219:b2;274.18735:0.1416:y2;386.21918:0.1311:b3;403.22992:0.0144:y3;500.28268:0.6254:y4;532.25555:0.0490:b4-NH3;646.33527:0.0358:b5;663.34601:0.5503:y5;775.37787:0.0603:b6;849.42529:1.0000:y6	DENOVO
524.805	2	4455.1	0.859	CID, CAD(y and b ions)	LSVNDFLLK		13	260.19684:0.0444:y2;283.16534:0.0298:b3-NH3;373.28088:0.0633:y3;414.23523:0.0137:b4;520.34930:0.2064:y4;529.26221:0.0289:b5;635.37622:0.2043:y5;676.33057:0.1272:b6;749.41919:0.6253:y6;789.41467:0.0414:b7;848.48761:0.6420:y7;902.49872:0.0161:b8;935.51959:1.0000:y8	DENOVO
525.248	2	-2614	0.861	CID, CAD(y and b ions)	SHFESSDLK		13	225.09877:0.0876:b2;260.19684:0.0195:y2;372.16718:0.2015:b3;375.22379:0.0101:y3;462.25580:0.0525:y4;501.20975:0.0438:b4;549.28784:0.3046:y5;588.24176:0.0488:b5;657.26324:0.0250:b6-H2O;678.33044:0.5630:y6;790.30072:0.0322:b7;825.39880:1.0000:y7;903.38483:0.0713:b8	DENOVO
525.254	2	2961.4	0.859	CID, CAD(y and b ions)	SHFESSLSR		12	225.09877:0.0813:b2;372.16718:0.1539:b3;375.23502:0.0398:y3;462.26703:0.0262:y4;501.20975:0.0346:b4;549.29907:0.2604:y5;675.27380:0.0144:b6;678.34167:0.3779:y6;770.34729:0.0251:b7-H2O;825.41003:1.0000:y7;875.38989:0.0139:b8;944.45844:0.0490:y8-H2O	DENOVO
525.256	2	2038.5	0.862	CID, CAD(y and b ions)	EQMAQSALR	2-Oxidation (M)	13	240.09843:0.0331:b2-H2O;241.08199:0.0440:b2-NH3;288.20300:0.0999:y2;359.24011:0.1308:y3;388.11743:0.2279:b3-NH3;446.27213:0.8184:y4;476.18152:0.0428:b4;574.33069:0.8572:y5;645.36780:1.0000:y6;691.27209:0.0354:b6;792.40320:0.7796:y7;858.36633:0.0303:b8-NH3;920.46179:0.0171:y8	DENOVO
525.256	2	993.8	0.873	CID, CAD(y and b ions)	VTGSLGECAR	7-Carbamidomethylation	16	246.15605:0.0611:y2;258.14539:0.0349:b3;327.16684:0.0313:b4-H2O;328.15042:0.0216:b4-NH3;406.18671:0.0197:y3;440.25092:0.0759:b5-H2O;497.27234:0.0152:b6-H2O;498.25592:0.0378:b6-NH3;535.22925:0.0520:y4;592.25073:0.2963:y5;626.31494:0.0149:b7-H2O;627.29852:0.0317:b7-NH3;705.33478:0.1616:y6;792.36682:0.0517:y7;849.38831:1.0000:y8;950.43597:0.0229:y9	DENOVO
525.26	2	714.6	0.859	CID, CAD(y and b ions)	NDSTRFGPR		9	230.07770:0.1339:b2;272.17169:0.1295:y2;329.19315:0.1049:y3;476.26154:0.1496:y4;557.23151:0.0893:b5-NH3;632.36267:0.2254:y5;733.41034:0.1696:y6;820.44238:1.0000:y7;935.46930:0.3013:y8	DENOVO
525.262	2	4823.5	0.88	CID, CAD(y and b ions)	HTNFVEFR		12	239.11443:0.0144:b2;322.18732:0.2125:y2;353.15735:0.0452:b3;451.22992:0.1493:y3;500.22574:0.0916:b4;550.29834:0.1419:y4;599.29419:0.0651:b5;697.36676:0.1965:y5;728.33673:0.0585:b6;811.40967:0.9895:y6;875.40515:0.0129:b7;912.45734:1.0000:y7	DENOVO
525.267	2	2703.7	0.859	CID, CAD(y and b ions)	DGQDLGVAFK		15	294.18118:0.1276:y2;301.11481:0.0493:b3;365.21829:0.4222:y3;416.14172:0.2106:b4;464.28671:0.0695:y4;511.21521:0.0233:b5-H2O;512.19879:0.0182:b5-NH3;521.30817:1.0000:y5;586.24725:0.0228:b6;634.39221:0.5628:y6;685.31567:0.0923:b7;749.41919:0.8273:y7;756.35278:0.0705:b8;877.47772:0.0991:y8;934.49921:0.0866:y9	DENOVO
525.268	2	475.1	0.858	CID, CAD(y and b ions)	LADMSEVLR	3-Oxidation (M)	12	283.12894:0.0506:b3-NH3;288.20300:0.1006:y2;387.27139:0.1971:y3;447.19135:0.0402:b4;516.21283:0.0316:b5-H2O;516.31403:0.2615:y4;517.19641:0.0448:b5-NH3;603.34601:1.0000:y5;750.38141:0.2069:y6;762.33435:0.0178:b7;865.40839:0.3437:y7;936.44550:0.0276:y8	DENOVO
525.274	2	470.1	0.859	CID, CAD(y and b ions)	NGSSKMLGQK		12	275.17136:0.0106:y2;328.12570:0.0123:b4-H2O;329.10928:0.0185:b4-NH3;332.19281:0.1930:y3;445.27689:0.1529:y4;576.31738:0.2241:y5;605.27173:0.0315:b6;704.41235:0.2366:y6;775.37726:0.0117:b8;791.44434:0.2450:y7;878.47638:1.0000:y8;935.49786:0.0152:y9	DENOVO
525.279	2	2900.4	0.873	CID, CAD(y and b ions)	YSVDLPLDK		11	233.09262:0.0448:b2-H2O;262.13971:0.1209:y2;332.16101:0.0460:b3-H2O;375.22379:0.0684:y3;465.19852:0.1651:b4;472.27655:1.0000:y4;560.27203:0.0531:b5-H2O;585.36060:0.3779:y5;700.38751:0.4811:y6;799.45593:0.3125:y7;886.48798:0.2795:y8	DENOVO
525.285	2	2175.9	0.881	CID, CAD(y and b ions)	NYLQSLSPK		13	244.16554:0.0221:y2;278.11407:0.0393:b2;331.19757:0.4582:y3;391.19812:0.3156:b3;444.28162:0.3156:y4;531.31366:0.6754:y5;588.27820:0.1057:b5-H2O;659.37225:1.0000:y6;719.37280:0.0172:b6;772.45630:0.9172:y7;806.40485:0.0943:b7;886.43060:0.0344:b8-NH3;935.51959:0.0779:y8	DENOVO
525.285	2	433.1	0.895	CID, CAD(y and b ions)	VLAGQEYAAK		11	213.16029:0.0135:b2;289.18701:0.0288:y3;452.25031:0.1209:y4;469.27744:0.0101:b5;581.29291:0.0878:y5;598.32001:0.0449:b6;709.35150:0.0441:y6;761.38336:0.0186:b7;766.37292:0.3429:y7;837.41003:1.0000:y8;950.49414:0.1288:y9	DENOVO
525.285	2	474.4	0.861	CID, CAD(y and b ions)	LGEFSEVLR		11	283.12894:0.0447:b3-NH3;288.20300:0.1838:y2;387.27139:0.5679:y3;429.21378:0.0637:b4-H2O;516.24579:0.0613:b5-H2O;516.31403:0.2914:y4;517.22937:0.1887:b5-NH3;603.34601:1.0000:y5;750.41443:0.3046:y6;879.45703:0.2492:y7;936.47845:0.0546:y8	DENOVO
525.303	2	4351.1	0.874	CID, CAD(y and b ions)	SKEFAQVLK		13	216.13481:0.0219:b2;260.19684:0.0643:y2;345.17737:0.0879:b3;359.26526:0.0677:y3;487.32382:0.0904:y4;492.24579:0.0227:b4;558.36096:0.1913:y5;563.28290:0.5902:b5;691.34149:0.2077:b6;705.42932:0.6835:y6;790.40991:0.1349:b7;834.47192:1.0000:y7;903.49396:0.0811:b8	DENOVO
525.739	2	-2538.3	0.858	CID, CAD(y and b ions)	MLPDKDCR	0-Oxidation (M);6-Carbamidomethylation	11	244.10030:0.0179:b2-NH3;335.14960:0.1653:y2;340.16949:0.0137:b3-H2O;341.15308:0.0341:b3-NH3;450.17651:0.0527:y3;473.20697:0.0165:b4;578.27148:0.1329:y4;693.29840:0.1090:y5;716.32886:0.0503:b6;790.35120:1.0000:y6;903.43524:0.0559:y7	DENOVO
525.748	2	474.1	0.861	CID, CAD(y and b ions)	NGEMSEVLR	3-Oxidation (M)	11	288.20300:0.1838:y2;301.11481:0.1275:b3;387.27139:0.5679:y3;448.15021:0.0373:b4;516.31403:0.2914:y4;535.18225:0.0257:b5;603.34601:1.0000:y5;746.26624:0.0397:b7-NH3;750.38141:0.3046:y6;879.42401:0.2492:y7;936.44550:0.0546:y8	DENOVO
525.759	2	2992.4	0.903	CID, CAD(y and b ions)	ELEEDFLR		10	243.13448:0.0475:b2;288.20300:0.1329:y2;372.17706:0.0401:b3;435.27139:0.3781:y3;483.20908:0.0159:b4-H2O;550.29834:0.5126:y4;616.24658:0.0214:b5;679.34094:0.8882:y5;808.38348:1.0000:y6;921.46759:0.0450:y7	DENOVO
525.764	2	1802.7	0.858	CID, CAD(y and b ions)	EEFAQSALR		13	259.09299:0.0813:b2;288.20300:0.1173:y2;359.24011:0.1520:y3;406.16138:0.0731:b3;446.27213:0.5987:y4;459.18793:0.2080:b4-H2O;460.17151:0.0383:b4-NH3;574.33069:0.7166:y5;645.36780:0.9045:y6;692.28912:0.0595:b6;746.29926:0.0289:b7-NH3;792.43622:1.0000:y7;921.47882:0.0230:y8	DENOVO
525.764	2	2515	0.885	CID, CAD(y and b ions)	QVLFSADDR		13	228.13481:0.0111:b2;290.14587:0.1671:y2;341.21887:0.0615:b3;405.17279:0.0452:y3;476.20990:0.2209:y4;557.30872:0.0307:b5-H2O;558.29230:0.0239:b5-NH3;563.24194:1.0000:y5;710.31036:0.8829:y6;823.39441:0.8994:y7;858.39972:0.0355:b8-H2O;859.38330:0.0122:b8-NH3;922.46283:0.0840:y8	DENOVO
525.777	2	1179.8	0.859	CID, CAD(y and b ions)	EAYEAGLLGK		18	201.08752:0.0318:b2;204.13426:0.1019:y2;317.21829:0.0780:y3;346.14026:0.1199:b3-H2O;347.12384:0.0642:b3-NH3;430.30237:0.0467:y4;487.32382:0.5194:y5;493.19342:0.0196:b4;546.21997:0.0928:b5-H2O;547.20355:0.0408:b5-NH3;558.36096:1.0000:y6;603.24146:0.2186:b6-H2O;604.22504:0.0499:b6-NH3;687.40350:0.8095:y7;716.32550:0.0748:b7-H2O;850.46686:0.5194:y8;886.43103:0.0186:b9-H2O;921.50397:0.0350:y9	DENOVO
525.777	2	2157.4	0.864	CID, CAD(y and b ions)	QAVLYVDDK		12	262.13971:0.1927:y2;299.17191:0.0784:b3;377.16666:0.1168:y3;412.25598:0.0308:b4;476.23508:0.3702:y4;575.31927:0.0202:b5;639.29840:1.0000:y5;657.36072:0.0215:b6-NH3;752.38245:0.8103:y6;789.41467:0.0295:b7;851.45087:0.6855:y7;922.48798:0.1825:y8	DENOVO
525.783	2	1178.4	0.864	CID, CAD(y and b ions)	QAVLYVDSR		14	200.10352:0.0842:b2;262.15097:0.1356:y2;299.17191:0.1013:b3;377.17789:0.1893:y3;412.25598:0.0357:b4;476.24631:0.3145:y4;575.31927:0.0309:b5;639.30963:1.0000:y5;656.37714:0.0138:b6-H2O;657.36072:0.0238:b6-NH3;752.39368:0.6246:y6;789.41467:0.0723:b7;851.46210:0.7212:y7;922.49921:0.0209:y8	DENOVO
525.801	2	2940.6	0.869	CID, CAD(y and b ions)	LLTSGYLQR		10	227.17595:0.0490:b2;303.17749:0.0434:y2;328.22363:0.0347:b3;397.24509:0.0156:b4-H2O;416.26157:0.0326:y3;579.32489:0.1093:y4;636.34637:0.2409:y5;723.37836:0.4251:y6;824.42609:1.0000:y7;937.51013:0.1421:y8	DENOVO
525.81	2	6621	0.874	CID, CAD(y and b ions)	LKNYLMLR		10	288.20300:0.0718:y2;356.22977:0.0164:b3;419.24347:0.0528:y3;519.29309:0.0376:b4;532.32751:0.1712:y4;632.37714:0.0160:b5;695.39087:0.3015:y5;763.41766:0.0112:b6;809.43378:1.0000:y6;937.52875:0.0819:y7	DENOVO
526.266	2	4250.7	0.868	CID, CAD(y and b ions)	MDELAGLFR		13	247.07527:0.0448:b2;322.18732:0.1099:y2;376.11783:0.3733:b3;435.27139:0.3632:y3;489.20190:0.0224:b4;492.29285:0.0480:y4;563.32996:1.0000:y5;617.26050:0.0235:b6;676.41400:0.8315:y6;713.31757:0.0165:b7-NH3;805.45660:0.5691:y7;860.38599:0.0235:b8-NH3;920.48352:0.9088:y8	DENOVO
526.266	2	4494.8	0.877	CID, CAD(y and b ions)	MDELQLFR		11	247.07527:0.0415:b2;322.18732:0.2390:y2;376.11783:0.2765:b3;435.27139:0.3192:y3;489.20190:0.0528:b4;563.32996:0.8436:y4;617.26050:0.0125:b5;676.41406:0.6195:y5;730.34454:0.0157:b6;805.45660:0.6973:y6;920.48358:1.0000:y7	DENOVO
526.274	2	2717.1	0.884	CID, CAD(y and b ions)	SLLSDPTYR		11	314.20795:0.0191:b3;401.23999:0.0385:b4;439.22992:0.0340:y3;516.26691:0.0337:b5;536.28271:1.0000:y4;651.30963:0.2360:y5;696.35681:0.0186:b7-H2O;738.34167:0.6444:y6;851.42572:0.6233:y7;859.42010:0.0111:b8-H2O;964.50977:0.0183:y8	DENOVO
526.282	2	6993.9	0.889	CID, CAD(y and b ions)	FLWNSEKK		11	261.16028:0.0149:b2;275.20773:0.0603:y2;404.25031:0.0516:y3;447.23959:0.0258:b3;491.28235:0.1566:y4;561.28253:0.0249:b4;605.32526:0.3305:y5;777.35712:0.0112:b6;791.40460:1.0000:y6;904.48865:0.1314:y7;905.45209:0.0630:b7	DENOVO
526.289	2	4634.4	0.884	CID, CAD(y and b ions)	NVPNLHVMK		9	278.15326:0.0151:y2;294.14493:0.0160:b3-NH3;377.22168:0.0123:y3;514.28064:0.1382:y4;627.36469:0.1395:y5;675.35779:0.0112:b6;741.40759:0.1296:y6;838.46033:1.0000:y7;937.52875:0.0183:y8	DENOVO
526.748	2	662.2	0.863	CID, CAD(y and b ions)	EFGNTLEDK		13	262.13971:0.0464:y2;277.11880:0.0842:b2;316.12970:0.1254:b3-H2O;391.18231:0.5533:y3;430.17264:0.0447:b4-H2O;504.26636:0.4588:y4;605.31403:0.4072:y5;645.28796:0.0567:b6-NH3;719.35699:0.6117:y6;776.37842:1.0000:y7;791.35754:0.0670:b7;888.37390:0.0825:b8-H2O;923.44684:0.0550:y8	DENOVO
526.758	2	2630.3	0.866	CID, CAD(y and b ions)	MPSTFAVDGK		11	204.13426:0.0255:y2;319.16119:0.2120:y3;417.18079:0.0185:b4;418.22958:0.1829:y4;489.26669:0.1462:y5;564.24921:0.0235:b5;636.33508:0.2831:y6;734.35474:0.0456:b7;737.38281:0.1961:y7;824.41479:1.0000:y8;921.46759:0.0139:y9	DENOVO
526.778	2	4167.3	0.859	CID, CAD(y and b ions)	VHLDLDQGR		13	232.14040:0.0255:y2;237.13515:0.0775:b2;350.21921:0.1681:b3;360.19897:0.0343:y3;465.24615:0.0745:b4;475.22589:0.1127:y4;578.33020:0.0848:b5;588.30994:0.2127:y5;693.35712:0.0755:b6;703.33691:1.0000:y6;816.42096:0.8328:y7;821.41571:0.0260:b7;953.47986:0.0500:y8	DENOVO
526.778	2	4018	0.858	CID, CAD(y and b ions)	VHLDLQDGR		10	232.14040:0.0643:y2;237.13515:0.1519:b2;347.16733:0.0678:y3;350.21921:0.0467:b3;475.22589:0.1121:y4;578.33020:0.0386:b5;588.30994:0.2593:y5;703.33691:1.0000:y6;706.38879:0.0537:b6;816.42096:0.9568:y7	DENOVO
526.785	2	3401.5	0.904	CID, CAD(y and b ions)	VEPPKEEPK		9	244.16554:0.0920:y2;373.20813:0.0317:y3;502.25070:0.0294:y4;630.34564:0.0856:y5;680.36188:0.0179:b6;727.39844:0.6122:y6;809.40448:0.0299:b7;824.45117:1.0000:y7;953.49377:0.0152:y8	DENOVO
526.809	2	5272.1	0.867	CID, CAD(y and b ions)	KLHGELDLK		14	260.19684:0.1431:y2;375.22379:0.0217:y3;379.24573:0.1607:b3;436.26721:0.0253:b4;488.30783:0.0871:y4;547.29926:0.0163:b5-H2O;548.28284:0.0172:b5-NH3;617.35040:0.0826:y5;674.37189:0.3540:y6;678.39386:0.0302:b6;793.42078:1.0000:b7;811.43079:0.2844:y7;906.50488:0.1097:b8;924.51489:0.0483:y8	DENOVO
527.252	2	2634.1	0.866	CID, CAD(y and b ions)	NDSTFAVGSR		12	262.15097:0.0288:y2;319.17242:0.2120:y3;418.24084:0.1829:y4;489.27795:0.1462:y5;565.22583:0.0374:b5;619.23596:0.0228:b6-NH3;636.34631:0.2831:y6;737.39404:0.1961:y7;824.42603:1.0000:y8;879.38483:0.0119:b9;921.44244:0.0139:y9-H2O;922.42603:0.0198:y9-NH3	DENOVO
527.254	2	-2370.2	0.878	CID, CAD(y and b ions)	GTYFTHEAK		10	304.12973:0.1766:b3-H2O;347.19247:0.1558:y3;484.25140:0.2018:y4;570.25635:0.0493:b5;585.29907:0.7763:y5;689.30475:0.0448:b6-H2O;732.36749:1.0000:y6;836.35785:0.0886:b7;895.43079:0.4232:y7;907.39496:0.0432:b8	DENOVO
527.264	2	1314.3	0.888	CID, CAD(y and b ions)	VGYSEETLR		10	288.20300:0.0350:y2;303.13403:0.0796:b3-NH3;389.25067:0.0864:y3;518.22504:0.0324:b5-H2O;518.29327:0.3479:y4;647.33582:0.3134:y5;734.36786:1.0000:y6;748.31537:0.0139:b7-H2O;879.40997:0.0455:b8;897.43121:0.7620:y7	DENOVO
527.29	2	4136.6	0.886	CID, CAD(y and b ions)	VLFLENYR		7	338.18225:0.0308:y2;360.22870:0.0395:b3;452.22519:0.0691:y3;581.26776:0.3998:y4;694.35181:0.3409:y5;841.42023:1.0000:y6;954.50427:0.0436:y7	DENOVO
527.29	2	6726.7	0.887	CID, CAD(y and b ions)	VLFLEYNR		9	213.16029:0.0130:b2;271.15131:0.0111:y2-H2O;360.22870:0.0187:b3;452.22519:0.1321:y3;581.26776:0.4459:y4;694.35181:0.3413:y5;765.41864:0.0168:b6;841.42023:1.0000:y6;954.50427:0.0372:y7	DENOVO
527.292	2	3552.4	0.863	CID, CAD(y and b ions)	LAFELFWK		10	332.19739:0.0213:b3;333.19208:0.2775:y2;461.23999:0.0542:b4;480.26050:0.4432:y3;593.34454:0.8344:y4;703.38190:0.0151:b6-H2O;704.36548:0.1705:b6-NH3;722.38715:0.5022:y5;869.45557:1.0000:y6;940.49268:0.0329:y7	DENOVO
527.306	2	-2381.5	0.858	CID, CAD(y and b ions)	KLELSQHAK		14	218.14990:0.0285:y2;242.18684:0.0285:b2;355.20880:0.1032:y3;371.22943:0.0525:b3;483.26740:0.0694:y4;484.31348:0.0547:b4;570.29944:0.1997:y5;571.34552:0.0996:b5;683.38348:0.3630:y6;699.40405:0.0667:b6;812.42603:1.0000:y7;836.46301:0.1254:b7;907.50012:0.0472:b8;925.51013:0.2896:y8	DENOVO
527.324	2	4519.5	0.912	CID, CAD(y and b ions)	VVLLGGKPDR		10	312.22870:0.1504:b3;387.19861:0.1005:y3;425.31274:0.0513:b4;515.29358:0.0426:y4;572.31506:0.1583:y5;629.33649:1.0000:y6;742.42053:0.5514:y7;764.50342:0.0128:b8;855.50464:0.4229:y8;954.57306:0.0548:y9	DENOVO
527.324	2	6801.1	0.914	CID, CAD(y and b ions)	VVLLKNDPR		11	199.14465:0.0800:b2;312.22870:0.1240:b3;387.19861:0.1026:y3;501.24155:0.0265:y4;629.33649:1.0000:y5;667.45062:0.0128:b6;742.42059:0.5493:y6;782.47760:0.0145:b7;855.50464:0.3489:y7;879.53033:0.0123:b8;954.57306:0.0404:y8	DENOVO
527.343	2	6949.4	0.864	CID, CAD(y and b ions)	VKPLLQLSR		7	262.15097:0.0156:y2;375.23502:0.0536:y3;503.29358:0.1473:y4;616.37769:0.1248:y5;729.46173:0.1373:y6;826.51447:1.0000:y7;861.55615:0.0124:b8-H2O	DENOVO
527.757	2	3190.6	0.858	CID, CAD(y and b ions)	EMQFLMQK		11	275.17136:0.1734:y2;389.14948:0.1119:b3;406.21185:0.7330:y3;518.20734:0.2009:b4-H2O;519.19092:0.1596:b4-NH3;519.29590:0.8908:y4;649.30194:0.2459:b5;666.36432:1.0000:y5;780.34241:0.0385:b6;794.42291:0.5578:y6;925.46338:0.0624:y7	DENOVO
527.765	2	2963.9	0.867	CID, CAD(y and b ions)	MSDGLFLQK	0-Oxidation (M)	13	275.17136:0.1723:y2;350.10220:0.1119:b3;388.25543:0.4153:y3;407.12366:0.0604:b4;520.20770:0.2842:b5;535.32385:0.8881:y4;648.40790:0.5199:y5;667.27612:0.2342:b6;705.42932:0.9897:y6;780.36017:0.1281:b7;820.45630:1.0000:y7;907.48828:0.8660:y8;908.41876:0.0751:b8	DENOVO
527.786	2	295.8	0.866	CID, CAD(y and b ions)	TPGPGAQSALR		19	256.12973:0.0235:b3;288.20300:0.0441:y2;353.18246:0.0256:b4;359.24011:0.0715:y3;392.19336:0.0210:b5-H2O;446.27213:0.1475:y4;463.23047:0.0227:b6-H2O;464.21405:0.1127:b6-NH3;574.33069:0.1900:y5;609.29962:0.0626:b7;645.36780:0.1240:y6;678.32111:0.0231:b8-H2O;679.30469:0.1850:b8-NH3;702.38928:0.6318:y7;767.36877:0.0588:b9;799.44202:0.5111:y8;856.46350:1.0000:y9;862.44226:0.0298:b10-H2O;953.51624:0.07…	DENOVO
527.816	2	3372.6	0.884	CID, CAD(y and b ions)	LVEQLLSPR		12	272.17169:0.0315:y2;342.20288:0.1209:b3;359.20370:0.3721:y3;470.26144:0.0805:b4;472.28778:0.6021:y4;583.34552:0.0543:b5;585.37183:0.7786:y5;696.42957:0.0588:b6;713.43042:0.6283:y6;783.46161:0.0139:b7;842.47302:1.0000:y7;941.54138:0.1230:y8	DENOVO
528.244	2	7009.2	0.885	CID, CAD(y and b ions)	MMTGGFFHK		11	284.17169:0.1092:y2;364.13647:0.1106:b3;431.24011:0.1064:y3;578.30847:0.0404:y4;625.24780:0.0202:b6;635.32996:0.1596:y5;692.35144:0.3099:y6;754.30566:0.0259:b7-H2O;793.39911:1.0000:y7;909.37512:0.0163:b8;924.43958:0.2787:y8	DENOVO
528.244	2	5686.6	0.883	CID, CAD(y and b ions)	MMTGGFHFK		14	263.08881:0.0945:b2;294.18118:0.0225:y2;364.13647:0.0112:b3;421.15796:0.0122:b4;431.24011:0.0922:y3;478.17941:0.0139:b5;578.30847:0.0720:y4;625.24780:0.0288:b6;635.32996:0.1946:y5;692.35144:0.5433:y6;744.29620:0.0145:b7-H2O;793.39911:1.0000:y7;909.37512:0.0155:b8;924.43958:0.2013:y8	DENOVO
528.274	2	4470.1	0.869	CID, CAD(y and b ions)	VSFELFADK		12	262.13971:0.0957:y2;333.17682:0.3080:y3;334.17667:0.1722:b3;463.21924:0.0709:b4;480.24524:0.4844:y4;576.30328:0.0504:b5;593.32928:0.7839:y5;722.37189:0.8231:y6;723.37170:0.5016:b6;776.39825:0.0224:b7-H2O;869.44031:0.7765:y7;956.47229:1.0000:y8	DENOVO
528.292	2	5728.5	0.89	CID, CAD(y and b ions)	LELVSYFGK		11	204.13426:0.0266:y2;243.13448:0.1550:b2;351.20264:0.3491:y3;356.21851:0.0584:b3;455.28693:0.0157:b4;514.26599:0.2680:y4;601.29797:0.8774:y5;700.36639:0.6958:y6;813.45044:1.0000:y7;909.47217:0.0121:b8;942.49304:0.2605:y8	DENOVO
528.293	2	6720.6	0.862	CID, CAD(y and b ions)	AHAFPFPLR		9	280.14093:0.0932:b3;288.20300:0.0679:y2;385.25574:0.0886:y3;427.20935:0.1266:b4;506.25153:0.0391:b5-H2O;532.32416:0.0334:y4;629.37689:0.1381:y5;776.44531:0.3107:y6;847.48242:1.0000:y7	DENOVO
528.303	2	6543.1	0.881	CID, CAD(y and b ions)	HLYLLPSGR		11	251.15080:0.0988:b2;414.21411:0.1092:b3;416.22516:0.1946:y4;527.29816:0.0928:b4;529.30927:0.2505:y5;640.38220:0.0652:b5;642.39331:0.2632:y6;805.45660:1.0000:y7;806.45648:0.5148:b7-H2O;807.44006:0.1193:b7-NH3;918.54065:0.2474:y8	DENOVO
528.303	2	6037.3	0.88	CID, CAD(y and b ions)	HLYLLSPGR		11	251.15080:0.0720:b2;414.21411:0.1005:b3;416.22516:0.1700:y4;527.29816:0.0756:b4;529.30927:0.2747:y5;640.38220:0.0496:b5;642.39331:0.2826:y6;805.45660:1.0000:y7;806.45648:0.5432:b7-H2O;807.44006:0.1414:b7-NH3;918.54065:0.2418:y8	DENOVO
528.314	2	2975.4	0.859	CID, CAD(y and b ions)	ALGNLELGLR		10	288.20300:0.0414:y2;345.22446:0.1184:y3;356.19336:0.0102:b4;458.30850:0.1247:y4;587.35107:0.5593:y5;598.32001:0.0151:b6;700.43518:0.2835:y6;814.47809:0.0803:y7;871.49957:1.0000:y8;984.58362:0.0112:y9	DENOVO
528.326	2	6953.6	0.884	CID, CAD(y and b ions)	DQLLVNLLK		13	244.09334:0.1182:b2;260.19684:0.0976:y2;357.17740:0.3234:b3;373.28088:0.0372:y3;470.26144:0.0790:b4;487.32382:0.1892:y4;569.32983:0.0325:b5;586.39221:0.8486:y5;683.37280:0.0286:b6;699.47632:0.9396:y6;779.42987:0.0299:b7-NH3;812.56036:1.0000:y7;923.59198:0.0704:y8-NH3	DENOVO
528.753	2	521.5	0.881	CID, CAD(y and b ions)	QQFVEYDK		14	257.12497:0.1032:b2;262.13971:0.2274:y2;404.19336:0.1621:b3;425.20303:1.0000:y3;485.25122:0.1937:b4-H2O;486.23480:0.2358:b4-NH3;554.24561:0.8779:y4;614.29382:0.3642:b5-H2O;615.27740:0.2000:b5-NH3;653.31403:0.5326:y5;795.36768:0.0779:b6;800.38245:0.9179:y6;910.39465:0.5663:b7;928.44104:0.3726:y7	DENOVO
528.764	2	-823.3	0.887	CID, CAD(y and b ions)	DPSAPALEEK		14	276.15536:0.1448:y2;353.14609:0.0297:b4-H2O;405.19794:0.3178:y3;451.18243:0.0640:b5-NH3;518.28204:1.0000:y4;539.24652:0.3072:b6;589.31909:0.0793:y5;634.32001:0.0434:b7-H2O;686.37189:0.9680:y6;757.40900:0.6418:y7;763.36261:0.0915:b8-H2O;764.34619:0.0579:b8-NH3;844.44104:0.7256:y8;892.40521:0.0434:b9-H2O	DENOVO
528.764	2	-1230.1	0.861	CID, CAD(y and b ions)	VYSTSVASDK		12	263.13956:0.0261:b2;349.17175:0.0170:y3;350.17157:0.0137:b3;420.20886:0.0919:y4;519.27728:0.1062:y5;606.30933:0.3413:y6;707.35699:0.2909:y7;708.35681:0.0692:b7;794.38904:1.0000:y8;795.38885:0.4539:b8;892.40521:0.0185:b9-H2O;957.45233:0.1634:y9	DENOVO
528.764	2	463.4	0.865	CID, CAD(y and b ions)	VYSTSVTDGK		11	263.13956:0.0165:b2;319.16119:0.0102:y3;350.17157:0.0158:b3;420.20886:0.1535:y4;451.21927:0.0185:b4;519.27728:0.1848:y5;520.24072:0.1175:b5-H2O;606.30933:0.2139:y6;707.35699:0.3059:y7;794.38904:1.0000:y8;957.45233:0.0690:y9	DENOVO
528.764	2	-480.8	0.867	CID, CAD(y and b ions)	VYSTVSTGDK		12	263.13956:0.0240:b2;319.16119:0.0302:y3;350.17157:0.0692:b3;420.20886:0.1867:y4;433.20871:0.0423:b4-H2O;507.24091:0.0207:y5;606.30933:0.2324:y6;619.30914:0.0299:b6-H2O;707.35699:0.3288:y7;794.38904:1.0000:y8;795.38885:0.6574:b8;957.45233:0.2284:y9	DENOVO
528.766	2	2684.5	0.873	CID, CAD(y and b ions)	VEEFLYEK		10	229.11882:0.0417:b2;276.15536:0.1062:y2;358.16141:0.1157:b3;439.21869:0.3981:y3;505.22980:0.0275:b4;552.30273:0.2895:y4;699.37115:0.6515:y5;828.41376:1.0000:y6;892.40924:0.0850:b7-H2O;957.45630:0.7435:y7	DENOVO
528.766	2	3921.6	0.878	CID, CAD(y and b ions)	GETALHMAAR		14	246.15605:0.0237:y2;288.11954:0.1258:b3;317.19315:0.0713:y3;359.15665:0.1587:b4;448.23364:0.6249:y4;472.24072:0.0296:b5;585.29254:1.0000:y5;609.29962:0.1424:b6;698.37659:0.5293:y6;740.34015:0.0518:b7;769.41370:0.2670:y7;811.37726:0.0654:b8;870.46143:0.2016:y8;882.41437:0.0672:b9	DENOVO
528.77	2	-1342	0.883	CID, CAD(y and b ions)	TPPNELETR		11	276.16663:0.1386:y2;296.16101:0.0207:b3;405.20920:0.6251:y3;410.20395:0.1498:b4;518.29327:1.0000:y4;539.24652:0.1505:b5;634.32001:0.0376:b6-H2O;647.33582:0.4759:y5;761.37878:0.6533:y6;763.36261:0.0658:b7-H2O;858.43152:0.0307:y7	DENOVO
528.77	2	5512.2	0.873	CID, CAD(y and b ions)	VYSTSVTGSR		11	263.13956:0.0588:b2;319.17242:0.0139:y3;350.17157:0.0490:b3;420.22009:0.1854:y4;451.21927:0.0169:b4;519.28851:0.2181:y5;606.32056:0.2903:y6;707.36823:0.2807:y7;794.40027:1.0000:y8;795.38885:0.4394:b8;957.46356:0.1505:y9	DENOVO
528.782	2	2124.1	0.883	CID, CAD(y and b ions)	LDLPNEEVK		12	229.11882:0.0385:b2;246.18120:0.0134:y2;342.20288:0.0120:b3;375.22379:0.0478:y3;422.22864:0.0246:b4-NH3;504.26636:0.0518:y4;553.29858:0.0144:b5;618.30933:0.1364:y5;682.34113:0.0689:b6;715.36206:1.0000:y6;828.44611:0.1786:y7;943.47302:0.2459:y8	DENOVO
528.782	2	1122.7	0.861	CID, CAD(y and b ions)	LLENVDPEK		11	276.15536:0.0936:y2;356.21851:0.0738:b3;373.20813:0.8298:y3;470.26144:0.0567:b4;488.23505:0.1574:y4;587.30347:0.2227:y5;684.35681:0.0525:b6;701.34644:0.5986:y6;781.40955:0.0567:b7;830.38898:1.0000:y7;943.47302:0.0681:y8	DENOVO
528.788	2	-2127.7	0.869	CID, CAD(y and b ions)	EHALTSSALK		13	267.10931:0.0877:b2;331.23395:0.0261:y3;338.14642:0.2750:b3;418.26599:0.1008:y4;451.23047:0.0778:b4;505.29800:0.1518:y5;534.26764:0.0834:b5-H2O;606.34570:0.5109:y6;621.29962:0.0685:b6-H2O;719.42975:0.6727:y7;790.46686:1.0000:y8;797.37933:0.0927:b8;910.46338:0.0236:b9	DENOVO
528.788	2	6746.4	0.895	CID, CAD(y and b ions)	GVLVPDSDVR		13	270.18176:0.0266:b3;274.18735:0.4442:y2;369.25015:0.0304:b4;371.20374:0.0308:y3-H2O;476.24631:0.2060:y4;581.32983:0.3975:b6;591.27325:0.0121:y5;668.36188:0.0214:b7;688.32599:0.2648:y6;783.38879:1.0000:b8;787.39441:0.0536:y7;900.47845:0.0411:y8;999.54688:0.0156:y9	DENOVO
528.788	2	-767.7	0.858	CID, CAD(y and b ions)	QASLSGPAPTK		12	248.16048:0.0176:y2;287.13553:0.0519:b3;345.21323:0.3221:y3;400.21960:0.0161:b4;416.25034:0.0367:y4;487.25162:0.0146:b5;513.30310:0.1675:y5;570.32452:0.4295:y6;657.35657:1.0000:y7;770.44061:0.1685:y8;857.47266:0.4295:y9;928.50977:0.1151:y10	DENOVO
528.793	2	4248.8	0.894	CID, CAD(y and b ions)	RLVPDSDVR		13	270.19299:0.0164:b2;274.18735:0.4564:y2;369.26138:0.0111:b3;371.20374:0.0323:y3-H2O;476.24631:0.1367:y4;581.34106:0.3019:b5;591.27325:0.0197:y5;668.37311:0.0448:b6;688.32599:0.1868:y6;783.40002:1.0000:b7;787.39441:0.0583:y7;882.46844:0.0568:b8;900.47845:0.0669:y8	DENOVO
528.8	2	2730.9	0.883	CID, CAD(y and b ions)	EPGATVELLK		15	260.19684:0.1111:y2;266.11407:0.0321:b3-H2O;373.28088:0.2965:y3;438.19885:0.0797:b5-H2O;502.32349:0.3534:y4;555.27783:0.0535:b6;601.39191:0.4752:y5;667.29346:0.0388:b7-NH3;702.43958:0.9264:y6;773.47668:0.1158:y7;779.39392:0.0361:b8-H2O;780.37750:0.0161:b8-NH3;830.49817:1.0000:y8;910.48853:0.1238:b9;927.55090:0.2938:y9	DENOVO
528.806	2	3955	0.908	CID, CAD(y and b ions)	ALEAELAALR		13	288.20300:0.0199:y2;314.17157:0.1353:b3;359.24011:0.0902:y3;385.20868:0.0800:b4;430.27722:0.4659:y4;514.25128:0.0926:b5;543.36127:0.6722:y5;627.33533:0.1097:b6;672.40387:0.7015:y6;743.44098:0.8530:y7;872.48352:1.0000:y8;882.49359:0.0171:b9;985.56763:0.0195:y9	DENOVO
528.806	2	3957.5	0.872	CID, CAD(y and b ions)	LAEAELAALR		15	288.20300:0.0879:y2;314.17157:0.0714:b3;359.24011:0.1499:y3;385.20868:0.0604:b4;430.27722:0.3365:y4;514.25128:0.0531:b5;543.36127:0.4662:y5;627.33533:0.0286:b6;672.40387:0.5004:y6;698.37244:0.0264:b7;743.44098:1.0000:y7;751.39899:0.0520:b8-H2O;752.38257:0.0437:b8-NH3;865.46661:0.0108:b9-NH3;872.48352:0.7646:y8	DENOVO
528.806	2	627	0.869	CID, CAD(y and b ions)	LQEGAAVLQK		15	242.15047:0.1652:b2;275.17136:0.0306:y2;388.25543:0.1076:y3;428.21451:0.0250:b4;487.32382:0.0688:y4;499.25162:0.0667:b5;558.36096:0.1734:y5;629.39807:0.1037:y6;651.34656:0.0422:b7-H2O;652.33014:0.0349:b7-NH3;686.41949:0.6829:y7;782.44116:0.0125:b8;815.46210:1.0000:y8;910.49976:0.0448:b9;943.52069:0.0775:y9	DENOVO
528.812	2	-2079.6	0.878	CID, CAD(y and b ions)	NTKPLLQSR		7	262.15097:0.0262:y2;344.19339:0.0121:b3;390.20953:0.0202:y3;503.29358:0.0383:y4;616.37769:0.0416:y5;713.43042:1.0000:y6;841.52539:0.0806:y7	DENOVO
529.238	2	462.8	0.86	CID, CAD(y and b ions)	TGYGGGFNER		13	304.16150:0.0656:y2;379.16174:0.0205:b4;418.20444:0.0664:y3;419.15622:0.0186:b5-NH3;493.20465:0.0233:b6;565.27283:0.0711:y4;622.29431:0.1153:y5;640.27307:0.0640:b7;679.31580:0.5166:y6;736.33722:1.0000:y7;737.28900:0.5237:b8-NH3;899.40057:0.1307:y8;956.42200:0.1639:y9	DENOVO
529.262	2	557.4	0.876	CID, CAD(y and b ions)	EPEDAELVR		13	209.09261:0.0481:b2-H2O;274.18735:0.3184:y2;339.11877:0.0813:b3-NH3;387.27139:0.2653:y3;453.16211:0.6451:b4-H2O;516.31403:0.4942:y4;524.19922:0.1211:b5-H2O;525.18280:0.1244:b5-NH3;587.35107:0.6534:y5;702.37805:1.0000:y6;831.42065:0.2670:y7;910.46283:0.1177:y8-H2O;911.44641:0.1211:y8-NH3	DENOVO
529.267	2	-2214.1	0.89	CID, CAD(y and b ions)	DVSASSHLNK		15	215.10318:0.0378:b2;261.15570:0.0735:y2;302.13519:0.0300:b3;373.17230:0.0220:b4;374.23978:0.1955:y3;460.20435:0.0179:b5;511.29871:0.2653:y4;547.23633:0.0199:b6;598.33069:0.4036:y5;684.29529:0.1154:b7;685.36273:1.0000:y6;756.39984:0.9176:y7;797.37933:0.1074:b8;843.43188:0.7241:y8;911.42224:0.0428:b9	DENOVO
529.267	2	-811.1	0.895	CID, CAD(y and b ions)	VDSASSHLNK		15	215.10318:0.0229:b2;261.15570:0.1182:y2;302.13519:0.0617:b3;373.17230:0.0486:b4;374.23978:0.1733:y3;460.20435:0.0376:b5;511.29871:0.2614:y4;547.23633:0.0151:b6;598.33069:0.3523:y5;684.29529:0.1162:b7;685.36273:1.0000:y6;756.39984:0.9131:y7;797.37933:0.0693:b8;843.43188:0.8372:y8;911.42224:0.0574:b9	DENOVO
529.271	2	2172.8	0.858	CID, CAD(y and b ions)	MADGAPLAPSK		15	203.08543:0.0272:b2;318.11237:0.0237:b3;331.19757:0.0342:y3;375.13382:0.0105:b4;402.23468:0.1185:y4;446.17093:0.0389:b5;515.31873:0.1181:y5;543.22369:0.0132:b6;612.37146:1.0000:y6;656.30774:0.0486:b7;683.40857:0.1255:y7;727.34485:0.0183:b8;740.43005:0.1958:y8;855.45703:0.7514:y9;926.49414:0.4623:y10	DENOVO
529.277	2	2582.6	0.858	CID, CAD(y and b ions)	MADGAPLAGVR		13	274.18735:0.0163:y2;318.11237:0.0561:b3;331.20880:0.0416:y3;375.13382:0.0478:b4;402.24591:0.0546:y4;446.17093:0.0342:b5;515.32996:0.0223:y5;612.38275:1.0000:y6;656.30774:0.0136:b7;683.41986:0.0978:y7;740.44128:0.2669:y8;855.46826:0.3686:y9;926.50537:0.2113:y10	DENOVO
529.277	2	1778.1	0.861	CID, CAD(y and b ions)	MADGAPLAVGR		14	232.14040:0.0138:y2;318.11237:0.0223:b3;331.20880:0.0486:y3;375.13382:0.0168:b4;402.24591:0.0948:y4;446.17093:0.0360:b5;515.32996:0.0519:y5;526.19672:0.0168:b6-NH3;612.38275:1.0000:y6;683.41986:0.1875:y7;709.33429:0.0154:b8-H2O;740.44128:0.1660:y8;855.46826:0.8231:y9;926.50537:0.4035:y10	DENOVO
529.28	2	710.5	0.861	CID, CAD(y and b ions)	LGEPATLNDK		12	262.13971:0.0304:y2;282.14536:0.0595:b3-H2O;376.18265:0.1840:y3;397.20868:0.0371:b4;489.26672:0.2176:y4;551.28290:0.0182:b6-H2O;590.31439:0.5994:y5;661.35150:0.5913:y6;664.36700:0.0175:b7-H2O;758.40424:1.0000:y7;887.44684:0.0168:y8;944.46832:0.1270:y9	DENOVO
529.28	2	302.7	0.857	CID, CAD(y and b ions)	SPSQSDPVLK		15	260.19684:0.0388:y2;272.12463:0.0403:b3;359.26526:0.0731:y3;400.18320:0.0783:b4;456.31799:1.0000:y4;487.21524:0.0641:b5;571.34497:0.1790:y5;602.24219:0.4034:b6;658.37695:0.7099:y6;699.29492:0.0753:b7;786.43555:0.2722:y7;798.36334:0.1588:b8;873.46759:0.8374:y8;893.43683:0.0261:b9-H2O;894.42041:0.0291:b9-NH3	DENOVO
529.282	2	3288.4	0.873	CID, CAD(y and b ions)	LGLETYFSK		12	234.14482:0.0998:y2;284.19739:0.0686:b3;381.21320:0.1159:y3;413.23999:0.1372:b4;496.27710:0.0400:b5-H2O;497.26068:0.0322:b5-NH3;544.27655:0.1996:y4;645.32422:0.3929:y5;659.34045:0.0577:b6-H2O;774.36682:1.0000:y6;887.45087:0.4600:y7;944.47235:0.0120:y8	DENOVO
529.287	2	1418.2	0.863	CID, CAD(y and b ions)	LWPATLDNK		12	282.16064:0.0459:b2-H2O;283.14423:0.0250:b2-NH3;376.18265:0.2147:y3;397.22394:0.0165:b3;451.23407:0.0359:b4-NH3;489.26672:0.1446:y4;590.31439:0.5306:y5;661.35150:0.7099:y6;664.38226:0.0141:b6-H2O;758.40424:1.0000:y7;780.39276:0.0210:b7-NH3;944.48358:0.0774:y8	DENOVO
529.291	2	5415.2	0.871	CID, CAD(y and b ions)	KTQHLTSSR		12	230.15047:0.0201:b2;262.15097:0.0545:y2;349.18298:0.0755:y3;358.20905:0.2180:b3;450.23065:0.0315:y4;495.26794:0.3987:b4;563.31470:0.4283:y5;700.37366:1.0000:y6;796.43170:0.0315:b7;828.43225:0.4321:y7;883.46375:0.0344:b8;929.47992:0.2046:y8	DENOVO
529.291	2	1955.7	0.858	CID, CAD(y and b ions)	KTQHSTLSR		12	212.13991:0.0491:b2-H2O;358.20905:0.0591:b3;375.23502:0.0906:y3;476.28271:0.2478:y4;495.26794:0.1145:b4;563.31470:1.0000:y5;564.28943:0.2164:b5-H2O;683.34766:0.1497:b6;700.37366:0.7698:y6;778.42114:0.1082:b7-H2O;828.43225:0.4717:y7;929.47992:0.5698:y8	DENOVO
529.291	2	-3557	0.86	CID, CAD(y and b ions)	KTQHSTTVR		13	274.18735:0.0430:y2;358.20905:0.1541:b3;375.23502:0.1520:y3;476.28271:0.1216:y4;495.26794:0.1992:b4;563.31476:0.6300:y5;564.28943:0.2830:b5-H2O;565.27301:0.0964:b5-NH3;683.34766:0.0419:b6;700.37366:1.0000:y6;828.43225:0.5671:y7;883.46375:0.0419:b8;929.47992:0.5975:y8	DENOVO
529.298	2	2652.2	0.866	CID, CAD(y and b ions)	LTETVPLER		10	304.16150:0.0980:y2;344.18213:0.1595:b3;417.24557:0.1512:y3;445.22983:0.1303:b4;514.29834:0.7362:y4;526.28766:0.0563:b5-H2O;613.36676:0.1950:y5;714.41443:0.6319:y6;843.45703:1.0000:y7;944.50470:0.0521:y8	DENOVO
529.298	2	2511.8	0.884	CID, CAD(y and b ions)	TLETVPELR		14	198.11256:0.0320:b2-NH3;288.20300:0.0325:y2;344.18213:0.0715:b3;417.24557:0.0758:y3;445.22983:0.0842:b4;514.29834:0.6720:y4;544.29822:0.0329:b5;613.36676:0.0649:y5;641.35101:0.0226:b6;714.41443:0.6715:y6;770.39355:0.0376:b7;843.45703:1.0000:y7;883.47766:0.0193:b8;956.54108:0.0362:y8	DENOVO
529.304	2	4109.7	0.903	CID, CAD(y and b ions)	GKEAELAALR		10	288.20300:0.0361:y2;315.16681:0.0399:b3;359.24011:0.0700:y3;430.27722:0.4442:y4;515.24652:0.0399:b5;543.36127:0.5829:y5;628.33057:0.0185:b6;672.40387:0.5460:y6;743.44098:1.0000:y7;872.48352:0.8361:y8	DENOVO
529.304	2	3049.4	0.892	CID, CAD(y and b ions)	KGEAELAALR		14	288.20300:0.0647:y2;359.24011:0.0705:y3;369.17694:0.0328:b4-NH3;430.27722:0.3658:y4;497.23596:0.0444:b5-H2O;543.36127:0.5405:y5;610.32001:0.0169:b6-H2O;672.40387:0.7780:y6;699.36768:0.0401:b7;743.44098:1.0000:y7;770.40479:0.0323:b8;872.48352:0.8673:y8;883.48883:0.0241:b9;929.50500:0.0270:y9	DENOVO
529.307	2	6794.7	0.9	CID, CAD(y and b ions)	EGKPCLLLK	4-Carbamidomethylation	13	260.19684:0.0296:y2;297.15625:0.0273:b3-H2O;298.13983:0.0330:b3-NH3;373.28088:0.0671:y3;412.21957:0.0146:b4;486.36496:0.0388:y4;572.25024:0.0462:b5;646.39563:0.1068:y5;685.33429:0.2427:b6;743.44836:1.0000:y6;798.41833:0.1509:b7;911.50244:0.0713:b8;928.56482:0.1596:y8	DENOVO
529.309	2	4486.5	0.904	CID, CAD(y and b ions)	ELTLNRVGR		9	175.11894:0.0104:y1;232.14040:0.0154:y2;331.20880:0.0127:y3;487.30991:0.5571:y4;601.35284:0.7401:y5;714.43689:0.5235:y6;815.48456:1.0000:y7;826.47864:0.0223:b7;928.56866:0.1800:y8	DENOVO
529.309	2	3207.9	0.9	CID, CAD(y and b ions)	ELTLNVGRR		10	331.22003:0.0200:y2;388.24149:0.0405:y3;457.26620:0.0168:b4;487.30991:0.4978:y4;554.28217:0.0290:b5-NH3;601.35284:1.0000:y5;709.38843:0.0160:b7-H2O;714.43689:0.5076:y6;815.48456:0.8299:y7;928.56866:0.1611:y8	DENOVO
529.316	2	4133.3	0.888	CID, CAD(y and b ions)	LLLLGAGESGK		11	227.17595:0.0815:b2;291.16626:0.0656:y3;340.26001:0.1390:b3;420.20886:0.0186:y4;453.34406:0.0220:b4;477.23032:0.1425:y5;548.26746:0.1700:y6;605.28888:1.0000:y7;718.37292:0.6653:y8;831.45703:0.5319:y9;944.54108:0.0849:y10	DENOVO
529.316	2	2702.2	0.9	CID, CAD(y and b ions)	LNQTVELLK		15	228.13481:0.0213:b2;260.19684:0.0949:y2;356.19339:0.0439:b3;373.28088:0.1909:y3;439.23050:0.1138:b4-H2O;440.21408:0.0403:b4-NH3;502.32349:0.3538:y4;556.30945:0.0549:b5;601.39191:0.4209:y5;685.35205:0.1304:b6;702.43958:1.0000:y6;798.43616:0.0621:b7;830.49817:0.6700:y7;911.52020:0.0632:b8;944.54108:0.7202:y8	DENOVO
529.322	2	6621.7	0.859	CID, CAD(y and b ions)	LLLSLATGNR		12	227.17595:0.0150:b2;289.16187:0.0195:y2;346.18332:0.0903:y3;427.29202:0.1341:b4;447.23102:0.1888:y4;518.26813:0.6321:y5;540.37610:0.0131:b5;611.41321:0.0214:b6;631.35217:0.3893:y6;718.38422:1.0000:y7;831.46826:0.7816:y8;944.55231:0.1225:y9	DENOVO
529.765	2	-1330.9	0.886	CID, CAD(y and b ions)	LTSASSHNNK		17	215.13957:0.0354:b2;261.15570:0.0521:y2;302.17157:0.1101:b3;355.19812:0.1182:b4-H2O;356.18170:0.0514:b4-NH3;375.19864:0.0414:y3;460.24072:0.0320:b5;512.25757:0.0968:y4;547.27277:0.0387:b6;599.28955:0.3411:y5;684.33167:0.0888:b7;686.32159:0.6395:y6;757.35870:1.0000:y7;798.37457:0.0247:b8;844.39075:0.6008:y8;895.39056:0.0274:b9-NH3;945.43842:0.1762:y9	DENOVO
529.765	2	-2183.2	0.862	CID, CAD(y and b ions)	QVAQQEAER		12	281.16135:0.0273:b3-H2O;282.14493:0.0365:b3-NH3;304.16150:0.0276:y2;375.19861:0.2248:y3;427.23050:0.0664:b4;504.24121:0.2639:y4;632.29980:0.6053:y5;684.33167:0.0211:b6;737.35822:0.0163:b7-H2O;760.35840:0.3247:y6;831.39551:1.0000:y7;930.46387:0.0691:y8	DENOVO
529.771	2	3067.5	0.879	CID, CAD(y and b ions)	HLMSCRVR	4-Carbamidomethylation	12	251.15080:0.0900:b2;274.18735:0.0291:y2;382.19128:0.0925:b3;430.28845:0.1813:y3;452.19635:0.0114:b4-NH3;590.31909:0.0616:y4;629.25397:0.0250:b5;677.35114:0.3080:y5;785.35510:0.0256:b6;808.39160:1.0000:y6;884.42346:0.0111:b7;921.47571:0.2142:y7	DENOVO
529.772	2	470.8	0.898	CID, CAD(y and b ions)	LQPLTDDEK		10	224.13991:0.0278:b2-H2O;276.15536:0.0158:y2;391.18231:0.0737:y3;506.20923:0.0605:y4;553.33496:0.0179:b5;607.25696:0.1807:y5;651.33490:0.0132:b6-NH3;720.34100:0.0888:y6;783.38885:0.0151:b7;817.39374:1.0000:y7	DENOVO
529.777	2	-127.6	0.901	CID, CAD(y and b ions)	LQPLTDSER		7	339.20322:0.0432:b3;391.19354:0.0972:y3;452.28726:0.0139:b4;506.22049:0.0367:y4;607.26819:0.2229:y5;720.35223:0.2410:y6;817.40497:1.0000:y7	DENOVO
529.777	2	500.6	0.876	CID, CAD(y and b ions)	LQSEPELSR		9	242.15047:0.0235:b2;375.23502:0.0488:y3;458.22507:0.0318:b4;504.27759:0.0502:y4;537.26727:0.0134:b5-H2O;601.33038:0.6219:y5;730.37292:0.1105:y6;817.40497:1.0000:y7;945.46356:0.1186:y8	DENOVO
529.777	2	164.2	0.869	CID, CAD(y and b ions)	LQSEPESLR		9	242.15047:0.0691:b2;329.18250:0.0154:b3;375.23502:0.0918:y3;458.22507:0.0471:b4;504.27759:0.0797:y4;601.33038:0.7291:y5;730.37292:0.1207:y6;817.40497:1.0000:y7;945.46356:0.0668:y8	DENOVO
529.777	2	375.2	0.868	CID, CAD(y and b ions)	LQSEPETVR		10	242.15047:0.0834:b2;274.18735:0.0198:y2;329.18250:0.0801:b3;375.23502:0.0610:y3;458.22507:0.0143:b4;504.27762:0.0184:y4;601.33038:0.7759:y5;730.37292:0.1614:y6;817.40497:1.0000:y7;945.46356:0.0907:y8	DENOVO
529.79	2	-265.2	0.865	CID, CAD(y and b ions)	VVVVGDDDLK		13	199.14465:0.0338:b2;260.19684:0.0160:y2;298.21304:0.0962:b3;375.22379:0.0569:y3;490.25073:0.1261:y4;569.32983:0.0118:b6;605.27765:0.1564:y5;662.29913:1.0000:y6;684.35681:0.0110:b7;761.36755:0.6811:y7;799.38373:0.0438:b8;860.43591:0.7782:y8;959.50433:0.0622:y9	DENOVO
529.796	2	1174.3	0.857	CID, CAD(y and b ions)	LNSAVDKSPK		17	228.13481:0.0208:b2;315.16684:0.0520:b3;331.19757:0.4573:y3;386.20395:0.0142:b4;459.29251:0.3712:y4;467.26178:0.0186:b5-H2O;468.24536:0.0273:b5-NH3;574.31946:1.0000:y5;582.28876:0.0796:b6-H2O;583.27234:0.0213:b6-NH3;673.38788:0.3754:y6;728.39423:0.0231:b7;744.42499:0.1939:y7;815.42627:0.0565:b8;831.45703:0.6764:y8;912.47900:0.0334:b9;945.49994:0.2650:y9	DENOVO
529.796	2	2117	0.858	CID, CAD(y and b ions)	LNSGLDKSPK		16	228.13481:0.0598:b2;244.16554:0.0429:y2;315.16684:0.0302:b3;331.19757:0.1994:y3;372.18829:0.0465:b4;459.29251:0.1782:y4;485.27234:0.0236:b5;574.31946:0.3982:y5;600.29932:0.0254:b6;687.40350:0.6761:y6;728.39423:0.0302:b7;744.42499:0.3257:y7;815.42627:0.1082:b8;831.45703:1.0000:y8;912.47900:0.0163:b9;945.49994:0.4562:y9	DENOVO
529.796	2	494.6	0.858	CID, CAD(y and b ions)	SNTPLKVDGK		15	186.12370:0.0114:y2-H2O;202.08278:0.0132:b2;303.13046:0.0848:b3;319.16119:0.0817:y3;400.18323:0.0190:b4;418.22958:0.1241:y4;513.26727:0.1213:b5;546.32452:0.1526:y5;641.36224:0.0405:b6;659.40863:0.0369:y6;740.43066:0.0399:b7;756.46136:1.0000:y7;855.45758:0.2113:b8;857.50903:0.2307:y8;912.47906:0.0209:b9	DENOVO
529.796	2	344.1	0.859	CID, CAD(y and b ions)	VVVVGDDVTR		15	199.14465:0.0547:b2;276.16663:0.0392:y2;298.21304:0.1224:b3;375.23502:0.0563:y3;397.28146:0.0612:b4;454.30292:0.0275:b5;490.26196:0.0751:y4;551.31927:0.0113:b6-H2O;552.30286:0.0162:b6-NH3;605.28888:0.0524:y5;662.31036:0.9424:y6;761.37878:1.0000:y7;860.44720:0.9398:y8;867.44592:0.0155:b9-NH3;959.51562:0.1127:y9	DENOVO
529.801	2	4270.1	0.874	CID, CAD(y and b ions)	KQDALQTVR		15	274.18735:0.0377:y2;354.17773:0.1057:b3-H2O;355.16132:0.0994:b3-NH3;375.23502:0.1899:y3;443.22540:0.0553:b4;503.29361:0.6642:y4;556.30945:0.1610:b5;616.37769:0.4038:y5;666.35748:0.0918:b6-H2O;667.34106:0.0893:b6-NH3;687.41479:0.0855:y6;785.41571:0.2415:b7;802.44171:1.0000:y7;884.48413:0.0642:b8;930.50031:0.6654:y8	DENOVO
529.803	2	5809.4	0.878	CID, CAD(y and b ions)	KQWLQEVK		12	246.18120:0.0778:y2;257.16135:0.0443:b2;375.22379:0.1644:y3;443.24066:0.0940:b3;503.28235:0.3143:y4;556.32471:0.1255:b4;616.36639:0.4774:y5;684.38330:0.1242:b5;802.44574:1.0000:y6;813.42590:0.3379:b6;912.49432:0.2224:b7;930.50433:0.4178:y7	DENOVO
529.808	2	3059.7	0.895	CID, CAD(y and b ions)	VLKDELDVK		12	246.18120:0.1631:y2;341.25525:0.0317:b3;361.20813:0.1199:y3;456.28217:0.0916:b4;474.29218:0.0586:y4;585.32477:0.1159:b5;603.33478:0.1361:y5;698.40881:0.1146:b6;718.36169:1.0000:y6;813.43579:0.3019:b7;846.45667:0.5950:y7;959.54071:0.0802:y8	DENOVO
530.27	2	759.1	0.875	CID, CAD(y and b ions)	NLNHVSYGR		14	232.14040:0.0383:y2;342.17773:0.0604:b3;395.20370:0.1144:y3;479.23663:0.1832:b4;482.23575:1.0000:y4;578.30505:0.2283:b5;581.30414:0.8871:y5;647.32654:0.0278:b6-H2O;648.31012:0.0152:b6-NH3;718.36304:0.7570:y6;810.38983:0.0467:b7-H2O;811.37341:0.0184:b7-NH3;832.40601:0.7139:y7;945.49005:0.0241:y8	DENOVO
530.274	2	2985.8	0.884	CID, CAD(y and b ions)	VVEAAMFHR		10	175.11894:0.0193:y1;199.14465:0.0141:b2;312.17786:0.1711:y2;399.22433:0.0303:b4;459.24625:0.7681:y3;584.27496:0.0136:b6-NH3;590.28674:0.8670:y4;661.32385:1.0000:y5;732.36096:0.8568:y6;861.40356:0.4990:y7	DENOVO
530.275	2	1482	0.863	CID, CAD(y and b ions)	DVSPATLNSR		10	302.13519:0.0288:b3;376.19388:0.1960:y3;489.27795:0.2681:y4;553.26221:0.0168:b6-H2O;590.32562:0.6466:y5;661.36273:0.6328:y6;758.41553:1.0000:y7;798.39972:0.0233:b8;845.44751:0.5457:y8;944.51593:0.2157:y9	DENOVO
530.283	2	4306.3	0.877	CID, CAD(y and b ions)	HYGGLTGLNK		16	261.15570:0.1877:y2;301.13007:0.4684:b2;358.15152:0.0476:b3;374.23978:0.0926:y3;415.17297:0.0879:b4;431.26123:0.1257:y4;528.25702:0.2727:b5;532.30890:0.1511:y5;629.30469:0.0685:b6;645.39294:0.0645:y6;686.32617:0.4758:b7;702.41443:0.0742:y7;759.43591:1.0000:y8;799.41022:0.3598:b8;913.45319:0.1559:b9;922.49921:0.6350:y9	DENOVO
530.284	2	2186	0.871	CID, CAD(y and b ions)	LVEGCLVNR	4-Carbamidomethylation	13	213.16029:0.0131:b2;289.16187:0.0983:y2;324.19232:0.0182:b3-H2O;388.23029:0.1152:y3;399.22433:0.0146:b4;501.31433:0.0892:y4;559.25500:0.0437:b5;661.34497:0.1322:y5;672.33905:0.0122:b6;718.36646:0.5276:y6;771.40747:0.0134:b7;847.40906:1.0000:y7;946.47742:0.1004:y8	DENOVO
530.288	2	2490.3	0.901	CID, CAD(y and b ions)	ATVNLLGDEK		13	272.16101:0.0297:b3;276.15536:0.0163:y2;386.20395:0.0590:b4;391.18231:0.0779:y3;448.20377:0.2640:y4;499.28802:0.0438:b5;561.28784:0.6759:y5;612.37207:0.0478:b6;674.37189:0.3070:y6;767.39349:0.0300:b8-NH3;788.41479:1.0000:y7;887.48322:0.1787:y8;988.53088:0.0278:y9	DENOVO
530.288	2	1115.7	0.869	CID, CAD(y and b ions)	LNSADGLELK		14	228.13481:0.0285:b2;260.19684:0.1318:y2;315.16684:0.0576:b3;389.23944:0.0383:y3;483.22034:0.0241:b5-H2O;502.32349:0.0708:y4;558.25232:0.0437:b6;559.34497:0.2392:y5;671.33643:0.0132:b7;674.37189:1.0000:y6;745.40900:0.3554:y7;800.37897:0.0193:b8;832.44104:0.9766:y8;946.48395:0.4407:y9	DENOVO
530.293	2	6382.3	0.882	CID, CAD(y and b ions)	KVQAAQSEAK		15	228.17119:0.0541:b2;347.19247:0.0419:y3;356.22977:0.0746:b3;427.26688:0.0613:b4;434.22449:0.1982:y4;498.30399:0.1195:b5;562.28308:0.1685:y5;626.36255:0.1931:b6;633.32019:0.2033:y6;704.35730:0.6108:y7;713.39459:0.0286:b7;832.41589:1.0000:y8;842.43719:0.1716:b8;913.47430:0.1553:b9;931.48431:0.3177:y9	DENOVO
530.301	2	2592	0.918	CID, CAD(y and b ions)	AAYQVAALPR		13	272.17169:0.0700:y2;306.14536:0.0587:b3;385.25574:0.1958:y3;434.20392:0.0893:b4;456.29285:0.2487:y4;527.32996:0.8999:y5;533.27234:0.0158:b5;626.39838:1.0000:y6;675.34656:0.0128:b7;754.45697:0.5136:y7;788.43060:0.0115:b8;917.52026:0.1411:y8;988.55737:0.0243:y9	DENOVO
530.303	2	4570.7	0.898	CID, CAD(y and b ions)	MLTLNLAQR		10	245.13239:0.0540:b2;303.17749:0.0111:y2;346.18005:0.1382:b3;459.26410:0.0144:b4;487.29868:0.5369:y4;573.30707:0.0186:b5;601.34161:0.7951:y5;714.42566:0.3995:y6;815.47333:1.0000:y7;928.55743:0.1592:y8	DENOVO
530.303	2	4251.5	0.902	CID, CAD(y and b ions)	MLTLNPKSR		13	244.14041:0.0320:y2-H2O;245.13239:0.0852:b2;346.18005:0.1390:b3;390.24591:0.0360:y3;459.26410:0.0102:b4;487.29868:0.5781:y4;573.30707:0.0155:b5;601.34161:0.7814:y5;670.35980:0.0198:b6;714.42566:0.5147:y6;798.45477:0.0974:b7;815.47333:1.0000:y7;928.55737:0.1192:y8	DENOVO
530.303	2	6809.9	0.904	CID, CAD(y and b ions)	MLTLNPSKR		10	245.13239:0.0142:b2;346.18005:0.1569:b3;390.24591:0.0428:y3;459.26410:0.0155:b4;487.29868:0.5602:y4;573.30707:0.0297:b5;601.34161:0.7798:y5;714.42566:0.4631:y6;815.47333:1.0000:y7;928.55737:0.1711:y8	DENOVO
530.306	2	1175.6	0.894	CID, CAD(y and b ions)	ALELSSKPSK		8	234.14482:0.3430:y2;331.19757:0.3574:y3;459.29251:0.1769:y4;546.32452:0.1336:y5;633.35657:0.6859:y6;746.44061:0.6679:y7;875.48322:1.0000:y8;988.56726:0.1336:y9	DENOVO
530.306	2	620	0.859	CID, CAD(y and b ions)	LVSDVQTVAK		13	213.16029:0.0303:b2;300.19232:0.0224:b3;317.21829:0.0353:y3;415.21924:0.0994:b4;418.26599:0.0948:y4;514.28766:0.1000:b5;546.32458:0.1458:y5;645.39294:0.1026:y6;743.39392:0.0251:b7;760.41992:0.1443:y7;842.46234:0.0195:b8;847.45197:1.0000:y8;946.52039:0.1945:y9	DENOVO
530.308	2	3255.5	0.9	CID, CAD(y and b ions)	MLTLNVGRR		11	331.22003:0.0200:y2;346.18005:0.1178:b3;388.24149:0.0405:y3;459.26410:0.0188:b4;487.30991:0.4978:y4;555.29651:0.0245:b5-H2O;556.28009:0.0188:b5-NH3;601.35284:1.0000:y5;714.43689:0.5076:y6;815.48456:0.8299:y7;928.56866:0.1611:y8	DENOVO
530.746	2	-3002.7	0.866	CID, CAD(y and b ions)	ATASTMDAHR		15	175.11894:0.0127:y1;244.12973:0.0320:b3;331.16174:0.0634:b4;383.21497:0.3045:y3;432.20941:0.0390:b5;498.24188:0.3849:y4;545.23938:0.0230:b6-H2O;546.22296:0.0193:b6-NH3;629.28241:0.3778:y5;730.33008:0.6264:y6;731.30341:0.2608:b8-H2O;732.28699:0.1086:b8-NH3;817.36212:1.0000:y7;888.39923:0.9253:y8;989.44690:0.0733:y9	DENOVO
530.746	2	-2691.1	0.865	CID, CAD(y and b ions)	ATASTMDHAR		14	246.15605:0.0540:y2;331.16174:0.0630:b4;383.21497:0.3253:y3;414.19885:0.0236:b5-H2O;498.24188:0.3888:y4;563.24994:0.0184:b6;629.28241:0.5399:y5;678.27686:0.0362:b7;730.33008:0.5745:y6;815.33575:0.0430:b8;817.36212:0.7466:y7;868.36230:0.0231:b9-H2O;888.39923:1.0000:y8;989.44690:0.0147:y9	DENOVO
530.755	2	-2351.5	0.889	CID, CAD(y and b ions)	EGTDNVAQAR		14	246.15605:0.1133:y2;374.21460:0.1797:y3;403.14648:0.0454:b4;445.25171:1.0000:y4;499.17883:0.1149:b5-H2O;500.16241:0.0250:b5-NH3;544.32013:0.2180:y5;616.25781:0.0934:b6;658.36304:0.5727:y6;669.28436:0.0449:b7-H2O;773.39001:0.4472:y7;874.43768:0.0179:y8;886.39062:0.0158:b9;931.45917:0.0761:y9	DENOVO
530.757	2	3215.4	0.86	CID, CAD(y and b ions)	GNPLEYDPR		8	272.17169:0.0749:y2;387.19861:0.1801:y3;511.25159:0.0768:b5;550.26196:0.4218:y4;674.31494:0.0720:b6;679.30457:0.2758:y5;792.38861:0.0512:y6;889.44135:1.0000:y7	DENOVO
530.758	2	5676.3	0.879	CID, CAD(y and b ions)	FFFDVGSNK		10	261.15570:0.0341:y2;295.14462:0.1022:b2;348.18774:0.1085:y3;405.20920:0.2040:y4;504.27762:0.3563:y5;557.23999:0.0513:b4;619.30457:0.6488:y6;766.37292:1.0000:y7;896.39423:0.0157:b8-H2O;913.44135:0.2424:y8	DENOVO
530.761	2	-2065.1	0.868	CID, CAD(y and b ions)	VLADPSDDTK		15	213.16029:0.0628:b2;248.16048:0.0551:y2;284.19739:0.0180:b3;363.18741:0.0461:y3;399.22433:0.1299:b4;478.21436:0.0347:y4;479.25012:0.0688:b5-NH3;565.24634:0.0557:y5;565.29858:0.0168:b6-H2O;566.28217:0.0192:b6-NH3;662.29913:1.0000:y6;698.33606:0.0275:b7;777.32605:0.4680:y7;848.36316:0.8552:y8;961.44727:0.1137:y9	DENOVO
530.764	2	5668.7	0.862	CID, CAD(y and b ions)	LLCGGQAGER	2-Carbamidomethylation	14	304.16150:0.0407:y2;361.18298:0.1129:y3;387.20660:0.0443:b3;432.22009:0.1614:y4;501.24951:0.0479:b5;560.27869:0.1550:y5;617.30011:0.4321:y6;629.30811:0.0236:b6;674.32159:1.0000:y7;700.34521:0.1557:b7;757.36664:0.0257:b8;834.35223:0.8393:y8;886.40924:0.0350:b9;947.43628:0.0879:y9	DENOVO
530.767	2	-1059.3	0.864	CID, CAD(y and b ions)	VGENADSQLK		15	260.19684:0.0163:y2;286.14026:0.1253:b3;388.25543:0.0206:y3;400.18320:0.0543:b4;471.22031:0.0382:b5;475.28745:0.3841:y4;586.24725:0.0780:b6;590.31439:0.6780:y5;661.35150:0.5745:y6;673.27930:0.0278:b7;775.39441:0.7793:y7;801.33789:0.0674:b8;904.43701:0.3645:y8;914.42194:0.0190:b9;961.45850:1.0000:y9	DENOVO
530.776	2	633	0.874	CID, CAD(y and b ions)	CVVVGDQVGK	0-Carbamidomethylation	13	204.13426:0.0278:y2;260.10687:0.1753:b2;303.20264:0.0924:y3;359.17529:0.3371:b3;431.26123:0.1041:y4;458.24371:0.0618:b4;546.28815:0.0618:y5;603.30963:0.6463:y6;612.28156:0.0161:b6-H2O;702.37805:0.6879:y7;758.35071:0.0330:b7;801.44647:1.0000:y8;900.51489:0.0621:y9	DENOVO
530.776	2	1043.7	0.864	CID, CAD(y and b ions)	CVVVGENVGK	0-Carbamidomethylation	13	204.13426:0.0288:y2;260.10687:0.2360:b2;303.20264:0.1370:y3;359.17529:0.2428:b3;417.24557:0.0546:y4;458.24371:0.0239:b4;515.26514:0.0215:b5;546.28815:0.0580:y5;603.30963:0.7089:y6;702.37805:0.9074:y7;758.35071:0.0302:b7;801.44647:1.0000:y8;900.51489:0.0653:y9	DENOVO
530.776	2	360.3	0.868	CID, CAD(y and b ions)	TVVVGMEGPR	5-Oxidation (M)	13	201.12392:0.0462:b2;272.17169:0.0556:y2;329.19315:0.2723:y3;458.23572:0.0485:y4;603.31763:0.2441:b6;605.27112:0.1291:y5;662.29260:1.0000:y6;732.36023:0.2567:b7;761.36102:0.7762:y7;771.37109:0.0250:b8-H2O;860.42944:0.9515:y8;886.43445:0.0423:b9;959.49786:0.1197:y9	DENOVO
530.777	2	7047.3	0.885	CID, CAD(y and b ions)	FNLFASSFK		9	262.11914:0.0870:b2;294.18118:0.3696:y2;375.20322:0.0889:b3;381.21320:0.1304:y3;468.24524:0.2095:y4;539.28235:0.1146:y5;593.30872:0.0652:b5;686.35077:1.0000:y6;799.43481:0.8320:y7	DENOVO
530.78	2	-359.1	0.865	CID, CAD(y and b ions)	TVVVGDDDLK		13	260.19684:0.0160:y2;375.22379:0.0569:y3;399.26074:0.0172:b4;439.25522:0.0172:b5-NH3;490.25073:0.1261:y4;571.30914:0.0172:b6;605.27765:0.1564:y5;662.29913:1.0000:y6;761.36755:0.6811:y7;783.35248:0.0142:b8-H2O;860.43591:0.7782:y8;897.42010:0.0145:b9-NH3;959.50433:0.0622:y9	DENOVO
530.782	2	7017.2	0.864	CID, CAD(y and b ions)	LPDWFLNR		9	289.16187:0.0193:y2;326.17157:0.0424:b3;402.24591:0.2282:y3;512.25092:0.0447:b4;549.31433:0.7726:y4;735.39362:1.0000:y5;850.42059:0.9961:y6;886.44629:0.0501:b7;947.47333:0.5204:y7	DENOVO
530.782	2	5766.1	0.864	CID, CAD(y and b ions)	LPDWFNLR		9	326.17157:0.0290:b3;402.24591:0.3624:y3;549.31433:0.6327:y4;659.31927:0.0695:b5;735.39362:0.6888:y5;773.36224:0.0123:b6;850.42059:1.0000:y6;886.44629:0.0127:b7;947.47333:0.4487:y7	DENOVO
530.785	2	-2120.9	0.9	CID, CAD(y and b ions)	KLLEGEESR		13	242.18684:0.0193:b2;245.12396:0.0175:y2-NH3;355.27087:0.0528:b3;374.16656:0.0119:y3-NH3;484.31348:0.0803:b4;520.23615:0.0182:y4;577.25757:0.4569:y5;670.37750:0.0234:b6;706.30017:0.6204:y6;799.42010:0.0710:b7;819.38422:1.0000:y7;886.45215:0.0145:b8;932.46832:0.5164:y8	DENOVO
530.785	2	3311.9	0.888	CID, CAD(y and b ions)	TLLDLDASGR		12	215.13957:0.0465:b2;319.17242:0.0125:y3;328.22363:0.0183:b3;390.20953:0.1666:y4;443.25055:0.0290:b4;505.23645:0.1396:y5;618.32056:0.6445:y6;653.35101:0.0137:b6-H2O;733.34747:0.7922:y7;829.43066:0.0415:b8;846.43152:1.0000:y8;959.51556:0.0472:y9	DENOVO
530.789	2	3187.8	0.868	CID, CAD(y and b ions)	EVMLVGVGEK		13	229.11882:0.0205:b2;276.15536:0.0177:y2;333.17682:0.1217:y3;360.15930:0.0251:b3;432.24524:0.1278:y4;473.24338:0.0476:b4;489.26669:0.6311:y5;572.31177:0.0154:b5;588.33508:1.0000:y6;611.32269:0.0197:b6-H2O;701.41919:0.5630:y7;832.45966:0.6569:y8;931.52808:0.0142:y9	DENOVO
530.795	2	1736.8	0.902	CID, CAD(y and b ions)	VAASNLVQMK		13	278.15326:0.2191:y2;406.21185:0.4301:y3;443.22540:0.0808:b5;505.28027:0.7764:y4;556.30945:0.1945:b6;618.36432:0.2124:y5;732.40723:0.4435:y6;765.42590:0.0314:b8-H2O;766.40948:0.0217:b8-NH3;819.43927:0.6933:y7;890.47638:1.0000:y8;914.47693:0.0337:b9;961.51349:0.5453:y9	DENOVO
530.795	2	1176.1	0.903	CID, CAD(y and b ions)	VAASNLVVCK	8-Carbamidomethylation	12	224.13991:0.0227:b3-H2O;307.14343:0.0828:y2;329.18246:0.0562:b4;406.21185:0.4750:y3;443.22540:0.1031:b5;505.28027:0.5703:y4;556.30945:0.1469:b6;618.36432:0.2555:y5;732.40723:0.3695:y6;819.43927:0.8484:y7;890.47638:1.0000:y8;961.51349:0.6219:y9	DENOVO
531.245	2	3897	0.884	CID, CAD(y and b ions)	EAEAAMFHR		13	175.11894:0.0193:y1;312.17786:0.1711:y2;330.13010:0.0660:b3;401.16721:0.0256:b4;459.24625:0.7681:y3;472.20432:0.0287:b5;590.28674:0.8670:y4;603.24481:0.0177:b6;661.32385:1.0000:y5;732.36096:0.8568:y6;750.31323:0.0342:b7;861.40356:0.4990:y7;932.44067:0.0707:y8	DENOVO
531.253	2	-1256.2	0.859	CID, CAD(y and b ions)	ELETPSEEK		11	243.13448:0.0213:b2;276.15536:0.0169:y2;372.17706:0.0206:b3;405.19794:0.0680:y3;455.21417:0.1870:b4-H2O;456.19775:0.0841:b4-NH3;492.22998:0.1411:y4;589.28271:1.0000:y5;690.33044:0.3854:y6;819.37299:0.3494:y7;932.45709:0.0180:y8	DENOVO
531.256	2	460.2	0.858	CID, CAD(y and b ions)	GPMQLSADAR	2-Oxidation (M)	12	246.15605:0.0902:y2;361.18298:0.2165:y3;430.17603:0.1549:b4;432.22009:0.2361:y4;519.25214:1.0000:y5;543.26007:0.3278:b5;630.29211:0.0827:b6;632.33618:0.5985:y6;701.32922:0.1684:b7;760.39478:0.5820:y7;816.35614:0.0812:b8;907.43018:0.1519:y8	DENOVO
531.259	2	-1086.8	0.858	CID, CAD(y and b ions)	LAAEDATNEK		12	185.12900:0.0138:b2;256.16611:0.0541:b3;276.15536:0.0160:y2;385.20868:0.0595:b4;390.19830:0.0841:y3;491.24597:0.1450:y4;562.28308:0.2097:y5;571.27271:0.0115:b6;677.31006:0.4095:y6;806.35260:0.3325:y7;877.38971:1.0000:y8;948.42682:0.4632:y9	DENOVO
531.259	2	-2601.3	0.861	CID, CAD(y and b ions)	VEGDADSQLK		10	260.19684:0.3207:y2;383.15665:0.2663:b4-H2O;388.25543:0.2120:y3;454.19376:0.2935:b5-H2O;475.28745:0.1685:y4;590.31439:1.0000:y5;661.35150:0.6522:y6;776.37842:0.9185:y7;833.39990:0.5761:y8;962.44250:0.8641:y9	DENOVO
531.267	2	3059.5	0.86	CID, CAD(y and b ions)	VGLEEFDPR		12	175.11894:0.0381:y1;254.16115:0.0644:y2-H2O;270.18176:0.0551:b3;387.19861:0.0466:y3;528.26691:0.4229:b5;534.26703:0.4195:y4;663.30963:0.1847:y5;675.33533:0.3992:b6;792.35217:0.6297:y6;887.41504:1.0000:b8;905.43628:0.2958:y7;962.45770:0.0364:y8	DENOVO
531.272	2	4140.2	0.86	CID, CAD(y and b ions)	LREEFDPR		12	175.11894:0.0891:y1;253.16600:0.1465:b2-NH3;272.17169:0.0488:y2;382.20859:0.0257:b3-NH3;387.19861:0.1191:y3;528.27814:0.2502:b4;534.26703:0.0411:y4;663.30963:0.1105:y5;675.34656:0.5321:b5;792.35217:0.6932:y6;887.42627:1.0000:b7;948.45331:0.0446:y7	DENOVO
531.272	2	6700.2	0.859	CID, CAD(y and b ions)	RLEEFPDR		11	270.19299:0.0388:b2;290.14587:0.0420:y2;387.19861:0.2901:y3;399.23557:0.0194:b3;528.27814:0.3891:b4;534.26703:0.4117:y4;663.30963:0.2256:y5;675.34656:0.7262:b5;792.35217:0.8684:y6;887.42627:1.0000:b7;905.43628:0.2444:y7	DENOVO
531.274	2	473	0.888	CID, CAD(y and b ions)	AALLSAEACR	8-Carbamidomethylation	13	256.16611:0.0919:b3;335.14960:0.0368:y2;369.25015:0.0189:b4;406.18671:0.0797:y3;456.28217:0.0124:b5;535.22925:0.0849:y4;606.26636:0.2397:y5;638.35132:0.0192:b7-H2O;693.29840:1.0000:y6;806.38245:0.6124:y7;887.42963:0.0122:b9;919.46655:0.1427:y8;990.50366:0.0162:y9	DENOVO
531.274	2	554.4	0.872	CID, CAD(y and b ions)	EMVVGDQRK		10	261.09088:0.0416:b2;303.21387:0.0795:y2;360.15930:0.0243:b3;431.27246:0.1949:y3;459.22772:0.0527:b4;546.29938:0.1035:y4;603.32086:0.7401:y5;702.38928:0.8001:y6;801.45770:1.0000:y7;915.43579:0.0136:b8	DENOVO
531.277	2	475	0.892	CID, CAD(y and b ions)	AALLSAEGDSK		13	256.16611:0.0603:b3;349.17175:0.0182:y3;369.25015:0.0668:b4;406.19321:0.0785:y4;456.28217:0.0642:b5;509.30872:0.0156:b6-H2O;535.23578:0.1557:y5;606.27289:0.4553:y6;656.36188:0.0299:b7;693.30493:1.0000:y7;806.38898:0.5967:y8;919.47302:0.1843:y9;990.51013:0.0156:y10	DENOVO
531.283	2	-2197.1	0.866	CID, CAD(y and b ions)	NKDDLTLSR		13	175.11894:0.0333:y1;226.11870:0.1591:b2-NH3;262.15097:0.0483:y2;358.17264:0.0926:b3;375.23502:0.0966:y3;473.19958:0.1259:b4;476.28271:0.4980:y4;586.28363:0.1496:b5;589.36676:0.4830:y5;687.33130:0.0356:b6;704.39368:0.7482:y6;819.42065:1.0000:y7;947.51562:0.0277:y8	DENOVO
531.283	2	2619.3	0.905	CID, CAD(y and b ions)	SSVNLLGDTR		12	276.16663:0.0543:y2;370.17267:0.0190:b4-H2O;391.19354:0.1083:y3;448.21503:0.5623:y4;483.25671:0.0122:b5-H2O;561.29907:0.7409:y5;614.35132:0.0400:b6;671.37280:0.0371:b7;674.38312:0.3404:y6;788.42609:1.0000:y7;870.46753:0.0337:b9-NH3;887.44739:0.6361:b9	DENOVO
531.285	2	2313.9	0.879	CID, CAD(y and b ions)	VTTGVAAEWK		13	284.16104:0.0352:b3-H2O;333.19208:0.2435:y2;359.19305:0.0564:b4;458.26147:0.0799:b5;462.23468:0.1776:y3;529.29858:0.0871:b6;533.27179:0.1886:y4;604.30890:0.6994:y5;703.37732:0.2117:y6;712.35132:0.0182:b8-NH3;760.39880:0.5736:y7;861.44647:1.0000:y8;962.49414:0.3412:y9	DENOVO
531.287	2	2828.9	0.895	CID, CAD(y and b ions)	CLEAAAVLSK	0-Carbamidomethylation	15	234.14482:0.0160:y2;274.12253:0.0649:b2;347.22888:0.2464:y3;403.16510:0.3102:b3;446.29727:0.1635:y4;474.20221:0.0707:b4;517.33441:0.1830:y5;545.23932:0.0573:b5;588.37152:0.4190:y6;616.27643:0.0672:b6;659.40863:0.4362:y7;715.34485:0.0153:b7;788.45117:1.0000:y8;828.42889:0.0328:b8;901.53528:0.1115:y9	DENOVO
531.292	2	3172	0.868	CID, CAD(y and b ions)	TTQLGALMAR		16	185.09264:0.0131:b2-H2O;331.16174:0.0555:b3;377.19653:0.0440:y3;444.24582:0.0623:b4;490.28058:0.0313:y4;501.26727:0.0466:b5;554.29382:0.0127:b6-H2O;555.27740:0.0479:b6-NH3;561.31769:0.1245:y5;618.33917:1.0000:y6;668.36145:0.0568:b7-NH3;731.42322:0.6806:y7;816.42896:0.0271:b8;859.48181:0.4668:y8;869.45551:0.0318:b9-H2O;960.52948:0.0127:y9	DENOVO
531.292	2	4631.1	0.867	CID, CAD(y and b ions)	TTQLGCLLR	5-Carbamidomethylation	12	185.09264:0.0128:b2-H2O;288.20300:0.0444:y2;331.16174:0.0588:b3;401.28705:0.1009:y3;444.24582:0.0124:b4;501.26727:0.0384:b5;561.31769:0.0693:y4;618.33917:1.0000:y5;661.29791:0.0248:b6;731.42322:0.7002:y6;859.48181:0.6161:y7;960.52948:0.0148:y8	DENOVO
531.762	2	463.5	0.861	CID, CAD(y and b ions)	VAGSASANTER		17	211.10780:0.0420:b3-NH3;304.16150:0.0413:y2;315.16681:0.0259:b4;368.19336:0.0610:b5-H2O;405.20920:0.2390:y3;473.23596:0.0441:b6;519.25214:0.4807:y4;544.27307:0.0757:b7;590.28925:0.1738:y5;658.31598:0.0434:b8;677.32129:0.4870:y6;748.35840:0.3742:y7;759.36371:0.0315:b9;835.39038:1.0000:y8;888.40625:0.0336:b10;892.41187:0.1381:y9;963.44897:0.0701:y10	DENOVO
531.766	2	91.2	0.864	CID, CAD(y and b ions)	LSVVMQDDR		11	283.16534:0.0687:b3-NH3;290.14587:0.0468:y2;399.26074:0.0391:b4;405.17279:0.1231:y3;512.29065:0.0534:b5-H2O;533.23138:0.5954:y4;664.27185:0.4771:y5;763.34027:1.0000:y6;862.40869:0.4523:y7;888.41370:0.0887:b8;949.44073:0.1279:y8	DENOVO
531.769	2	635.4	0.884	CID, CAD(y and b ions)	ENDTLTELK		13	226.08278:0.0391:b2-H2O;260.19684:0.0939:y2;341.10971:0.1612:b3-H2O;389.23944:0.1205:y3;460.16797:0.1064:b4;490.28711:0.4742:y4;556.22504:0.1972:b5-NH3;603.37115:1.0000:y5;704.41882:0.5117:y6;803.34229:0.0736:b7;819.44580:0.2222:y7;916.42633:0.0579:b8;933.48871:0.0736:y8	DENOVO
531.774	2	5798.1	0.896	CID, CAD(y and b ions)	LSVNSHFMK		14	278.15326:0.0506:y2;282.18176:0.0281:b3-H2O;283.16534:0.0396:b3-NH3;414.23523:0.0195:b4;425.22168:0.1077:y3;483.25671:0.0301:b5-H2O;562.28058:0.2851:y4;638.32617:0.0636:b6;649.31262:0.4935:y5;763.35553:1.0000:y6;785.39459:0.1508:b7;862.42395:0.7821:y7;916.43506:0.0331:b8;949.45599:0.5521:y8	DENOVO
531.777	2	1722.8	0.863	CID, CAD(y and b ions)	FEVLDQSPK		13	244.16554:0.1006:y2;277.11880:0.5475:b2;331.19757:0.5073:y3;376.18723:0.1743:b3;459.25613:0.2107:y4;489.27127:0.0135:b4;574.28308:0.7213:y5;604.29822:0.0202:b5;687.36713:0.9358:y6;732.35681:0.0117:b6;786.43555:1.0000:y7;915.47815:0.1679:y8;916.44159:0.1217:b8	DENOVO
531.781	2	2241.3	0.868	CID, CAD(y and b ions)	LSSANSVAGTR		16	175.11894:0.0682:y1;183.11336:0.0745:b2-H2O;276.16663:0.1843:y2;288.15594:0.1742:b3;333.18808:0.1629:y3;404.22519:0.7437:y4;473.23596:0.2083:b5;503.29358:0.7955:y5;560.26801:0.0556:b6;590.32562:1.0000:y6;659.33643:0.0657:b7;704.36853:0.2866:y7;775.40564:0.9823:y8;787.39496:0.0505:b9;862.43768:0.4129:y9;949.46973:0.0417:y10	DENOVO
531.783	2	6079.8	0.863	CID, CAD(y and b ions)	AKEEGSWKK		12	275.20773:0.0353:y2;329.18246:0.0256:b3;458.22504:0.0346:b4;461.28705:0.0577:y3;515.24652:0.0462:b5;548.31909:0.1385:y4;602.27856:0.0744:b6;605.34052:0.2071:y5;734.38312:0.5205:y6;788.35785:0.0205:b7;863.42572:1.0000:y7;916.45282:0.2462:b8	DENOVO
531.788	2	2826	0.898	CID, CAD(y and b ions)	VNQLYQAAR		8	246.15605:0.2854:y2;317.19315:0.1104:y3;445.25171:1.0000:y4;608.31506:0.6625:y5;721.39911:0.4792:y6;849.45770:0.4979:y7;870.44733:0.0958:b8-H2O;963.50061:0.2271:y8	DENOVO
531.797	2	2167.2	0.87	CID, CAD(y and b ions)	LMQTVELTK		14	245.13239:0.0517:b2;248.16048:0.0141:y2;361.24451:0.1302:y3;373.19095:0.0325:b3;474.23865:0.0431:b4;490.28711:0.2499:y4;573.30707:0.0114:b5;589.35553:0.2526:y5;690.40320:0.6420:y6;702.34961:0.0425:b6;815.43372:0.0141:b7;818.46179:1.0000:y7;916.48138:0.0171:b8;949.50226:0.3114:y8	DENOVO
531.797	2	1292.2	0.866	CID, CAD(y and b ions)	LMQTVETLK		15	245.13239:0.0270:b2;260.19684:0.0147:y2;361.24451:0.0736:y3;373.19095:0.0376:b3;456.22809:0.0203:b4-H2O;490.28711:0.1682:y4;573.30707:0.0143:b5;589.35553:0.1851:y5;685.32263:0.0130:b6-NH3;690.40320:0.5301:y6;803.39734:0.0143:b7;818.46179:1.0000:y7;898.47083:0.0153:b8-H2O;899.45441:0.0226:b8-NH3;949.50226:0.3693:y8	DENOVO
531.801	2	5469.3	0.864	CID, CAD(y and b ions)	VSVNDFLLR		11	288.20300:0.0515:y2;383.19263:0.0460:b4-NH3;401.28705:0.0722:y3;515.24652:0.0500:b5;548.35547:0.2688:y4;645.28796:0.0476:b6-NH3;663.38239:0.4179:y5;777.42529:1.0000:y6;870.47247:0.0254:b8-H2O;876.49371:0.3029:y7;963.52576:0.3410:y8	DENOVO
531.819	2	4933.4	0.891	CID, CAD(y and b ions)	GTPLLSPHLK		14	256.12973:0.0441:b3;260.19684:0.0718:y2;369.21378:0.0287:b4;397.25574:0.0559:y3;482.29785:0.0523:b5;494.30850:0.1959:y4;551.31927:0.0205:b6-H2O;581.34052:0.4287:y5;666.38263:0.1836:b7;694.42462:1.0000:y6;803.44153:0.0226:b8;807.50867:0.5882:y7;904.56140:0.3390:y8;916.52557:0.0344:b9	DENOVO
531.819	2	6883.9	0.894	CID, CAD(y and b ions)	SAPLLSPHLK		11	369.21378:0.1199:b4;397.25574:0.1912:y3;482.29782:0.0503:b5;494.30850:0.3175:y4;551.31927:0.0284:b6-H2O;552.30286:0.0329:b6-NH3;581.34052:0.4785:y5;666.38263:0.2690:b7;694.42462:1.0000:y6;807.50867:0.4337:y7;904.56140:0.3843:y8	DENOVO
532.256	2	-69.2	0.862	CID, CAD(y and b ions)	ANFTPQEEK		10	186.08788:0.0131:b2;276.15536:0.0207:y2;333.15625:0.0698:b3;405.19794:0.1018:y3;434.20395:0.0340:b4;533.25653:0.0884:y4;630.30927:1.0000:y5;731.35699:0.3348:y6;878.42535:0.2438:y7;992.46832:0.0102:y8	DENOVO
532.256	2	740.7	0.857	CID, CAD(y and b ions)	FESPEVAER		12	277.11880:0.0940:b2;304.16150:0.0708:y2;364.15082:0.0742:b3;375.19861:0.1896:y3;461.20358:0.0142:b4;474.26703:0.1995:y4;603.30963:0.4384:y5;689.31458:0.0399:b6;700.36237:1.0000:y6;743.32471:0.0202:b7-NH3;787.39441:0.9159:y7;916.43701:0.1669:y8	DENOVO
532.256	2	6507.9	0.859	CID, CAD(y and b ions)	VGVEEYPDR		12	256.16611:0.0919:b3;273.11890:0.0963:y2-NH3;385.20868:0.2311:b4;387.19861:0.2296:y3;514.25128:0.3215:b5;550.26196:0.3333:y4;677.31458:0.9719:b6;679.30457:0.4859:y5;808.34711:0.8785:y6;889.39429:1.0000:b8;907.41553:0.2933:y7;947.41003:0.1911:y8-NH3	DENOVO
532.258	2	-2039.9	0.857	CID, CAD(y and b ions)	APVLSDSSCK	8-Carbamidomethylation	14	268.16608:0.1604:b3;307.14343:0.0605:y2;381.25015:0.1316:b4;394.17548:0.0664:y3;468.28217:0.1083:b5;481.20749:0.1049:y4;596.23444:0.1846:y5;670.34113:0.0205:b7;683.26648:1.0000:y6;757.37317:0.0270:b8;796.35052:0.9637:y7;895.41895:0.4685:y8;917.40381:0.0282:b9;992.47168:0.0369:y9	DENOVO
532.262	2	-2709	0.864	CID, CAD(y and b ions)	RVEEYPDR		12	175.11894:0.1002:y1;290.14587:0.0903:y2;385.21991:0.1869:b3;387.19861:0.3032:y3;514.26251:0.5606:b4;550.26196:0.3738:y4;677.32581:0.4691:b5;679.30457:0.3639:y5;757.35162:0.0408:b6-NH3;808.34711:0.5879:y6;889.40552:1.0000:b7;907.41553:0.1436:y7	DENOVO
532.262	2	3239.8	0.86	CID, CAD(y and b ions)	VREEYDPR		12	256.17734:0.0493:b2;272.17169:0.0749:y2;385.21991:0.0777:b3;387.19861:0.1801:y3;514.26251:0.3270:b4;550.26196:0.4218:y4;677.32581:0.5384:b5;679.30457:0.2758:y5;792.35278:0.0512:b6;808.34711:0.5469:y6;889.40552:1.0000:b7;947.42126:0.0957:y7-NH3	DENOVO
532.262	2	3513.9	0.861	CID, CAD(y and b ions)	VREEYPDR		12	239.15034:0.0682:b2-NH3;290.14587:0.0593:y2;385.21991:0.1622:b3;387.19861:0.2859:y3;514.26251:0.4946:b4;550.26196:0.4204:y4;677.32581:0.5213:b5;679.30457:0.4322:y5;757.35162:0.0544:b6-NH3;808.34711:1.0000:y6;889.40552:0.9209:b7;947.42126:0.3907:y7-NH3	DENOVO
532.262	2	957.3	0.87	CID, CAD(y and b ions)	TGNLETWSR		15	157.10838:0.0116:y1-H2O;262.15097:0.0180:y2;273.11987:0.0622:b3;386.20395:0.1059:b4;448.23029:0.1792:y3;515.24652:0.0582:b5;549.27795:0.4619:y4;598.28363:0.0262:b6-H2O;599.26721:0.0262:b6-NH3;678.32056:1.0000:y5;791.40460:0.3386:y6;802.37354:0.0529:b7;889.40558:0.0710:b8;905.44751:0.1675:y7;962.46899:0.0180:y8	DENOVO
532.264	2	2240.9	0.869	CID, CAD(y and b ions)	LNDMSVAGTR		17	175.11894:0.0303:y1;276.16663:0.0463:y2;325.15118:0.0666:b3-H2O;326.13477:0.1794:b3-NH3;333.18808:0.1820:y3;404.22519:0.4743:y4;474.20224:0.0952:b4;503.29358:0.4128:y5;561.23425:0.0489:b5;590.32562:1.0000:y6;660.30267:0.0371:b6;714.31281:0.0809:b7-NH3;721.36609:0.4650:y7;770.35071:0.0371:b8-H2O;771.33429:0.0548:b8-NH3;836.39307:0.8795:y8;950.43597:0.7725:y9	DENOVO
532.266	2	-2328.6	0.86	CID, CAD(y and b ions)	VGVMYETHK		10	256.16611:0.0760:b3;385.21936:0.1684:y3;387.20660:0.2120:b4;514.26196:1.0000:y4;550.26990:0.5172:b5;677.32532:0.6704:y5;679.31250:0.1929:b6;808.36578:0.6532:y6;907.43420:0.2801:y7;947.42871:0.3164:y8-NH3	DENOVO
532.267	2	4130.1	0.883	CID, CAD(y and b ions)	QMAPTMLQK	1-Oxidation (M)	11	275.17136:0.0409:y2;388.25543:0.0386:y3;519.29590:0.0581:y4;545.23938:0.3296:b5;620.34363:0.3296:y5;676.27985:0.4226:b6;717.39636:1.0000:y6;788.43347:0.4788:y7;789.36389:0.4152:b7;917.42249:0.1557:b8;935.46887:0.0665:y8	DENOVO
532.267	2	2613.3	0.876	CID, CAD(y and b ions)	LEVNCVAMK	4-Carbamidomethylation	14	243.13448:0.1515:b2;278.15326:0.0449:y2;342.20288:0.0578:b3;349.19037:0.1489:y3;438.23523:0.0372:b4-H2O;439.21881:0.0539:b4-NH3;448.25879:0.0796:y4;608.28943:0.4262:y5;616.27649:0.0475:b5;722.33240:0.6585:y6;786.38196:0.0616:b7;821.40082:1.0000:y7;917.42249:0.0565:b8;950.44336:0.4044:y8	DENOVO
532.274	2	623	0.881	CID, CAD(y and b ions)	YLEADLSPR		12	272.17169:0.0403:y2;277.15521:0.0338:b2;359.20370:0.1224:y3;406.19778:0.1039:b3;459.22433:0.0684:b4-H2O;472.28778:0.2029:y4;587.31470:0.1538:y5;592.26184:0.0419:b5;658.35181:0.4887:y6;787.39441:1.0000:y7;792.37793:0.0250:b7;900.47845:0.0733:y8	DENOVO
532.276	2	2591.7	0.868	CID, CAD(y and b ions)	LAMAASVAEGK	2-Oxidation (M)	17	204.13426:0.0625:y2;332.16440:0.1757:b3;333.17682:0.1002:y3;403.20151:0.0519:b4;404.21393:0.8290:y4;456.22806:0.0719:b5-H2O;457.21164:0.1934:b5-NH3;503.28235:0.6792:y5;561.27063:0.0613:b6;590.31439:1.0000:y6;660.33905:0.0991:b7;661.35150:0.1026:y7;731.37616:0.5401:b8;732.38861:0.4705:y8;843.39178:0.0672:b9-NH3;879.42401:0.3231:y9;950.46112:0.5554:y10	DENOVO
532.287	2	2242.7	0.881	CID, CAD(y and b ions)	LLEYTPEAK		12	200.13934:0.0371:y2-H2O;227.17595:0.0451:b2;347.19247:0.0588:y3;356.21851:0.0628:b3;444.24524:0.2981:y4;519.28186:0.0211:b4;545.29291:0.2644:y5;620.32953:0.0280:b5;708.35626:0.5705:y6;837.39880:1.0000:y7;917.46198:0.0286:b8;950.48291:0.2450:y8	DENOVO
532.289	2	6377.3	0.871	CID, CAD(y and b ions)	MTLELALEK	0-Oxidation (M)	13	249.09093:0.3646:b2;258.14481:0.0793:y2-H2O;362.17499:0.4284:b3;389.23944:0.2915:y3;460.27655:0.3841:y4;491.21756:0.6704:b4;573.36060:0.1658:y5;604.30164:0.5067:b5;675.33875:0.8548:b6;702.40320:1.0000:y6;788.42279:0.2163:b7;815.48724:0.3522:y7;917.46539:0.0278:b8	DENOVO
532.289	2	2784.6	0.866	CID, CAD(y and b ions)	TMLELALEK	1-Oxidation (M)	13	249.09093:0.2142:b2;276.15536:0.0374:y2;362.17499:0.3045:b3;389.23944:0.1458:y3;460.27655:0.2800:y4;491.21756:1.0000:b4;573.36060:0.2529:y5;604.30164:0.5277:b5;675.33875:0.3948:b6;702.40320:0.6619:y6;788.42279:0.0310:b7;815.48724:0.3097:y7;917.46539:0.0516:b8	DENOVO
532.293	2	1090.3	0.882	CID, CAD(y and b ions)	LYLGNEVQK		14	275.17136:0.0524:y2;277.15521:0.0517:b2;372.22870:0.0485:b3-H2O;373.21228:0.0433:b3-NH3;374.23978:0.1144:y3;429.25015:0.0252:b4-H2O;503.28235:0.1105:y4;561.30365:0.0692:b5;617.32532:0.0970:y5;674.34674:0.4848:y6;690.34625:0.0886:b6;787.43079:1.0000:y7;789.41467:0.1765:b7;950.49414:0.1222:y8	DENOVO
532.756	2	2835.6	0.868	CID, CAD(y and b ions)	MDVLTESNR		9	289.16187:0.0253:y2;376.19388:0.1412:y3;441.21716:0.0177:b4-H2O;442.20074:0.0273:b4-NH3;505.23648:0.1167:y4;560.27539:0.0104:b5;606.28418:0.9332:y5;719.36823:0.9111:y6;818.43665:1.0000:y7	DENOVO
532.765	2	230.2	0.872	CID, CAD(y and b ions)	LMVQLECR	1-Oxidation (M);6-Carbamidomethylation	11	158.09193:0.0174:y1-NH3;335.14960:0.1358:y2;360.19571:0.0147:b3;464.19217:0.2292:y3;488.25427:0.0365:b4;577.27625:0.4996:y4;705.33484:1.0000:y5;730.38092:0.0142:b6;804.40320:0.2444:y6;872.40100:0.0125:b7-H2O;951.43866:0.0392:y7	DENOVO
532.776	2	4070.9	0.879	CID, CAD(y and b ions)	FEAPLLCSK	6-Carbamidomethylation	11	234.14482:0.0156:y2;277.11880:0.1979:b2;348.15591:0.0193:b3;394.17548:0.0363:y3;427.19812:0.0336:b4-H2O;507.25952:0.3496:y4;620.34357:0.2413:y5;717.39636:1.0000:y6;788.43347:0.6395:y7;917.47601:0.1205:y8;918.43945:0.0886:b8	DENOVO
532.776	2	6716.1	0.878	CID, CAD(y and b ions)	FEAPLSCLK	6-Carbamidomethylation	13	260.19684:0.0175:y2;277.11880:0.1567:b2;348.15591:0.0656:b3;420.22748:0.0347:y3;445.20868:0.0134:b4;507.25952:0.3069:y4;620.34357:0.3103:y5;645.32477:0.0115:b6;717.39636:1.0000:y6;788.43347:0.7840:y7;805.35541:0.0170:b7;917.47601:0.1569:y8;918.43945:0.0892:b8	DENOVO
532.78	2	3125.7	0.883	CID, CAD(y and b ions)	EFAPLFANR		11	277.11880:0.0793:b2;289.16187:0.0164:y2;348.15591:0.1100:b3;360.19897:0.1228:y3;507.26736:0.4017:y4;558.29272:0.0220:b5;620.35144:0.3429:y5;717.40417:1.0000:y6;788.44128:0.4355:y7;890.44116:0.0686:b8;935.50970:0.0169:y8	DENOVO
532.78	2	4219.2	0.881	CID, CAD(y and b ions)	FEAPLFNAR		13	246.15605:0.0428:y2;277.11880:0.2063:b2;348.15591:0.1291:b3;360.19897:0.0283:y3;445.20868:0.0351:b4;507.26736:0.4202:y4;540.28217:0.0481:b5-H2O;620.35144:0.2483:y5;717.40417:1.0000:y6;788.44128:0.6058:y7;819.40405:0.1008:b7;890.44116:0.1879:b8;917.48389:0.2567:y8	DENOVO
532.785	2	2355.1	0.869	CID, CAD(y and b ions)	FVVTDNLEK		14	247.14464:0.0213:b2;276.15536:0.0950:y2;346.21304:0.1311:b3;389.23944:0.0371:y3;447.26074:0.0445:b4;503.28235:0.3591:y4;545.26068:0.0173:b5-NH3;618.30933:0.2364:y5;676.33057:0.0361:b6;719.35699:0.9055:y6;772.38770:0.0124:b7-NH3;818.42542:1.0000:y7;917.49377:0.1207:y8;918.45728:0.0821:b8	DENOVO
532.79	2	2633.5	0.863	CID, CAD(y and b ions)	FVVTDGGLTR		12	247.14464:0.0747:b2;276.16663:0.0132:y2;346.21304:0.0135:b3;389.25067:0.0276:y3;446.27213:0.0324:y4;447.26074:0.0224:b4;503.29358:0.3166:y5;618.32056:0.4078:y6;619.30914:0.1229:b6;719.36823:1.0000:y7;818.43665:0.9579:y8;917.50507:0.0853:y9	DENOVO
532.798	2	6372.5	0.905	CID, CAD(y and b ions)	VYLYTHLR		10	263.13956:0.1153:b2;288.20300:0.0489:y2;376.22360:0.0721:b3;425.26190:0.1260:y3;521.27637:0.0274:b4-H2O;526.30957:0.6095:y4;689.37292:0.9245:y5;759.38300:0.0755:b6-H2O;802.45697:1.0000:y6;965.52026:0.3284:y7	DENOVO
533.217	2	818.3	0.886	CID, CAD(y and b ions)	NMMAACDPR	5-Carbamidomethylation	11	246.09126:0.0634:b2;272.17169:0.6406:y2;377.13174:0.2152:b3;387.19861:0.0326:y3;448.16885:0.0624:b4;519.20593:0.0286:b5;547.22925:0.1794:y4;618.26636:0.5109:y5;689.30347:1.0000:y6;820.34399:0.9236:y7;951.38452:0.0276:y8	DENOVO
533.246	2	1921.6	0.875	CID, CAD(y and b ions)	EAGDEFELR		15	184.06052:0.1194:b2-NH3;240.09843:0.0667:b3-H2O;288.20300:0.1569:y2;355.12537:0.3931:b4-H2O;417.24557:0.7444:y3;484.16794:0.1625:b5-H2O;564.31396:1.0000:y4;632.21991:0.0903:b6-NH3;693.35657:0.6944:y5;760.27893:0.0625:b7-H2O;761.26251:0.0708:b7-NH3;808.38348:0.4361:y6;865.40497:0.5000:y7;873.36298:0.0722:b8-H2O;936.44208:0.0944:y8	DENOVO
533.259	2	2202.5	0.873	CID, CAD(y and b ions)	EAGFWKGDR		11	258.10898:0.0972:b3;347.16733:0.1255:y3;387.16681:0.0789:b4-H2O;475.26227:0.6255:y4;573.24615:0.0870:b5-H2O;661.34161:1.0000:y5;719.35162:0.0547:b6;776.37311:0.0789:b7;808.41003:0.3441:y6;865.43146:0.0951:y7;936.46857:0.0972:y8	DENOVO
533.264	2	-769.9	0.869	CID, CAD(y and b ions)	AQYEDLAQK		12	200.10352:0.0134:b2;275.17136:0.0283:y2;346.20847:0.0607:y3;363.16681:0.0192:b3;459.29254:0.1212:y4;492.20941:0.0116:b4;574.31946:0.2193:y5;703.36206:0.3318:y6;720.32043:0.0601:b6;791.35754:0.0124:b7;866.42535:1.0000:y7;977.45697:0.1098:y8-NH3	DENOVO
533.264	2	5315.8	0.86	CID, CAD(y and b ions)	QAYEDLAQK		14	257.16080:0.0505:y2-H2O;258.14438:0.0931:y2-NH3;346.20847:0.1915:y3;363.16681:0.0487:b3;459.29254:0.1297:y4;474.19885:0.0453:b4-H2O;475.18243:0.0644:b4-NH3;574.31946:0.1950:y5;607.23633:0.0522:b5;703.36206:0.4978:y6;720.32043:0.0983:b6;791.35754:0.0366:b7;866.42535:1.0000:y7;937.46246:0.0435:y8	DENOVO
533.264	2	739.7	0.869	CID, CAD(y and b ions)	VEEAYALDR		11	229.11882:0.0676:b2;290.14587:0.1444:y2;358.16141:0.0829:b3;403.22992:0.3088:y3;474.26703:0.2273:y4;592.26184:0.0507:b5;637.33038:0.5100:y5;708.36749:0.1521:y6;776.38300:0.1705:b7;837.41003:1.0000:y7;966.45264:0.2704:y8	DENOVO
533.264	2	1227.3	0.876	CID, CAD(y and b ions)	VEEAYDLAR		12	211.10826:0.0429:b2-H2O;246.15605:0.0298:y2;358.16141:0.0690:b3;359.24011:0.2250:y3;429.19852:0.0541:b4;474.26703:0.2753:y4;637.33038:0.5016:y5;689.27820:0.0261:b6-H2O;708.36749:0.6047:y6;820.37280:0.1150:b7;837.41003:1.0000:y7;966.45264:0.3773:y8	DENOVO
533.264	2	84.5	0.879	CID, CAD(y and b ions)	NADYVQEVK		11	246.18120:0.1516:y2;301.11481:0.2224:b3;375.22379:0.1367:y3;464.17810:0.2208:b4;503.28235:0.4909:y4;602.35077:1.0000:y5;691.30511:0.1631:b6;765.41406:0.8270:y6;820.34772:0.0643:b7;880.44104:0.7265:y7;951.47815:0.1829:y8	DENOVO
533.267	2	1171.8	0.867	CID, CAD(y and b ions)	HMLPTASHR	1-Oxidation (M)	6	398.18622:0.0114:b3;399.20987:0.1547:y3;470.24698:0.1419:y4;571.29468:0.0590:y5;668.34741:1.0000:y6;781.43146:0.0633:y7	DENOVO
533.275	2	6412.8	0.859	CID, CAD(y and b ions)	HDQQPALTR		14	253.09367:0.4396:b2;276.16663:0.0145:y2;381.15225:0.1901:b3;389.25067:0.0367:y3;460.28778:0.0987:y4;509.21082:0.5868:b4;557.34052:1.0000:y5;606.26355:0.0403:b5;677.30066:0.0950:b6;685.39911:0.4277:y6;813.45770:0.9117:y7;873.42188:0.0749:b8-H2O;874.40546:0.0181:b8-NH3;928.48462:0.5728:y8	DENOVO
533.275	2	-2589.6	0.873	CID, CAD(y and b ions)	SPVLAGHDNR		9	289.16187:0.1444:y2;404.18878:0.1799:y3;525.30365:0.0986:b6;541.24768:0.2656:y4;598.26917:0.9639:y5;669.30627:0.9549:y6;782.39032:1.0000:y7;881.45874:0.1270:y8;891.43243:0.0245:b9	DENOVO
533.282	2	2933.7	0.893	CID, CAD(y and b ions)	TEAYLEALR		13	175.11894:0.0106:y1;231.09810:0.0883:b2;288.20300:0.0579:y2;302.13519:0.1615:b3;359.24011:0.0413:y3;465.19852:0.0160:b4;488.28268:0.3743:y4;601.36676:0.6000:y5;707.32520:0.0482:b6;764.43005:0.4419:y6;835.46716:1.0000:y7;891.44635:0.0116:b8;964.50977:0.0648:y8	DENOVO
533.283	2	3913.2	0.887	CID, CAD(y and b ions)	KLYHDPHR		10	242.18684:0.0191:b2;312.17786:0.0303:y2;387.23959:0.0161:b3-H2O;409.23059:0.0132:y3;524.25757:0.0797:y4;542.30908:0.0264:b4;661.31647:0.3065:y5;824.37976:1.0000:y6;891.44769:0.0264:b7;937.46387:0.2923:y7	DENOVO
533.294	2	6889.9	0.86	CID, CAD(y and b ions)	AAPDLTGHKR		9	303.21387:0.0333:y2;355.16174:0.0328:b4;440.27280:0.0962:y3;497.29425:0.3570:y4;598.34192:1.0000:y5;711.42603:0.3372:y6;826.45294:0.2316:y7;891.46881:0.0382:b9;923.50568:0.4290:y8	DENOVO
533.306	2	2715	0.876	CID, CAD(y and b ions)	VGGGLDVAHLK		17	197.09215:0.0181:b3-NH3;260.19684:0.0150:y2;271.14062:0.0506:b4;384.22467:0.0228:b5;397.25574:0.0553:y3;468.29285:0.9378:y4;499.25162:0.1697:b6;567.36127:0.5281:y5;598.32001:0.1616:b7;669.35712:0.0113:b8;682.38818:1.0000:y6;795.47229:0.1997:y7;806.41602:0.0109:b9;852.49371:0.1213:y8;909.51520:0.2850:y9;919.50012:0.0437:b10;966.53668:0.5772:y10	DENOVO
533.306	2	2930.7	0.86	CID, CAD(y and b ions)	VGGGLDVPVPR		13	371.24011:0.0219:y3;384.22467:0.0875:b5;468.29285:1.0000:y4;499.25162:0.1892:b6;567.36127:0.2444:y5;598.32001:0.1157:b7;682.38818:0.8708:y6;695.37280:0.0683:b8;776.43060:0.0250:b9-H2O;795.47229:0.1735:y7;852.49371:0.2152:y8;909.51520:0.1047:y9;966.53662:0.3231:y10	DENOVO
533.324	2	3616.2	0.858	CID, CAD(y and b ions)	AVSPVPLNLR		8	258.14536:0.0165:b3;402.24591:0.0174:y3;454.26654:0.0415:b5;515.33002:0.0640:y4;612.38275:1.0000:y5;711.45117:0.1332:y6;808.50391:0.2575:y7;895.53595:0.1454:y8	DENOVO
533.355	2	4908.2	0.879	CID, CAD(y and b ions)	VVNLLPVLAK		11	313.18756:0.1733:b3;331.23395:0.1063:y3;426.27164:0.1483:b4;430.30237:0.0219:y4;527.35510:1.0000:y5;539.35571:0.0213:b5;640.43921:0.4442:y6;735.47687:0.0108:b7;753.52325:0.2450:y7;867.56616:0.7519:y8;966.63458:0.0176:y9	DENOVO
533.709	2	1446.3	0.872	CID, CAD(y and b ions)	DMMAACDPR	5-Carbamidomethylation	11	247.07527:0.0452:b2;272.17169:0.7453:y2;378.11575:0.0763:b3;387.19861:0.0623:y3;449.15286:0.0919:b4;520.18994:0.0452:b5;547.22925:0.1246:y4;618.26636:0.6301:y5;689.30347:1.0000:y6;820.34399:0.7391:y7;951.38452:0.0343:y8	DENOVO
533.727	2	475.6	0.867	CID, CAD(y and b ions)	DASTECLDR	5-Carbamidomethylation	11	290.14587:0.8373:y2;375.15158:0.1664:b4;403.22992:0.4516:y3;504.19415:0.4918:b5;563.26056:0.1865:y4;647.19781:0.1609:b6-NH3;692.30316:1.0000:y5;793.35083:0.2669:y6;880.38287:0.5850:y7;892.33582:0.1371:b8;951.41998:0.0676:y8	DENOVO
533.762	2	-2941.8	0.866	CID, CAD(y and b ions)	KGYGGVNDEK		15	276.15536:0.4151:y2;332.16058:0.1325:b3-NH3;391.18231:0.1249:y3;406.20901:0.0647:b4;463.23047:0.0556:b5;505.22522:0.4615:y4;562.29889:0.2338:b6;604.29364:0.1097:y5;661.31512:0.0350:y6;676.34180:0.2437:b7;718.33655:0.2361:y7;791.36877:1.0000:b8;881.39990:0.2445:y8;920.41138:0.5491:b9;938.42139:0.9383:y9	DENOVO
533.762	2	-2546.7	0.859	CID, CAD(y and b ions)	KGYNVGGDEK		14	276.15536:0.0413:y2;332.16058:0.0923:b3-NH3;391.18231:0.1432:y3;448.20377:0.0220:y4;463.23047:0.0545:b4;505.22522:0.1529:y5;562.29889:0.0624:b5;604.29364:0.3005:y6;676.34180:0.1134:b7;718.33655:0.3471:y7;791.36877:0.8752:b8;881.39990:0.2188:y8;920.41138:0.0967:b9;938.42139:1.0000:y9	DENOVO
533.762	2	3124.7	0.867	CID, CAD(y and b ions)	KGYNVNDEK		13	276.15536:0.2392:y2;349.18756:0.1595:b3;391.18231:0.1392:y3;463.23047:0.0981:b4;505.22522:0.2038:y4;562.29889:0.1924:b5;604.29364:0.2386:y5;676.34180:0.2165:b6;718.33655:0.3671:y6;791.36877:1.0000:b7;881.39990:0.3829:y7;920.41138:0.2095:b8;938.42139:0.7576:y8	DENOVO
533.773	2	435.1	0.877	CID, CAD(y and b ions)	QGVLAGHDNR		14	285.15625:0.3468:b3;289.16187:0.2922:y2;398.24033:0.3207:b4;404.18878:0.1045:y3;469.27744:0.0689:b5;541.24768:0.2684:y4;598.26917:0.6532:y5;645.34723:0.1639:b7-H2O;669.30627:1.0000:y6;778.38477:0.2589:b8;782.39032:0.7530:y7;881.45874:0.0641:y8;892.42767:0.0926:b9;938.48022:0.1734:y9	DENOVO
533.774	2	3140	0.865	CID, CAD(y and b ions)	VKDEFTAEK		11	276.15536:0.0254:y2;343.19812:0.0237:b3;347.19247:0.0225:y3;448.24017:0.0772:y4;472.24072:0.0410:b4;595.30859:0.1787:y5;724.35114:0.2283:y6;791.39392:0.0111:b7;839.37811:1.0000:y7;920.43652:0.0308:b8;967.47302:0.0932:y8	DENOVO
533.78	2	3825.1	0.859	CID, CAD(y and b ions)	KLVDYDGTR		11	242.18684:0.0193:b2;258.15607:0.0354:y2-H2O;333.18808:0.1936:y3;341.25525:0.0583:b3;448.21503:0.0695:y4;456.28217:0.0475:b4;611.27832:0.3398:y5;726.30530:0.5222:y6;825.37366:1.0000:y7;892.44159:0.0211:b8;938.45776:0.5312:y8	DENOVO
533.782	2	6665.9	0.86	CID, CAD(y and b ions)	KLVDYDWK		10	242.18684:0.0357:b2;333.19208:0.1399:y2;341.25525:0.0520:b3;448.21902:0.1023:y3;456.28217:0.0693:b4;611.28235:0.3618:y4;726.30933:0.6657:y5;734.37244:0.0771:b6;825.37769:1.0000:y6;938.46179:0.4144:y7	DENOVO
533.786	2	-2060.3	0.866	CID, CAD(y and b ions)	HEANNLQLK		14	260.19684:0.0540:y2;267.10931:0.2438:b2;338.14642:0.0526:b3;388.25543:0.0734:y3;452.18936:0.0609:b4;501.33948:0.0900:y4;566.23230:1.0000:b5;615.38239:0.0471:y5;679.31635:0.4931:b6;729.42535:0.2756:y6;800.46246:0.8989:y7;807.37494:0.6911:b7;920.45898:0.1302:b8;929.50500:0.7438:y8	DENOVO
533.786	2	2976.7	0.884	CID, CAD(y and b ions)	HESTPLNLR		10	249.09877:0.0215:b2-H2O;288.20300:0.0239:y2;402.24591:0.0670:y3;515.33002:0.0314:y4;612.38275:1.0000:y5;713.43042:0.0482:y6;762.34180:0.0164:b7-NH3;800.46246:0.1445:y7;892.45282:0.0260:b8;929.50500:0.0574:y8	DENOVO
533.793	2	2739	0.87	CID, CAD(y and b ions)	FTVLETSAAK		17	218.14990:0.0135:y2;249.12392:0.0419:b2;289.18701:0.0337:y3;348.19232:0.0419:b3;376.21902:0.0650:y4;461.27637:0.0173:b4;477.26672:0.1234:y5;573.29199:0.0632:b5-NH3;606.30933:0.8381:y6;673.35608:0.0228:b6-H2O;674.33966:0.0157:b6-NH3;719.39337:1.0000:y7;778.39868:0.0173:b7;818.46179:0.9955:y8;831.42523:0.0125:b8-H2O;919.50946:0.3137:y9;920.47290:0.1200:b9	DENOVO
533.793	2	2685.9	0.875	CID, CAD(y and b ions)	FTVLTESAAK		15	218.14990:0.0146:y2;249.12392:0.0957:b2;289.18701:0.0473:y3;348.19232:0.0270:b3;376.21902:0.0645:y4;461.27637:0.0661:b4;505.26160:0.0993:y5;562.32404:0.0260:b5;606.30933:0.6070:y6;674.33966:0.0107:b6-NH3;719.39337:1.0000:y7;760.38812:0.0172:b7-H2O;818.46179:0.7311:y8;919.50946:0.1612:y9;920.47290:0.1274:b9	DENOVO
533.798	2	2105.7	0.87	CID, CAD(y and b ions)	TPSLPTPPTR		12	199.10826:0.0125:b2;286.14029:0.0589:b3;373.21936:0.0164:y3;399.22433:0.1054:b4;470.27213:0.1287:y4;496.27710:0.0167:b5;571.31982:0.0608:y5;597.32477:0.0179:b6;668.37256:1.0000:y6;781.45660:0.0682:y7;868.48865:0.1607:y8;965.54138:0.0121:y9	DENOVO
533.798	2	1173.1	0.871	CID, CAD(y and b ions)	TPSLPTPTPR		10	286.14029:0.0590:b3;373.21936:0.0210:y3;399.22433:0.1164:b4;470.27213:0.1337:y4;496.27710:0.0176:b5;571.31982:0.0617:y5;597.32477:0.0183:b6;668.37256:1.0000:y6;781.45660:0.0558:y7;868.48865:0.1750:y8	DENOVO
533.798	2	1230.2	0.863	CID, CAD(y and b ions)	TPSLPTVHSK		11	286.14029:0.0637:b3;371.20374:0.0690:y3;399.22433:0.1011:b4;470.27213:0.1070:y4;496.27710:0.0172:b5;571.31982:0.0366:y5;597.32477:0.0181:b6;668.37256:1.0000:y6;781.45667:0.0862:y7;868.48865:0.1483:y8;965.54144:0.0160:y9	DENOVO
533.804	2	6787.9	0.885	CID, CAD(y and b ions)	HTAQLELVR		13	239.11443:0.0822:b2;274.18735:0.0331:y2;310.15152:0.0331:b3;387.27139:0.1229:y3;438.21008:0.1483:b4;516.31403:0.3585:y4;551.29419:0.0983:b5;629.39807:0.1780:y5;680.33673:0.0695:b6;757.45660:0.2000:y6;828.49371:1.0000:y7;892.48920:0.0280:b8;929.54144:0.8771:y8	DENOVO
533.804	2	4257.9	0.883	CID, CAD(y and b ions)	TALLHDLQR		11	286.17667:0.0979:b3;399.26074:0.0235:b4;416.26157:0.2183:y3;531.28851:0.2953:y4;536.31964:0.0492:b5;651.34656:0.0670:b6;668.34741:1.0000:y5;781.43146:0.4041:y6;892.48920:0.0363:b8;894.51556:0.1664:y7;965.55267:0.0172:y8	DENOVO
534.234	2	357.4	0.87	CID, CAD(y and b ions)	CCSGLSVER	0-Carbamidomethylation;1-Carbamidomethylation	13	304.16150:0.1171:y2;321.06912:0.0934:b2;403.22992:0.1228:y3;408.10114:0.0685:b3;465.12262:0.0143:b4;490.26196:0.0348:y4;603.34601:0.1725:y5;647.22815:0.0343:b6-H2O;660.36749:0.5854:y6;747.39954:1.0000:y7;764.30713:0.0197:b7;893.34973:0.0106:b8;907.43018:0.2302:y8	DENOVO
534.234	2	272.8	0.875	CID, CAD(y and b ions)	CCSGSLVER	0-Carbamidomethylation;1-Carbamidomethylation	14	304.16150:0.0797:y2;321.06912:0.0678:b2;403.22992:0.0904:y3;408.10114:0.0593:b3;465.12262:0.0255:b4;516.31403:0.1379:y4;552.15466:0.0122:b5;603.34601:0.1347:y5;647.22815:0.0276:b6-H2O;660.36749:0.6011:y6;746.29657:0.0223:b7-H2O;747.39954:1.0000:y7;876.32275:0.0181:b8-NH3;907.43018:0.1273:y8	DENOVO
534.245	2	2217.2	0.873	CID, CAD(y and b ions)	DDNMFQLGK		13	231.06171:0.1172:b2;317.21829:0.1900:y3;345.10461:0.6137:b3;445.27689:0.3665:y4;476.14511:0.1031:b4;592.34528:1.0000:y5;623.21350:0.1109:b5;723.38580:0.5833:y6;751.27209:0.0247:b6;837.42871:0.2373:y7;864.35614:0.0261:b7;921.37762:0.1455:b8;952.45563:0.0311:y8	DENOVO
534.254	2	-2521.5	0.864	CID, CAD(y and b ions)	KGYNVDDEK		13	276.15536:0.2865:y2;349.18756:0.1167:b3;391.18231:0.1167:y3;463.23047:0.0332:b4;506.20923:0.1538:y4;562.29889:0.0902:b5;605.27765:0.2268:y5;677.32581:0.3103:b6;719.32056:0.2639:y6;792.35278:1.0000:b7;882.38391:0.1074:y7;921.39539:0.2653:b8;939.40540:0.6883:y8	DENOVO
534.254	2	3986	0.86	CID, CAD(y and b ions)	ELVDFSDSR		12	262.15097:0.5871:y2;377.17789:0.1570:y3;446.19937:0.0781:y4-H2O;586.28766:0.0242:b5-H2O;587.27124:0.0726:b5-NH3;611.27832:0.1494:y5;691.33026:0.0768:b6;726.30530:0.4979:y6;806.35718:1.0000:b7;825.37366:0.2310:y7;893.38922:0.0339:b8;938.45776:0.1923:y8	DENOVO
534.254	2	5448.1	0.887	CID, CAD(y and b ions)	EYQTLEER		9	293.11371:0.1348:b2;304.16150:0.0598:y2;421.17230:0.0361:b3;433.20410:0.0368:y3;522.21997:0.0799:b4;546.28815:0.0466:y4;647.33582:1.0000:y5;775.39441:0.4051:y6;938.45776:0.0618:y7	DENOVO
534.274	2	5631.8	0.859	CID, CAD(y and b ions)	SQLVTSTGMK	8-Oxidation (M)	13	216.09843:0.0221:b2;294.14819:0.0126:y2;329.18250:0.1306:b3;351.16965:0.0230:y3;410.24033:0.0249:b4-H2O;452.21735:0.0577:y4;511.28802:0.0148:b5-H2O;539.24939:0.1396:y5;640.29706:0.6680:y6;699.36774:0.2440:b7-H2O;739.36548:1.0000:y7;756.38922:0.0153:b8-H2O;852.44952:0.4112:y8	DENOVO
534.276	2	2402.3	0.888	CID, CAD(y and b ions)	VVYDAMLEK		11	276.15536:0.0192:y2;362.20795:0.0166:b3;389.23944:0.0573:y3;477.23489:0.0308:b4;520.27991:0.0679:y4;548.27203:0.0195:b5;591.31702:0.1918:y5;679.31250:0.0464:b6;706.34399:0.2627:y6;869.40729:1.0000:y7;968.47571:0.1040:y8	DENOVO
534.278	2	430.8	0.858	CID, CAD(y and b ions)	NTLVTSYNR		9	175.11894:0.0133:y1;329.18250:0.0741:b3;428.25092:0.0195:b4;452.22519:0.0680:y3;511.28802:0.0254:b5-H2O;539.25720:0.3102:y4;640.30487:0.8822:y5;739.37329:1.0000:y6;852.45740:0.3930:y7	DENOVO
534.281	2	2635.7	0.891	CID, CAD(y and b ions)	VVYDMALTR		9	276.16663:0.0797:y2;389.25067:0.1115:y3;460.28778:0.0480:y4;591.24841:0.0232:b5-NH3;591.32825:0.0774:y5;679.31250:0.0341:b6;706.35522:0.2508:y6;869.41852:1.0000:y7;968.48694:0.0596:y8	DENOVO
534.29	2	2987.1	0.862	CID, CAD(y and b ions)	QGLSSSLFTK		14	248.16048:0.1672:y2;299.17191:0.1640:b3;368.19339:0.1640:b4-H2O;369.17697:0.1190:b4-NH3;395.22888:0.5016:y3;456.20898:0.1640:b5-NH3;508.31293:0.6399:y4;595.34497:0.4887:y5;655.34149:0.1672:b7-H2O;682.37695:0.3794:y6;769.40900:1.0000:y7;802.40991:0.5466:b8-H2O;882.49304:0.2219:y8;939.51453:0.4084:y9	DENOVO
534.29	2	6340.5	0.863	CID, CAD(y and b ions)	QGLSSSLTFK		13	276.17062:0.0578:y2-H2O;299.17191:0.2820:b3;395.22888:0.2393:y3;508.31293:0.1018:y4;542.25745:0.1059:b6-H2O;543.24103:0.0578:b6-NH3;595.34497:0.2971:y5;655.34149:0.1499:b7-H2O;682.37695:0.5309:y6;769.40900:1.0000:y7;882.49304:0.1362:y8;921.46814:0.0495:b9;939.51453:0.3700:y9	DENOVO
534.296	2	786.5	0.859	CID, CAD(y and b ions)	EPAAPVSLQR		13	209.09261:0.0114:b2-H2O;298.14026:0.0124:b3;303.17749:0.0195:y2;369.17737:0.0229:b4;416.26157:0.0424:y3;503.29358:0.2982:y4;547.28796:0.0185:b6-H2O;548.27155:0.0130:b6-NH3;602.36200:0.1797:y5;699.41479:1.0000:y6;770.45190:0.1003:y7;841.48901:0.1533:y8;938.54175:0.0284:y9	DENOVO
534.314	2	5578.9	0.899	CID, CAD(y and b ions)	ESTLHLVLR		14	217.08244:0.0132:b2;288.20300:0.0479:y2;318.13013:0.0921:b3;387.27139:0.2893:y3;431.21417:0.0117:b4;500.35547:0.6978:y4;568.27307:0.1438:b5;637.41437:1.0000:y5;681.35718:0.0773:b6;750.49841:0.3039:y6;780.42554:0.0561:b7;851.54614:0.1952:y7;893.50964:0.0142:b8;938.57812:0.0399:y8	DENOVO
534.784	2	6780.4	0.908	CID, CAD(y and b ions)	LAQALHEMR		12	306.15942:0.1013:y2;313.18756:0.1404:b3;384.22467:0.0778:b4;435.20203:0.1889:y3;497.30872:0.0626:b5;572.26093:1.0000:y4;634.36768:0.0817:b6;685.34497:0.6364:y5;756.38208:0.9624:y6;763.41022:0.0299:b7;884.44067:0.5433:y7;955.47778:0.2406:y8	DENOVO
534.788	2	-2704.9	0.879	CID, CAD(y and b ions)	VSELHQEVK		12	316.15085:0.0477:b3;357.21323:0.2070:y3-H2O;412.20792:0.0526:b4-NH3;503.28235:0.4281:y4;566.29382:0.2856:b5;640.34125:1.0000:y5;694.35242:0.2414:b6;753.42535:0.5804:y6;823.39496:0.3930:b7;882.46790:0.5053:y7;922.46338:0.1418:b8;969.49994:0.5684:y8	DENOVO
534.793	2	5057.1	0.867	CID, CAD(y and b ions)	KELSDLAHR		14	258.14536:0.0806:b2;312.17786:0.0213:y2;371.22943:0.0301:b3;383.21497:0.1759:y3;458.26144:0.0722:b4;496.29901:0.2583:y4;573.28839:0.0594:b5;611.32593:0.1249:y5;686.37244:0.0341:b6;698.35797:0.6455:y6;757.40955:0.0634:b7;811.44202:1.0000:y7;894.46844:0.0842:b8;940.48462:0.5747:y8	DENOVO
534.793	2	4254.6	0.868	CID, CAD(y and b ions)	KELSDLHAR		12	258.14536:0.1099:b2;371.22943:0.0706:b3;383.21497:0.1928:y3;458.26144:0.0852:b4;496.29901:0.4126:y4;573.28839:0.1513:b5;611.32593:0.5090:y5;669.34546:0.1816:b6-NH3;698.35797:0.8049:y6;811.44202:1.0000:y7;894.46844:0.0919:b8;940.48462:0.6794:y8	DENOVO
534.806	2	1176.9	0.884	CID, CAD(y and b ions)	APLLQELER		13	157.10838:0.0130:y1-H2O;282.18173:0.0547:b3;304.16150:0.0480:y2;395.26581:0.0855:b4;417.24557:0.1403:y3;523.32440:0.0370:b5;546.28815:0.4286:y4;652.36694:0.1225:b6;674.34674:0.6413:y5;747.44049:0.0219:b7-H2O;787.43079:1.0000:y6;900.51489:0.5443:y7;997.56763:0.0725:y8	DENOVO
535.277	2	3799.6	0.865	CID, CAD(y and b ions)	AHLAQLCEK	6-Carbamidomethylation	14	209.10385:0.0554:b2;276.15536:0.0219:y2;322.18790:0.2226:b3;393.22501:0.1224:b4;436.18604:0.2401:y3;521.28357:0.1187:b5;549.27008:0.1642:y4;634.36768:0.1111:b6;677.32867:0.2230:y5;748.36578:1.0000:y6;794.39832:0.0660:b7;861.44983:0.9131:y7;923.44092:0.0294:b8;998.50873:0.0318:y8	DENOVO
535.277	2	3014.8	0.866	CID, CAD(y and b ions)	AHLAQLECK	7-Carbamidomethylation	14	209.10385:0.0665:b2;289.13287:0.0441:y2-H2O;290.11646:0.0559:y2-NH3;322.18790:0.1898:b3;393.22501:0.0678:b4;436.18604:0.1199:y3;521.28357:0.1551:b5;549.27008:0.3110:y4;634.36768:0.1076:b6;677.32867:0.2085:y5;748.36578:0.8894:y6;861.44983:1.0000:y7;923.44092:0.0309:b8;981.48175:0.0131:y8-NH3	DENOVO
535.28	2	886	0.868	CID, CAD(y and b ions)	LSFTGSTATGK		18	204.13426:0.0330:y2;305.18192:0.1641:y3;348.19232:0.0182:b3;376.21902:0.1065:y4;449.23999:0.0636:b4;477.26672:0.0917:y5;506.26144:0.0227:b5;564.29877:0.1345:y6;593.29346:0.0158:b6;621.32019:0.8428:y7;676.33063:0.0246:b7-H2O;677.31421:0.0202:b7-NH3;722.36792:1.0000:y8;748.35132:0.0271:b8-NH3;849.39899:0.0286:b9-NH3;869.43628:0.8344:y9;923.44739:0.0572:b10;956.46832:0.7615:y10	DENOVO
535.285	2	-358	0.915	CID, CAD(y and b ions)	VEAAAELNPR		11	229.11882:0.2760:b2;272.17169:0.2420:y2;300.15591:0.1985:b3;386.21460:0.1361:y3;442.23013:0.1096:b5;499.29868:0.2325:y4;628.34125:0.4594:y5;699.37836:0.4367:y6;770.41547:0.5614:y7;841.45258:1.0000:y8;970.49518:0.0567:y9	DENOVO
535.285	2	-2320.3	0.922	CID, CAD(y and b ions)	HQTNLSELK		13	260.19684:0.3817:y2;266.12531:0.4308:b2;389.23944:0.0962:y3;476.27145:0.2306:y4;481.21591:0.1148:b4;589.35553:0.1001:y5;594.29999:0.5888:b5;681.33203:0.2257:b6;703.39844:0.2041:y6;804.44611:0.6879:y7;810.37457:1.0000:b7;923.45868:0.1237:b8;932.50470:0.6703:y8	DENOVO
535.285	2	3732.4	0.917	CID, CAD(y and b ions)	LNLHGSDSVK		14	228.13481:0.0652:b2;246.18120:0.0237:y2;333.21323:0.1452:y3;341.21887:0.0693:b3;448.24017:0.0560:y4;478.27777:0.2325:b4;517.26166:0.0218:b5-H2O;592.29364:0.7791:y6;622.33130:0.0105:b6;729.35254:1.0000:y7;737.35822:0.0872:b7;824.39026:0.2209:b8;842.43665:0.7134:y8;923.45862:0.0389:b9	DENOVO
535.285	2	3988.3	0.918	CID, CAD(y and b ions)	NLLHGSDSVK		12	228.13481:0.0335:b2;333.21323:0.0226:y3;341.21887:0.0265:b3;448.24017:0.0309:y4;478.27777:0.1836:b4;592.29364:0.6184:y6;622.33130:0.0274:b6;729.35254:1.0000:y7;737.35822:0.1854:b7;824.39026:0.2916:b8;842.43665:0.7933:y8;923.45862:0.0178:b9	DENOVO
535.285	2	-2181.4	0.919	CID, CAD(y and b ions)	NLLHSGDSVK		14	228.13481:0.1151:b2;246.18120:0.0204:y2;333.21323:0.0677:y3;341.21887:0.0299:b3;448.24017:0.0557:y4;478.27777:0.2012:b4;505.26163:0.0204:y5;592.29364:0.5416:y6;622.33130:0.0121:b6;729.35254:1.0000:y7;737.35822:0.1230:b7;824.39026:0.0748:b8;842.43665:0.5370:y8;923.45862:0.0482:b9	DENOVO
535.298	2	3299.8	0.878	CID, CAD(y and b ions)	ELLDPVLDR		8	243.13448:0.0178:b2;290.14587:0.0114:y2;403.22992:0.1131:y3;471.24545:0.0154:b4;502.29834:0.1142:y4;599.35107:1.0000:y5;714.37805:0.4779:y6;827.46210:0.4155:y7	DENOVO
535.304	2	-2521.7	0.902	CID, CAD(y and b ions)	AGAGEKPLAQK		17	200.10350:0.0225:b3;239.11440:0.0496:b4-H2O;275.17136:0.0245:y2;346.20847:0.0864:y3;386.16754:0.0670:b5;459.29254:0.0465:y4;514.26251:0.1150:b6;556.34528:0.8211:y5;594.28827:0.0194:b7-NH3;684.44025:0.3640:y6;724.39929:0.1253:b8;795.43640:0.1636:b9;813.48285:0.1472:y7;870.50427:1.0000:y8;923.49500:0.0736:b10;941.54138:0.0465:y9;981.53589:0.0700:y10-NH3	DENOVO
535.304	2	-2894.1	0.902	CID, CAD(y and b ions)	AQGEKPLAGAK		15	183.07651:0.0396:b2-NH3;218.14990:0.0429:y2;275.17136:0.0507:y3;346.20847:0.1337:y4;386.16754:0.0189:b4;459.29251:0.0858:y5;514.26251:0.0769:b5;556.34528:0.8691:y6;684.44025:0.1577:y7;724.39929:0.2123:b7;795.43640:0.0747:b8;813.48279:0.0813:y8;870.50427:1.0000:y9;923.49500:0.0340:b10;998.56287:0.0279:y10	DENOVO
535.304	2	-2607.9	0.903	CID, CAD(y and b ions)	AQGEKPLAQK		15	257.12497:0.0393:b3;275.17136:0.0327:y2;346.20847:0.1166:y3;386.16754:0.0595:b4;459.29254:0.0577:y4;514.26251:0.0785:b5;556.34528:1.0000:y5;611.31525:0.0232:b6;684.44025:0.3932:y6;724.39929:0.1285:b7;795.43640:0.0238:b8;813.48285:0.0410:y7;870.50427:0.9952:y8;923.49500:0.0202:b9;998.56287:0.0262:y9	DENOVO
535.306	2	4875.9	0.872	CID, CAD(y and b ions)	YLTVATFVR		13	277.15521:0.0373:b2;378.20288:0.0679:b3;421.25574:0.0370:y3;477.27130:0.0135:b4;522.30347:0.1880:y4;530.29785:0.0344:b5-H2O;531.28143:0.0120:b5-NH3;593.34052:0.6678:y5;632.32910:0.0138:b6-NH3;692.40894:0.4319:y6;793.45667:1.0000:y7;796.42450:0.0278:b7;906.54071:0.1287:y8	DENOVO
535.306	2	5301.4	0.876	CID, CAD(y and b ions)	YLTVATVFR		12	277.15521:0.1359:b2;322.18732:0.0146:y2;378.20288:0.0419:b3;421.25574:0.0686:y3;459.26074:0.0486:b4-H2O;460.24432:0.0110:b4-NH3;522.30347:0.2531:y4;548.30841:0.0153:b5;593.34052:0.6929:y5;692.40894:0.3806:y6;793.45667:1.0000:y7;906.54071:0.1342:y8	DENOVO
535.322	2	3241.1	0.886	CID, CAD(y and b ions)	LLNEGAALLR		14	227.17595:0.0125:b2;270.19244:0.0338:y2-H2O;341.21887:0.1642:b3;401.28705:0.0405:y3;472.32416:0.1399:y4;527.28290:0.2013:b5;543.36127:0.1412:y5;600.38275:0.4975:y6;669.35712:0.0129:b7;729.42529:0.1775:y7;764.43060:0.0259:b8-H2O;765.41418:0.0134:b8-NH3;843.46826:1.0000:y8;956.55231:0.1404:y9	DENOVO
535.759	2	3234	0.884	CID, CAD(y and b ions)	QTDELAHEK		13	276.15536:0.1022:y2;328.11404:0.0567:b3-NH3;413.21429:0.6064:y3;474.18359:0.0290:b4;484.25140:0.5863:y4;570.24066:0.0213:b5-NH3;597.33545:1.0000:y5;641.27777:0.0296:b6-NH3;726.37805:0.1548:y6;777.35315:0.0248:b7-H2O;841.40497:0.1986:y7;906.39569:0.0183:b8-H2O;942.45264:0.1082:y8	DENOVO
535.761	2	2644.2	0.876	CID, CAD(y and b ions)	EEGLNAFYK		14	259.09299:0.0497:b2;310.17609:0.3853:y2;316.11444:0.0805:b3;457.24451:0.2432:y3;525.23090:0.0873:b5-H2O;526.21448:0.0531:b5-NH3;528.28162:0.6815:y4;596.26801:0.2038:b6-H2O;597.25159:0.1541:b6-NH3;642.32452:0.5873:y5;755.40863:0.1455:y6;761.34692:0.1267:b7;812.43005:1.0000:y7;941.47266:0.0599:y8	DENOVO
535.769	2	335.4	0.887	CID, CAD(y and b ions)	ATTHEVMGPK		14	244.16554:0.1609:y2;257.11331:0.1076:b3-NH3;301.18701:0.3840:y3;411.19922:0.1520:b4;432.22748:0.2922:y4;531.29590:0.2359:y5;540.24182:0.4472:b5;639.31018:0.5676:b6;660.33850:0.9378:y6;770.35071:0.0819:b7;797.39740:1.0000:y7;827.37219:0.1984:b8;898.44507:0.7996:y8;999.49280:0.0869:y9	DENOVO
535.773	2	3777.9	0.884	CID, CAD(y and b ions)	ATTHEVAWR		9	361.19824:0.0950:y2;411.19922:0.4314:b4;432.23535:0.4537:y3;531.30377:0.3775:y4;540.24182:0.1911:b5;639.31018:0.3623:b6;660.34637:1.0000:y5;797.40527:0.8875:y6;898.45294:0.6237:y7	DENOVO
535.774	2	5270.4	0.896	CID, CAD(y and b ions)	LTEACAHLR	4-Carbamidomethylation	14	197.12901:0.0201:b2-H2O;288.20300:0.1306:y2;344.18213:0.0267:b3;415.21924:0.0822:b4;425.26190:0.1643:y3;496.29901:0.2884:y4;575.24988:0.0185:b5;629.26001:0.0136:b6-NH3;656.32965:0.5577:y5;727.36676:1.0000:y6;783.34595:0.0490:b7;856.40936:0.7911:y7;896.42999:0.0430:b8;957.45703:0.4456:y8	DENOVO
535.777	2	782.5	0.865	CID, CAD(y and b ions)	VPGSEPDNKK		14	254.15047:0.0992:b3;275.20773:0.1826:y2;341.18246:0.0617:b4;389.25067:0.1778:y3;470.22507:0.1451:b5;504.27759:0.2479:y4;567.27783:0.0774:b6;601.33038:1.0000:y5;682.30475:0.0459:b7;730.37292:0.2503:y6;796.34766:0.0943:b8;817.40497:0.5333:y7;874.42645:0.1911:y8;924.44263:0.0629:b9	DENOVO
535.796	2	-2229.6	0.878	CID, CAD(y and b ions)	KNELDPVQK		15	225.13515:0.0305:b2-H2O;226.11870:0.0215:b2-NH3;275.17136:0.0185:y2;372.18829:0.1889:b3;374.23978:0.0258:y3;471.29254:1.0000:y4;485.27234:0.0356:b4;586.31946:0.2413:y5;600.29932:0.4161:b5;697.35205:0.0485:b6;699.40350:0.5328:y6;796.42047:0.1722:b7;828.44611:0.6904:y7;924.47900:0.0416:b8;942.48901:0.0279:y8	DENOVO
535.796	2	3470.7	0.86	CID, CAD(y and b ions)	NKELDPVGAK		14	243.14571:0.0374:b2;275.17136:0.0709:y3;372.18829:0.3443:b3;374.23975:0.0264:y4;471.29251:1.0000:y5;485.27234:0.1422:b4;586.31946:0.3189:y6;600.29932:0.4336:b5;697.35205:0.1407:b6;699.40350:0.5803:y7;796.42047:0.2769:b7;828.44611:0.8568:y8;853.44189:0.0289:b8;924.47900:0.1537:b9	DENOVO
535.796	2	95.7	0.879	CID, CAD(y and b ions)	NKELDPVQK		14	226.11870:0.0260:b2-NH3;275.17136:0.0849:y2;372.18829:0.1323:b3;374.23978:0.0462:y3;471.29254:0.9688:y4;485.27234:0.1381:b4;586.31946:0.1306:y5;600.29932:0.4824:b5;697.35205:0.0711:b6;699.40350:0.4292:y6;796.42047:0.1970:b7;828.44611:1.0000:y7;924.47900:0.0768:b8;956.54108:0.0491:y8	DENOVO
535.796	2	1163.3	0.869	CID, CAD(y and b ions)	SQDPGAVVLGK		16	199.07143:0.0300:b2-NH3;204.13426:0.0377:y2;317.21829:0.0177:y3;331.12537:0.1768:b3;416.28671:0.1175:y4;468.17261:0.0103:b5-NH3;515.35516:0.1338:y5;556.23669:0.0174:b6;586.39221:0.0384:y6;643.41370:0.2252:y7;655.30511:0.0317:b7;740.46643:1.0000:y8;754.37354:0.0194:b8;855.49341:0.6256:y9;906.46844:0.0123:b10-H2O;983.55200:0.0194:y10	DENOVO
535.819	2	3217	0.893	CID, CAD(y and b ions)	ALAAGGVGSLVR		18	185.12900:0.0118:b2;256.16611:0.0321:b3;257.16037:0.0326:y2-NH3;327.20319:0.0224:b4;387.27139:0.0406:y3;441.24612:0.0295:b6;474.30344:0.0498:y4;531.32489:0.3998:y5;540.31451:0.0221:b7;597.33600:0.1431:b8;630.39331:0.1729:y6;684.36804:0.0301:b9;687.41479:0.2361:y7;744.43622:1.0000:y8;797.45209:0.0134:b10;815.47333:0.6477:y9;879.49353:0.0141:b11-NH3;886.51044:0.6192:y10	DENOVO
535.819	2	472.9	0.903	CID, CAD(y and b ions)	GLQLATLQAR		12	175.11894:0.0128:y1;246.15605:0.0171:y2;299.17191:0.2563:b3;412.25598:0.1473:b4;483.29309:0.0126:b5;487.29868:0.0420:y4;566.33020:0.0183:b6-H2O;567.31378:0.0165:b6-NH3;588.34637:0.4014:y5;659.38348:0.5915:y6;772.46753:1.0000:y7;900.52612:0.2754:y8	DENOVO
535.819	2	421.9	0.914	CID, CAD(y and b ions)	VAQLATAVAAR		13	246.15605:0.0138:y2;299.17191:0.1776:b3;317.19315:0.0691:y3;412.25598:0.1297:b4;416.26157:0.0161:y4;483.29309:0.0254:b5;487.29868:0.0805:y5;584.34076:0.0148:b6;588.34637:0.2712:y6;659.38348:0.6538:y7;754.44629:0.0210:b8;772.46753:1.0000:y8;900.52612:0.2769:y9	DENOVO
535.832	2	6683.5	0.895	CID, CAD(y and b ions)	QLVVNLLGSK		16	234.14482:0.0518:y2;242.15047:0.0634:b2;291.16626:0.2454:y3;341.21887:0.0935:b3;404.25034:0.0835:y4;423.26031:0.1386:b4-NH3;517.33441:0.2020:y5;537.30322:0.2588:b5-NH3;631.37732:0.7229:y6;649.40369:0.2471:b6-H2O;650.38727:0.0785:b6-NH3;730.44574:1.0000:y7;820.49280:0.0701:b8-NH3;829.51416:0.7162:y8;906.54126:0.0417:b9-H2O;942.59821:0.0751:y9	DENOVO
535.954	3	3196.8	0.859	CID, CAD(y and b ions)	LLQQEHPEEELLK		18	242.14655:0.0802:b4[2+];260.19684:0.0818:y2;373.28088:0.2815:y3;479.23969:0.0704:b8-H2O[2+];502.32349:0.0540:y4;553.27618:0.1702:y9-H2O[2+];553.76794:0.1031:y9-NH3[2+];612.33569:0.0736:b5;617.28754:0.1097:b10[2+];626.31073:0.1440:y10[2+];631.36609:0.0720:y5;690.34003:1.0000:y11[2+];730.37164:0.1097:b12[2+];746.88208:0.7660:y12[2+];760.40869:0.0638:y6;846.44733:0.0376:b7;857.46143:0.1702:y7;994.52…	DENOVO
536.284	2	2556.3	0.879	CID, CAD(y and b ions)	LGSLPPATCR	8-Carbamidomethylation	8	258.14536:0.0624:b3;371.22943:0.0212:b4;436.19727:0.0276:y3;507.23438:0.0320:y4;604.28711:0.2742:y5;701.33990:1.0000:y6;814.42395:0.0482:y7;901.45599:0.0777:y8	DENOVO
536.284	2	1610.2	0.857	CID, CAD(y and b ions)	VASLPPACTR	7-Carbamidomethylation	9	258.14536:0.0300:b3;276.16663:0.0114:y2;353.21887:0.0593:b4-H2O;436.19727:0.0213:y3;468.28217:0.0107:b5;507.23438:0.0304:y4;604.28711:0.2314:y5;701.33990:1.0000:y6;901.45599:0.0463:y8	DENOVO
536.284	2	5877.6	0.858	CID, CAD(y and b ions)	VASLPPAMNR	7-Oxidation (M)	9	258.14536:0.0699:b3;371.22943:0.0123:b4;436.19727:0.0210:y3;507.23438:0.0187:y4;547.32440:0.0102:b6-H2O;604.28711:0.2841:y5;701.33990:1.0000:y6;814.42395:0.0165:y7;901.45599:0.0694:y8	DENOVO
536.284	2	2229.8	0.886	CID, CAD(y and b ions)	VASLPPANMR	8-Oxidation (M)	11	175.11894:0.0127:y1;258.14536:0.0276:b3;322.15436:0.0163:y2;371.22943:0.0383:b4;436.19727:0.0573:y3;468.28217:0.0185:b5;507.23438:0.0733:y4;604.28711:0.2714:y5;701.33990:1.0000:y6;814.42395:0.0333:y7;901.45599:0.0670:y8	DENOVO
536.288	2	-2315.5	0.864	CID, CAD(y and b ions)	DKELDPVQK		13	244.12971:0.0322:b2;275.17136:0.0406:y2;373.17230:0.3226:b3;374.23978:0.0406:y3;471.29254:1.0000:y4;486.25635:0.1505:b4;586.31946:0.5129:y5;601.28333:0.6060:b5;698.33606:0.0749:b6;699.40350:0.8237:y6;797.40448:0.1693:b7;828.44611:0.6081:y7;925.46301:0.0707:b8	DENOVO
536.293	2	651.2	0.905	CID, CAD(y and b ions)	QADVNLVNAK		19	200.10352:0.0672:b2;218.14990:0.0322:y2;315.13043:0.1766:b3;332.19281:0.2418:y3;396.18829:0.1101:b4-H2O;397.17188:0.1061:b4-NH3;431.26123:0.4594:y4;528.24176:0.4506:b5;544.34528:0.4157:y5;641.32587:0.0665:b6;658.38824:1.0000:y6;740.39429:0.0531:b7;757.45667:0.2854:y7;836.42664:0.0987:b8-H2O;837.41022:0.0584:b8-NH3;872.48358:0.4741:y8;907.46375:0.0416:b9-H2O;908.44733:0.1484:b9-NH3;943.52069:0.224…	DENOVO
536.301	2	2774.7	0.87	CID, CAD(y and b ions)	LVDFLAHTR		11	276.16663:0.1832:y2;311.16025:0.0699:b3-NH3;413.22552:0.6084:y3;475.25562:0.0408:b4;484.26263:0.5754:y4;588.33972:0.0252:b5;597.34668:0.7955:y5;659.37683:0.0311:b6;744.41510:1.0000:y6;859.44202:0.1806:y7;958.51044:0.0472:y8	DENOVO
536.303	2	2724.8	0.898	CID, CAD(y and b ions)	VLTLMGANPR		14	272.17169:0.0100:y2;314.20798:0.0542:b3;386.21460:0.1321:y3;409.28146:0.0244:b4-H2O;410.26505:0.0144:b4-NH3;457.25171:0.0244:y4;514.27319:0.1538:y5;541.30554:0.0171:b5-NH3;615.35400:0.1321:b6;645.31366:0.6705:y6;686.39111:0.0678:b7;758.39777:0.3417:y7;859.44543:1.0000:y8;972.52948:0.0580:y9	DENOVO
536.303	2	4517.3	0.884	CID, CAD(y and b ions)	VLTLMQNPR		12	213.16029:0.0159:b2;272.17169:0.0153:y2;314.20798:0.0737:b3;386.21460:0.0894:y3;427.29202:0.0139:b4;514.27319:0.2330:y4;558.33252:0.0136:b5;645.31372:0.8469:y5;668.38055:0.0265:b6-H2O;758.39777:0.3979:y6;859.44543:1.0000:y7;972.52948:0.0617:y8	DENOVO
536.306	2	3115.2	0.893	CID, CAD(y and b ions)	LLLEDLEAR		12	227.17595:0.0644:b2;340.26001:0.1096:b3;375.19861:0.1054:y3;469.30258:0.0473:b4;488.28268:0.2454:y4;584.32953:0.0210:b5;603.30963:0.4414:y5;680.38660:0.0504:b6-NH3;732.35223:0.9212:y6;826.45618:0.0322:b7;845.43628:1.0000:y7;958.52032:0.2181:y8	DENOVO
536.306	2	2107.6	0.883	CID, CAD(y and b ions)	LTSAVPAGDLK		15	197.12901:0.0168:b2-H2O;260.19684:0.0122:y2;302.17157:0.0201:b3;373.20868:0.0534:b4;375.22379:0.0450:y3;432.24524:0.0355:y4;472.27710:0.0507:b5;503.28235:0.0480:y5;600.33508:1.0000:y6;699.40350:0.1614:y7;770.44061:0.0551:y8;812.41541:0.0106:b9;857.47266:0.4048:y9;925.49945:0.0193:b10;958.52032:0.0632:y10	DENOVO
536.313	2	6871.8	0.886	CID, CAD(y and b ions)	HDVVFLLTK		14	248.16048:0.1445:y2;253.09367:0.1334:b2;352.16208:0.2198:b3;361.24451:0.1633:y3;451.23050:0.4402:b4;474.32858:0.0664:y4;598.29889:0.8212:b5;621.39697:0.1085:y5;711.38293:1.0000:b6;720.46539:0.1118:y6;819.53381:0.2470:y7;824.46704:0.1534:b7;925.51471:0.0687:b8;934.56073:0.2464:y8	DENOVO
536.324	2	6668.7	0.895	CID, CAD(y and b ions)	LLLLGDSGVGK		11	204.13426:0.0178:y2;227.17595:0.1091:b2;303.20264:0.0193:y3;340.26001:0.1298:b3;360.22412:0.0436:y4;447.25613:0.1860:y5;562.28308:0.1191:y6;619.30457:1.0000:y7;732.38861:0.7766:y8;845.47266:0.7928:y9;958.55670:0.1640:y10	DENOVO
536.324	2	3832.5	0.894	CID, CAD(y and b ions)	LLLLGDSNVK		11	227.17595:0.0811:b2;340.26001:0.1603:b3;360.22412:0.1252:y3;447.25616:0.1884:y4;453.34406:0.0208:b4;562.28308:0.0804:y5;619.30457:1.0000:y6;732.38861:0.8377:y7;845.47266:0.7285:y8;925.53583:0.0112:b9;958.55676:0.1396:y9	DENOVO
536.74	2	-2633.3	0.861	CID, CAD(y and b ions)	EHCEQLEK	2-Carbamidomethylation	12	267.10931:0.1475:b2;276.15536:0.0633:y2;389.23944:0.1242:y3;427.13995:0.1408:b3;517.29803:0.0803:y4;556.18256:0.1392:b4;646.34058:0.1671:y5;684.24115:0.1748:b5;797.32520:0.1836:b6;806.37122:1.0000:y6;926.36780:0.1335:b7;943.43018:0.0139:y7	DENOVO
536.74	2	3388	0.867	CID, CAD(y and b ions)	EHECAGLEK	3-Carbamidomethylation	13	267.10931:0.1423:b2;276.15536:0.1105:y2;389.23944:0.1678:y3;396.15192:0.0663:b3;446.26089:0.0603:y4;517.29803:0.0772:y5;556.18256:0.0895:b4;677.32867:0.1655:y6;684.24115:0.2423:b6;797.32520:0.2135:b7;806.37122:1.0000:y7;926.36780:0.0625:b8;943.43018:0.0348:y8	DENOVO
536.769	2	2148.8	0.865	CID, CAD(y and b ions)	FYTLDTGQK		12	275.17136:0.0355:y2;311.13953:0.0889:b2;332.19281:0.0516:y3;412.18723:0.0395:b3;433.24051:0.1605:y4;548.26746:0.3950:y5;640.29822:0.0518:b5;661.35150:0.3118:y6;762.39917:1.0000:y7;798.36737:0.0103:b7;925.46252:0.2579:y8;926.42596:0.0997:b8	DENOVO
536.769	2	4374.6	0.883	CID, CAD(y and b ions)	SGGTFTLDFK		14	285.11987:0.1627:b4-H2O;294.18118:0.6471:y2;409.20813:0.1255:y3;433.17188:0.0824:b5-NH3;522.29218:0.3725:y4;551.24652:0.1647:b6;623.33984:0.7333:y5;664.33057:0.1137:b7;770.40826:1.0000:y6;779.35754:0.8843:b8;871.45593:0.5137:y7;926.42596:0.0843:b9;928.47742:0.0627:y8;968.47192:0.2549:y9-NH3	DENOVO
536.769	2	4961.8	0.891	CID, CAD(y and b ions)	SGKYDLDFK		12	273.15625:0.1110:b3;294.18118:0.5019:y2;409.20813:0.2090:y3;436.21957:0.2981:b4;522.29218:0.4503:y4;551.24652:0.2813:b5;637.31909:0.4916:y5;664.33057:0.4206:b6;779.35754:0.6903:b7;800.38245:1.0000:y6;911.45044:0.0594:y7-NH3;926.42590:0.0903:b8	DENOVO
536.773	2	402.5	0.89	CID, CAD(y and b ions)	AQLGADLNDR		14	200.10352:0.0141:b2;290.14587:0.0568:y2;313.18756:0.1259:b3;370.20901:0.0607:b4;404.18878:0.4270:y3;441.24612:0.0479:b5;517.27289:0.5370:y4;556.27307:0.0143:b6;632.29980:0.8992:y5;703.33691:0.3628:y6;760.35840:0.7771:y7;765.38953:0.0118:b8-H2O;873.44244:1.0000:y8;984.47400:0.1102:y9-NH3	DENOVO
536.773	2	468.2	0.875	CID, CAD(y and b ions)	AQLQDLNDR		10	200.10352:0.0806:b2;290.14587:0.0352:y2;313.18756:0.1212:b3;404.18878:0.2233:y3;517.27289:0.3264:y4;632.29980:0.7208:y5;669.35712:0.0254:b6;760.35840:0.9189:y6;873.44244:1.0000:y7;1001.50104:0.0304:y8	DENOVO
536.773	2	247.2	0.895	CID, CAD(y and b ions)	EQLGAGLNDR		12	175.11894:0.0137:y1;258.10898:0.0661:b2;290.14587:0.0221:y2;371.19305:0.0559:b3;404.18878:0.1742:y3;428.21451:0.0104:b4;499.25162:0.0222:b5;517.27289:0.2542:y4;574.29431:1.0000:y5;702.35291:0.6702:y7;815.43695:0.6144:y8;926.46857:0.0338:y9-NH3	DENOVO
536.773	2	470.7	0.891	CID, CAD(y and b ions)	EQLQGLNDR		11	258.10898:0.0571:b2;290.14587:0.0326:y2;371.19305:0.1222:b3;404.18878:0.2798:y3;499.25162:0.0257:b4;517.27289:0.1471:y4;556.27307:0.0362:b5;574.29431:1.0000:y5;702.35291:0.6873:y6;815.43695:0.6073:y7;943.49554:0.0807:y8	DENOVO
536.773	2	5577.5	0.871	CID, CAD(y and b ions)	QALQDLNDR		14	200.10352:0.0269:b2;290.14587:0.0651:y2;313.18756:0.1711:b3;404.18878:0.1885:y3;441.24615:0.0269:b4;517.27289:0.3646:y4;556.27307:0.0156:b5;632.29980:0.5909:y5;651.34656:0.0163:b6-H2O;652.33014:0.0127:b6-NH3;760.35840:1.0000:y6;873.44244:0.8921:y7;898.42700:0.0138:b8;944.47955:0.1503:y8	DENOVO
536.773	2	-1214.6	0.857	CID, CAD(y and b ions)	NADVELQQR		12	301.11481:0.1953:b3;303.17749:0.0913:y2;400.18320:0.0822:b4;431.23608:0.3050:y3;529.22577:0.0644:b5;544.32013:0.5918:y4;642.30988:0.0389:b6;673.36273:0.9678:y5;770.36841:0.0134:b7;772.43115:0.6126:y6;887.45807:1.0000:y7;958.49518:0.1322:y8	DENOVO
536.775	2	6306.7	0.869	CID, CAD(y and b ions)	DVNFLAHEK		13	215.10318:0.0544:b2;276.15536:0.1149:y2;329.14609:0.2462:b3;413.21429:0.6010:y3;476.21451:0.3969:b4;484.25140:0.8646:y4;589.29858:0.0595:b5;597.33545:0.9221:y5;660.33569:0.0533:b6;744.40387:1.0000:y6;797.39459:0.0708:b7;858.44678:0.6626:y7;926.43719:0.0564:b8	DENOVO
536.776	2	2936.8	0.87	CID, CAD(y and b ions)	LTNMLAHEK	3-Oxidation (M)	13	276.15536:0.1832:y2;329.18250:0.0828:b3;413.21429:0.6084:y3;476.21790:0.3061:b4;484.25140:0.5754:y4;589.30194:0.1728:b5;597.33545:0.7955:y5;660.33905:0.0531:b6;744.37085:1.0000:y6;797.39801:0.0693:b7;858.41382:0.4673:y7;926.44055:0.0440:b8;959.46149:0.0867:y8	DENOVO
536.785	2	478.3	0.863	CID, CAD(y and b ions)	LTQEPESLR		8	343.19812:0.0139:b3;375.23502:0.0699:y3;472.24072:0.0602:b4;504.27759:0.0700:y4;601.33038:1.0000:y5;730.37292:0.4666:y6;858.43152:0.5344:y7;959.47919:0.0988:y8	DENOVO
536.785	2	377.8	0.875	CID, CAD(y and b ions)	LTQEPEVTR		10	343.19812:0.0292:b3;375.23502:0.0771:y3;472.24072:0.1098:b4;504.27762:0.0710:y4;569.29346:0.0292:b5;601.33038:1.0000:y5;698.33606:0.0168:b6;730.37292:0.4532:y6;858.43152:0.4042:y7;959.47925:0.1018:y8	DENOVO
536.785	2	2574.8	0.864	CID, CAD(y and b ions)	NAENALEALK		17	260.19684:0.0639:y2;315.13043:0.1125:b3;331.23395:0.1886:y3;429.17337:0.1198:b4;460.27655:0.3187:y4;500.21048:0.1332:b5;573.36060:0.4982:y5;595.28400:0.0341:b6-H2O;596.26758:0.0420:b6-NH3;644.39771:0.5608:y6;742.33716:0.0401:b7;758.44061:1.0000:y7;795.36371:0.0304:b8-H2O;796.34729:0.0213:b8-NH3;887.48322:0.9970:y8;926.45831:0.0213:b9;958.52032:0.2269:y9	DENOVO
536.791	2	784.8	0.891	CID, CAD(y and b ions)	AANGVVLASDR		12	290.14587:0.5512:y2;314.14642:0.2310:b4;377.17789:0.6535:y3;413.21484:0.1518:b5;448.21500:0.2310:y4;495.25629:0.2772:b6-NH3;561.29907:0.4455:y5;660.36749:1.0000:y6;678.39386:0.0693:b8-H2O;759.43591:0.5017:y7;816.45734:0.8383:y8;930.50031:0.1815:y9	DENOVO
536.791	2	464.5	0.859	CID, CAD(y and b ions)	VASGDLQVQR		13	258.14536:0.0153:b3;298.13983:0.0238:b4-NH3;303.17749:0.1082:y2;402.24591:0.2194:y3;530.30450:0.5031:y4;543.27783:0.0232:b6;643.38855:0.2485:y5;671.33643:0.0251:b7;753.37781:0.0128:b8-NH3;758.41553:0.1693:y6;815.43695:0.4178:y7;902.46899:1.0000:y8;973.50610:0.3487:y9	DENOVO
536.803	2	-2196.6	0.858	CID, CAD(y and b ions)	AKEGVVAAAEK		16	200.13989:0.0182:b2;276.15536:0.0461:y2;329.18246:0.2198:b3;347.19247:0.1044:y3;386.20392:0.0500:b4;418.22958:0.1814:y4;485.27234:0.0435:b5;489.26669:0.3310:y5;584.34076:0.0128:b6;588.33508:0.4507:y6;687.40350:0.0702:y7;726.41498:0.0606:b8;744.42499:0.7140:y8;797.45209:0.0441:b9;873.46759:1.0000:y9;926.49469:0.0318:b10	DENOVO
536.803	2	1114.4	0.896	CID, CAD(y and b ions)	DGVNAALATLK		14	260.19684:0.0381:y2;272.12463:0.0486:b3;361.24451:0.0469:y3;386.16754:0.0652:b4;432.28162:0.1143:y4;457.20465:0.0639:b5;528.24176:0.0554:b6;545.36572:0.1269:y5;616.40283:0.3185:y6;641.32581:0.0346:b7;687.43994:0.3089:y7;801.48285:1.0000:y8;813.41064:0.0577:b9;900.55127:0.0323:y9	DENOVO
536.803	2	6512.1	0.86	CID, CAD(y and b ions)	KVGGVVEEQK		15	268.16565:0.0428:b3-NH3;275.17136:0.0476:y2;342.21411:0.0505:b4;404.21393:0.1740:y3;441.28253:0.0661:b5;533.25653:0.3421:y4;540.35095:0.1293:b6;632.32495:0.6161:y5;669.39349:0.2342:b7;731.39337:0.3508:y6;788.41479:0.0398:y7;798.43610:0.1409:b8;845.43628:1.0000:y8;926.49469:0.1652:b9;944.50470:0.6958:y9	DENOVO
536.803	2	3196.1	0.859	CID, CAD(y and b ions)	KVNVVDAAEK		16	228.17119:0.0636:b2;276.15536:0.0454:y2;342.21411:0.0393:b3;347.19247:0.0182:y3;418.22958:0.0988:y4;441.28253:0.1048:b4;533.25653:0.2319:y5;540.35095:0.0658:b5;632.32495:0.5774:y6;655.37787:0.0299:b6;726.41498:0.0182:b7;731.39337:0.3413:y7;797.45209:0.2066:b8;845.43628:1.0000:y8;926.49469:0.1774:b9;944.50470:0.4215:y9	DENOVO
536.803	2	1810.6	0.886	CID, CAD(y and b ions)	LPSDVVTSVR		15	257.16037:0.0371:y2-NH3;298.17667:0.0593:b3;361.21936:0.1847:y3;413.20361:0.0705:b4;462.26706:0.6091:y4;512.27203:0.1187:b5;561.33545:0.9763:y5;611.34045:0.0823:b6;660.40387:0.2834:y6;712.38812:0.0312:b7;775.43079:0.5964:y7;799.42017:0.0274:b8;862.46283:1.0000:y8;880.47797:0.0445:b9-H2O;959.51562:0.3895:y9	DENOVO
536.803	2	2198.6	0.89	CID, CAD(y and b ions)	LPSDVVTVSR		11	298.17667:0.0331:b3;361.21936:0.0639:y3;413.20361:0.1430:b4;462.26706:0.3734:y4;512.27203:0.0673:b5;561.33545:0.6994:y5;660.40387:0.3216:y6;775.43079:0.2451:y7;862.46283:1.0000:y8;898.48853:0.0202:b9;959.51562:0.2705:y9	DENOVO
536.804	2	-2829	0.859	CID, CAD(y and b ions)	KVNVVEEQK		15	228.17119:0.0413:b2;275.17136:0.0306:y2;324.20355:0.0199:b3-H2O;325.18713:0.0479:b3-NH3;404.21393:0.2360:y3;441.28253:0.0805:b4;533.25653:0.2681:y4;540.35095:0.0678:b5;632.32495:0.7350:y5;669.39355:0.0882:b6;731.39337:0.1881:y6;798.43610:0.0377:b7;845.43628:1.0000:y7;926.49469:0.1718:b8;944.50470:0.5306:y8	DENOVO
536.804	2	-2296.6	0.857	CID, CAD(y and b ions)	KVNVVEQEK		13	276.15536:0.0220:y2;342.21411:0.0472:b3;404.21393:0.1302:y3;441.28253:0.0859:b4;533.25653:0.3323:y4;540.35095:0.2059:b5;632.32495:0.5509:y5;669.39355:0.1937:b6;731.39337:0.2785:y6;797.45209:0.1136:b7;845.43628:1.0000:y7;926.49469:0.1412:b8;944.50470:0.4758:y8	DENOVO
536.809	2	1481.3	0.871	CID, CAD(y and b ions)	VNLSAAQNKK		14	275.20773:0.0486:y2;327.20322:0.0678:b3;389.25067:0.0877:y3;414.23523:0.0494:b4;485.27234:0.0413:b5;517.30927:0.5321:y4;538.29889:0.0855:b6-H2O;539.28247:0.0685:b6-NH3;588.34637:0.3368:y5;659.38348:0.5033:y6;684.36804:0.0413:b7;746.41547:1.0000:y7;859.49957:0.4819:y8;973.54248:0.0310:y9	DENOVO
536.822	2	2781	0.909	CID, CAD(y and b ions)	VLSSTTVLPR		10	213.16029:0.0133:b2;272.17169:0.0421:y2;300.19232:0.0119:b3;385.25574:0.0615:y3;484.32416:0.1047:y4;585.37183:0.1859:y5;686.41956:0.1245:y6;773.45154:0.2499:y7;860.48358:1.0000:y8;973.56763:0.0857:y9	DENOVO
536.822	2	3302.3	0.873	CID, CAD(y and b ions)	LLTEGASLLR		11	227.17595:0.0109:b2;328.22363:0.0320:b3;401.28705:0.0204:y3;457.26620:0.0213:b4;488.31909:0.0941:y4;559.35620:0.1233:y5;616.37762:0.4782:y6;672.35681:0.0206:b7;745.42023:0.3064:y7;846.46790:1.0000:y8;959.55200:0.0963:y9	DENOVO
537.263	2	5593.4	0.882	CID, CAD(y and b ions)	SPDMLAHFR		13	300.11954:0.1639:b3;322.18732:0.0390:y2;431.16003:0.1382:b4;459.24625:0.2508:y3;527.21710:0.0491:b5-NH3;530.28339:1.0000:y4;615.28119:0.0435:b6;643.36743:0.9142:y5;752.34009:0.0424:b7;774.40790:0.3445:y6;889.43488:0.6968:y7;899.40851:0.0390:b8;986.48761:0.0346:y8	DENOVO
537.268	2	2123.6	0.888	CID, CAD(y and b ions)	NPVMELNEK		12	212.10352:0.0943:b2;276.15536:0.2109:y2;311.17191:0.1526:b3;390.19830:0.5149:y3;442.21240:0.0819:b4;503.28235:0.6452:y4;571.25500:0.0521:b5;632.32495:0.7184:y5;684.33905:0.2097:b6;763.36542:1.0000:y6;862.43384:0.2829:y7;959.48663:0.1030:y8	DENOVO
537.268	2	1175.6	0.885	CID, CAD(y and b ions)	NPVMELQDK		13	262.13971:0.0362:y2;311.17191:0.1920:b3;390.19830:0.1716:y3;442.21240:0.0325:b4;503.28235:0.6178:y4;571.25500:0.0353:b5;632.32495:0.9620:y5;684.33905:0.0343:b6;763.36542:1.0000:y6;812.39764:0.1568:b7;862.43384:0.4230:y7;927.42456:0.0288:b8;959.48663:0.0315:y8	DENOVO
537.276	2	6864.5	0.881	CID, CAD(y and b ions)	YEMHPLGVK		12	293.11371:0.1678:b2;303.20264:0.0420:y3;416.28671:0.1424:y4;424.15424:0.0427:b3;513.33948:1.0000:y5;561.21313:0.2509:b4;650.39838:0.4448:y6;771.34998:0.0143:b6;781.43890:0.6559:y7;828.37140:0.1235:b7;910.48145:0.3183:y8;927.43982:0.1013:b8	DENOVO
537.277	2	-2655.9	0.878	CID, CAD(y and b ions)	KDDPELTQK		12	275.17136:0.0970:y2;359.15665:0.2799:b3;376.21906:0.3377:y3;456.20941:0.2034:b4;489.30310:0.1996:y4;585.25201:0.6213:b5;698.33606:0.3974:b6;715.39844:0.5392:y6;799.38373:0.5802:b7;830.42542:0.0896:y7;927.44232:1.0000:b8;945.45233:0.2649:y8	DENOVO
537.277	2	1166.8	0.87	CID, CAD(y and b ions)	NQAEEELLK		14	243.10933:0.0629:b2;260.19684:0.0229:y2;314.14642:0.0419:b3;373.28088:0.1694:y3;443.18903:0.0402:b4;502.32349:0.2062:y4;572.23163:0.1253:b5;631.36609:0.3692:y5;701.27417:0.0535:b6;760.40869:0.5692:y6;814.35828:0.0234:b7;831.44580:1.0000:y7;927.44232:0.0128:b8;959.50433:0.0747:y8	DENOVO
537.283	2	2178.2	0.884	CID, CAD(y and b ions)	LSQQLAEER		12	175.11894:0.0139:y1;201.12392:0.0418:b2;304.16150:0.2241:y2;329.18250:0.1088:b3;433.20410:0.2908:y3;457.24106:0.1524:b4;504.24121:0.8849:y4;570.32513:0.1012:b5;617.32526:0.9041:y5;641.36224:0.0218:b6;745.38385:1.0000:y6;873.44244:0.7447:y7	DENOVO
537.283	2	700.4	0.882	CID, CAD(y and b ions)	QALNELETR		11	276.16663:0.1128:y2;313.18756:0.0866:b3;405.20920:0.5627:y3;518.29327:0.6054:y4;556.27307:0.0165:b5;647.33582:0.6285:y5;761.37878:1.0000:y6;798.39972:0.0115:b7;874.46283:0.7334:y7;899.44739:0.0186:b8;945.49994:0.2308:y8	DENOVO
537.283	2	1426.5	0.87	CID, CAD(y and b ions)	SLQGALAEER		15	201.12392:0.0376:b2;304.16150:0.1889:y2;329.18250:0.1056:b3;369.17697:0.0448:b4-NH3;433.20410:0.1844:y3;457.24106:0.1970:b5;504.24121:0.9364:y4;553.29816:0.1352:b6-NH3;617.32526:0.6777:y5;641.36224:0.0313:b7;688.36237:0.1065:y6;745.38385:1.0000:y7;770.40479:0.0412:b8;873.44244:0.9588:y8;986.52649:0.0618:y9	DENOVO
537.283	2	3598.6	0.865	CID, CAD(y and b ions)	SLQQLAEER		11	304.16150:0.1353:y2;329.18250:0.1011:b3;433.20410:0.2532:y3;457.24106:0.2354:b4;504.24121:0.6269:y4;570.32513:0.1095:b5;617.32526:0.7374:y5;641.36224:0.0213:b6;745.38385:1.0000:y6;752.39423:0.0258:b7-H2O;873.44244:0.5748:y7	DENOVO
537.295	2	304.2	0.892	CID, CAD(y and b ions)	LQEAGTEVVK		13	242.15047:0.0250:b2;246.18120:0.0241:y2;345.24960:0.0870:y3;371.19305:0.1572:b3;442.23016:0.0265:b4;474.29218:0.0725:y4;575.33984:0.1167:y5;600.29932:0.0108:b6;632.36133:0.3454:y6;703.39844:0.4165:y7;828.41028:0.0149:b8;832.44104:1.0000:y8;960.49963:0.1487:y9	DENOVO
537.314	2	2382.6	0.875	CID, CAD(y and b ions)	VTLAVSDLQK		14	275.17136:0.0448:y2;314.20798:0.0371:b3;385.24509:0.0301:b4;388.25543:0.1191:y3;484.31348:0.0336:b5;503.28235:0.1100:y4;571.34552:0.0413:b6;590.31439:0.4317:y5;689.38281:0.3644:y6;760.41992:1.0000:y7;799.45654:0.0203:b8;873.50397:0.5438:y8;910.48810:0.0231:b9-NH3;974.55164:0.1521:y9	DENOVO
537.314	2	2416.8	0.899	CID, CAD(y and b ions)	VTLAVSELNK		16	201.12392:0.0329:b2;261.15570:0.1056:y2;314.20798:0.0190:b3;374.23978:0.2996:y3;385.24509:0.1039:b4;484.31348:0.0147:b5;503.28235:0.2069:y4;571.34552:0.0121:b6;590.31439:0.8017:y5;689.38281:0.6498:y6;700.38812:0.0329:b7;760.41992:0.9688:y7;796.44519:0.0234:b8-NH3;873.50397:1.0000:y8;927.51508:0.0108:b9;974.55164:0.1498:y9	DENOVO
537.321	2	7026.1	0.895	CID, CAD(y and b ions)	KVVNLPFEK		13	276.15536:0.0764:y2;327.23959:0.0490:b3;423.22375:0.2862:y3;441.28253:0.1546:b4;520.27655:0.0627:y4;536.35602:0.0360:b5-H2O;633.36060:0.8405:y5;651.41931:0.2781:b6;747.40350:0.5630:y6;798.48773:0.2210:b7;846.47192:1.0000:y7;927.53033:0.1248:b8;945.54034:0.5767:y8	DENOVO
537.321	2	5869	0.893	CID, CAD(y and b ions)	KVVNPLFEK		12	276.15536:0.0819:y2;327.23959:0.0638:b3;423.22375:0.4255:y3;441.28253:0.2723:b4;536.30786:0.0309:y4;633.36060:0.6628:y5;651.41931:0.2660:b6;747.40350:0.6021:y6;798.48773:0.4862:b7;846.47192:1.0000:y7;927.53033:0.0798:b8;945.54034:0.3521:y8	DENOVO
537.762	2	3289.5	0.861	CID, CAD(y and b ions)	EQLEDERR		9	331.22003:0.1699:y2;353.18250:0.0574:b3-H2O;460.26263:0.2351:y3;500.23563:0.0562:b4;575.28955:0.9978:y4;704.33215:1.0000:y5;726.29462:0.0472:b6-H2O;817.41620:0.1834:y6;945.47479:0.4533:y7	DENOVO
537.762	2	5386.6	0.864	CID, CAD(y and b ions)	VNSAAGGLDDR		17	290.14587:0.1581:y2;301.15118:0.1159:b3;372.18829:0.2698:b4;405.17279:0.2445:y3;425.21484:0.0253:b5-H2O;500.24686:0.0632:b6;518.25690:0.2107:y4;557.26831:0.0780:b7;575.27832:1.0000:y5;632.29980:0.2677:y6;670.35242:0.0548:b8;703.33691:0.4868:y7;774.37402:0.3983:y8;785.37933:0.1180:b9;861.40601:0.6870:y9;900.40625:0.0506:b10;975.44897:0.2044:y10	DENOVO
537.764	2	3236.5	0.884	CID, CAD(y and b ions)	DTNFLAHEK		13	276.15536:0.1012:y2;413.21429:0.6000:y3;478.19379:0.0550:b4;484.25140:0.5801:y4;591.27783:0.1930:b5;597.33545:0.9895:y5;644.30438:0.0959:b6-H2O;645.28796:0.1000:b6-NH3;744.40387:1.0000:y6;799.37384:0.0257:b7;858.44678:0.3649:y7;910.40588:0.0146:b8-H2O;959.49445:0.1602:y8	DENOVO
537.775	2	2719.6	0.879	CID, CAD(y and b ions)	AGLELSQDGGK		19	204.13426:0.0217:y2;242.15047:0.0614:b3;261.15570:0.0417:y3;371.19302:0.1583:b4;376.18265:0.1343:y4;484.27710:0.0858:b5;504.24121:0.5512:y5;571.30914:0.0531:b6;591.27325:0.8602:y6;699.36768:0.0346:b7;704.35730:1.0000:y7;796.38409:0.0146:b8-H2O;797.36768:0.0264:b8-NH3;833.39990:0.9063:y8;871.41608:0.0240:b9;910.42700:0.0272:b10-H2O;911.41058:0.0154:b10-NH3;946.48395:0.0299:y9;1003.50543:0.0417:y10	DENOVO
537.775	2	313.2	0.89	CID, CAD(y and b ions)	LQELSAEER		10	242.15047:0.1067:b2;304.16150:0.0820:y2;371.19305:0.1187:b3;433.20410:0.1121:y3;484.27710:0.0615:b4;504.24121:0.1784:y4;591.27325:0.5389:y5;704.35730:0.2851:y6;833.39990:1.0000:y7;961.45850:0.0627:y8	DENOVO
537.779	2	6256.3	0.858	CID, CAD(y and b ions)	QLELSPEMK		13	242.15047:0.0475:b2;278.15326:0.0809:y2;371.19305:0.0757:b3;407.19586:0.0879:y3;484.27710:0.0931:b4;504.24863:0.6098:y4;571.30914:0.0488:b5;591.28064:0.7022:y5;650.35132:0.0154:b6-H2O;704.36469:0.9153:y6;780.37750:0.0193:b7-NH3;833.40729:1.0000:y7;946.49133:0.0385:y8	DENOVO
537.78	2	-931.2	0.864	CID, CAD(y and b ions)	LTLTDNNQR		12	303.17749:0.0606:y2;310.21307:0.0440:b3-H2O;311.19666:0.0606:b3-NH3;411.26074:0.0982:b4-H2O;417.22043:0.1009:y3;531.26337:0.0633:y4;640.33063:0.0385:b6-H2O;646.29028:0.3798:y5;747.33801:1.0000:y6;860.42206:0.8174:y7;900.44269:0.0367:b8;961.46973:0.3037:y8	DENOVO
537.78	2	-2006.5	0.858	CID, CAD(y and b ions)	LTLTNDQNR		10	310.21307:0.0996:b3-H2O;417.22043:0.0847:y3;429.27130:0.0348:b4;532.24738:0.1745:y4;543.31421:0.0273:b5;646.29028:0.3385:y5;747.33801:1.0000:y6;769.37280:0.0238:b7-NH3;860.42206:0.5974:y7;961.46973:0.2964:y8	DENOVO
537.78	2	-2593	0.867	CID, CAD(y and b ions)	VGGSLGETAQR		12	301.15118:0.0769:b4;303.17749:0.0166:y2;374.21460:0.0414:y3;396.22467:0.0169:b5-H2O;453.24615:0.0236:b6-H2O;475.26230:0.1419:y4;583.27234:0.0104:b7-NH3;604.30487:0.1662:y5;661.32635:1.0000:y6;774.41040:0.3013:y7;861.44244:0.5503:y8;975.48535:0.1384:y10	DENOVO
537.78	2	-1232.4	0.869	CID, CAD(y and b ions)	VNSLGETAQR		16	285.16693:0.0213:y2-H2O;286.15051:0.0160:y2-NH3;301.15118:0.1009:b3;374.21460:0.0370:y3;396.22467:0.0318:b4-H2O;397.20825:0.0166:b4-NH3;471.25671:0.0340:b5;475.26230:0.1562:y4;583.27234:0.0122:b6-NH3;604.30487:0.2825:y5;661.32635:1.0000:y6;683.33643:0.0138:b7-H2O;772.38409:0.0138:b8;774.41040:0.4254:y7;861.44244:0.5149:y8;975.48535:0.1249:y9	DENOVO
537.78	2	-859.7	0.86	CID, CAD(y and b ions)	VNSLGETQAR		10	214.11917:0.0126:b2;301.15118:0.0431:b3;374.21460:0.0487:y3;471.25671:0.0169:b5;475.26230:0.1312:y4;604.30487:0.1355:y5;661.32635:1.0000:y6;774.41040:0.2665:y7;861.44244:0.6066:y8;975.48535:0.1639:y9	DENOVO
537.783	2	2969.1	0.881	CID, CAD(y and b ions)	AGLELSGWNK		15	242.15047:0.0255:b3;261.15570:0.0330:y2;371.19302:0.0609:b4;447.23502:0.0168:y3;484.27710:0.0213:b5;504.25647:0.7012:y4;571.30914:0.0207:b6;591.28851:0.8176:y5;628.33057:0.0132:b7;704.37256:1.0000:y6;814.40991:0.0105:b8;833.41516:0.9466:y7;911.42584:0.0441:b9-NH3;946.49921:0.0645:y8;1003.52069:0.0522:y9	DENOVO
537.784	2	6691.4	0.87	CID, CAD(y and b ions)	VGFYVASGFK		13	294.18118:0.1032:y2;351.20264:0.0348:y3;438.23468:0.0733:y4;467.22943:0.0269:b4;509.27179:0.5186:y5;566.29785:0.0409:b5;608.34021:0.8418:y6;619.32440:0.0483:b6-H2O;763.37787:0.4575:b8-H2O;771.40350:1.0000:y7;918.47192:0.4374:y8;928.45685:0.0189:b9;975.49341:0.9120:y9	DENOVO
537.784	2	3955.6	0.867	CID, CAD(y and b ions)	VGFYVNTFK		13	294.18118:0.0618:y2;304.16608:0.1401:b3;395.22888:0.0252:y3;467.22943:0.1332:b4;509.27179:0.5857:y4;566.29785:0.0653:b5;608.34021:0.6110:y5;680.34076:0.0218:b6;763.37787:0.3351:b7-H2O;771.40356:1.0000:y6;918.47192:0.3325:y7;928.45685:0.1314:b8;975.49341:0.4935:y8	DENOVO
537.787	2	1724.5	0.887	CID, CAD(y and b ions)	DLSLEELQK		13	229.11882:0.0496:b2;275.17136:0.0738:y2;316.15085:0.0766:b3;388.25543:0.1319:y3;429.23489:0.0160:b4;517.29803:0.2167:y4;558.27747:0.0191:b5;646.34058:0.5761:y5;687.32007:0.0241:b6;759.42468:0.3523:y6;846.45667:1.0000:y7;910.45215:0.0110:b8-H2O;959.54077:0.0103:y8	DENOVO
537.788	2	1065.8	0.875	CID, CAD(y and b ions)	LVVVGDSEEK		15	213.16029:0.0280:b2;276.15536:0.0458:y2;312.22870:0.1704:b3;405.19794:0.0552:y3;411.29712:0.0425:b4;492.22998:0.2481:y4;583.34552:0.0149:b6;607.25690:0.0915:y5;664.27838:1.0000:y6;670.37756:0.0178:b7;763.34680:0.8006:y7;782.39313:0.0149:b8-NH3;862.41522:0.7181:y8;910.45215:0.0113:b9-H2O;961.48364:0.0258:y9	DENOVO
537.793	2	-2082.9	0.924	CID, CAD(y and b ions)	KLLEGEETR		12	242.18684:0.0199:b2;276.16663:0.0510:y2;355.27087:0.1144:b3;405.20920:0.1132:y3;484.31348:0.0243:b4;534.25177:0.0176:y4;591.27325:0.4726:y5;670.37750:0.0280:b6;720.31586:0.5627:y6;799.42010:0.0308:b7;833.39990:1.0000:y7;946.48395:0.4549:y8	DENOVO
537.795	2	6694	0.921	CID, CAD(y and b ions)	KLLEWEEK		11	242.18684:0.0368:b2;276.15536:0.0222:y2;337.26031:0.0160:b3-H2O;405.19794:0.1578:y3;484.31348:0.0660:b4;591.27728:0.4870:y4;670.39282:0.0174:b5;720.31982:0.3660:y5;799.43536:0.0650:b6;833.40393:1.0000:y6;946.48798:0.3545:y7	DENOVO
537.799	2	-2752.9	0.858	CID, CAD(y and b ions)	KVTGTVENAR		15	228.17119:0.0364:b2;329.21887:0.0369:b3;360.19897:0.1029:y3;386.24033:0.0301:b4;487.28802:0.0171:b5;489.24155:0.1553:y4;568.34589:0.0338:b6-H2O;588.30994:0.1008:y5;689.35767:0.0291:y6;715.39899:0.0270:b7;746.37909:0.3242:y7;829.44196:0.0166:b8;847.42682:1.0000:y8;900.47906:0.0338:b9;946.49524:0.3200:y9	DENOVO
537.801	2	2248.2	0.901	CID, CAD(y and b ions)	YPLLTPSQR		11	261.12390:0.1402:b2;303.17749:0.0198:y2;374.20795:0.0543:b3;390.20953:0.0497:y3;487.29202:0.5459:b4;571.28302:0.0232:b5-NH3;588.33972:0.6352:b5;685.39246:0.0198:b6;701.39404:1.0000:y6;814.47809:0.6666:y7;911.53088:0.2150:y8	DENOVO
537.804	2	2619.1	0.897	CID, CAD(y and b ions)	YPLLACLPK	5-Carbamidomethylation	15	244.16554:0.0160:y2;261.12390:0.0577:b2;357.24960:0.1759:y3;374.20795:0.0973:b3;487.29202:0.6123:b4;517.28027:0.0908:y4;558.32910:0.0282:b5;588.31738:0.7133:y5;701.33282:0.0401:b6-NH3;701.40143:1.0000:y6;813.43329:0.0115:b7-H2O;814.41687:0.0209:b7-NH3;814.48547:0.6245:y7;911.53821:0.0413:y8;928.49658:0.0119:b8	DENOVO
537.831	2	5903.2	0.89	CID, CAD(y and b ions)	LLEFQLALK		11	260.19684:0.0516:y2;331.23395:0.0896:y3;444.31799:0.0568:y4;503.28693:0.0127:b4;572.37659:0.1997:y5;631.34552:0.0154:b5;719.44501:0.3779:y6;815.46667:0.0233:b7;848.48755:1.0000:y7;928.55072:0.0133:b8;961.57166:0.1361:y8	DENOVO
538.253	2	2938.6	0.864	CID, CAD(y and b ions)	NECFLQHK	2-Carbamidomethylation	12	244.09334:0.0641:b2;284.17169:0.2801:y2;404.12399:0.0787:b3;412.23029:0.2509:y3;525.31433:0.6202:y4;551.19238:0.1791:b4;664.27643:0.0578:b5;672.38275:0.5895:y5;792.33502:0.0321:b6;832.41339:1.0000:y6;929.39392:0.0697:b7;961.45599:0.1017:y7	DENOVO
538.254	2	-2778.5	0.875	CID, CAD(y and b ions)	SELQAEDQR		9	330.16650:0.1392:b3;418.20444:0.0567:y3;458.22507:0.0567:b4;529.26221:0.0773:b5;547.24701:0.1198:y4;618.28412:1.0000:y5;746.34271:0.7294:y6;859.42676:0.5619:y7;988.46936:0.0515:y8	DENOVO
538.254	2	-827.2	0.876	CID, CAD(y and b ions)	SELQAEQDR		11	290.14587:0.0871:y2;330.16650:0.0492:b3;418.20444:0.0691:y3;458.22507:0.0175:b4;529.26221:0.0419:b5;547.24701:0.3306:y4;618.28412:0.9260:y5;746.34271:1.0000:y6;859.42676:0.2089:y7;883.37970:0.0263:b8-H2O;988.46936:0.0195:y8	DENOVO
538.267	2	5688.1	0.89	CID, CAD(y and b ions)	LELEAEESR		11	243.13448:0.1185:b2;356.21851:0.0581:b3;391.19354:0.0835:y3;485.26111:0.0250:b4;520.23615:0.2448:y4;591.27325:0.5292:y5;720.31580:1.0000:y6;797.35645:0.0425:b7-NH3;833.39990:0.7887:y7;884.38843:0.0191:b8-NH3;962.44250:0.1441:y8	DENOVO
538.267	2	1217.3	0.893	CID, CAD(y and b ions)	LELEAETDR		11	243.13448:0.1876:b2;290.14587:0.0380:y2;356.21851:0.0344:b3;391.19354:0.1350:y3;485.26111:0.0214:b4;520.23615:0.2118:y4;591.27325:0.7304:y5;668.31384:0.0133:b6-NH3;720.31586:0.9729:y6;833.39990:1.0000:y7;962.44250:0.2559:y8	DENOVO
538.271	2	6785.1	0.901	CID, CAD(y and b ions)	MLQHLDYR		11	245.13239:0.0478:b2;338.18225:0.8757:y2;373.19095:0.2055:b3;453.20920:0.3106:y3;510.24988:0.1195:b4;566.29327:0.4480:y4;606.30695:0.0669:b5-NH3;703.35217:1.0000:y5;738.36084:0.1983:b6;831.41077:0.4743:y6;944.49481:0.0777:y7	DENOVO
538.273	2	475	0.862	CID, CAD(y and b ions)	LAGESESLNR		12	185.12900:0.0218:b2;242.15047:0.0597:b3;371.19302:0.0335:b4;402.24591:0.1101:y3;440.21451:0.0149:b5-H2O;489.27795:0.2574:y4;569.25708:0.0165:b6-H2O;618.32056:0.0996:y5;705.35254:0.9580:y6;834.39514:0.1856:y7;891.41663:1.0000:y8;962.45374:0.3558:y9	DENOVO
538.273	2	-790.4	0.864	CID, CAD(y and b ions)	LAGESQSDLR		12	242.15047:0.0758:b3;288.20300:0.0227:y2;353.18246:0.0737:b4-H2O;403.22992:0.0427:y3;490.26196:0.1206:y4;568.27307:0.0331:b6-H2O;618.32056:0.4018:y5;705.35254:0.6492:y6;834.39514:0.1978:y7;891.41663:1.0000:y8;901.42664:0.0262:b9;962.45374:0.5038:y9	DENOVO
538.273	2	-40.2	0.865	CID, CAD(y and b ions)	LAGSTNDELR		12	185.12900:0.0559:b2;242.15047:0.0608:b3;288.20300:0.0329:y2;413.20319:0.0208:b5-NH3;417.24557:0.1288:y3;532.27252:0.1211:y4;646.31543:0.5019:y5;747.36316:1.0000:y6;788.34259:0.0466:b8;834.39514:0.1145:y7;891.41663:0.9764:y8;962.45374:0.6482:y9	DENOVO
538.276	2	3664.4	0.898	CID, CAD(y and b ions)	LDEALMLDR		12	229.11882:0.0464:b2;290.14587:0.0245:y2;358.16141:0.1282:b3;403.22992:0.2038:y3;429.19852:0.1923:b4;534.27045:0.6681:y4;542.28259:0.0250:b5;647.35449:0.7858:y5;673.32306:0.0141:b6;718.39160:1.0000:y6;847.43420:0.7858:y7;962.46112:0.0401:y8	DENOVO
538.285	2	1659	0.859	CID, CAD(y and b ions)	AGDLGVDLTSK		15	234.14482:0.0115:y2;244.09334:0.0601:b3;335.19250:0.0771:y3;357.17737:0.0440:b4;414.19885:0.0598:b5;448.27655:0.0421:y4;513.26727:0.0285:b6;563.30347:0.2861:y5;662.37189:0.2271:y6;719.39337:1.0000:y7;832.47742:0.1931:y8;842.42596:0.0123:b9;929.45795:0.0147:b10;947.50439:0.1083:y9;1004.52582:0.0817:y10	DENOVO
538.285	2	1122.3	0.898	CID, CAD(y and b ions)	SVEAAAELSAK		13	218.14990:0.0393:y2;305.18192:0.1137:y3;316.15085:0.0633:b3;387.18796:0.1141:b4;418.26599:0.1526:y4;458.22507:0.0181:b5;529.26215:0.1109:b6;547.30859:0.2301:y5;618.34570:0.3718:y6;689.38281:0.5952:y7;760.41992:0.6404:y8;771.38879:0.0122:b8;889.46246:1.0000:y9	DENOVO
538.285	2	609.6	0.909	CID, CAD(y and b ions)	SVEAAAELTGK		14	305.18192:0.1190:y3;316.15085:0.1663:b3;387.18796:0.0825:b4;418.26599:0.3046:y4;458.22507:0.0163:b5;529.26215:0.0570:b6;547.30859:0.2476:y5;618.34570:0.4135:y6;640.29419:0.0163:b7-H2O;689.38281:0.6850:y7;760.41992:0.5781:y8;872.43652:0.0938:b9;889.46246:1.0000:y9;988.53088:0.0155:y10	DENOVO
538.291	2	406.3	0.895	CID, CAD(y and b ions)	NLSATVTGGQK		14	228.13481:0.0220:b2;315.16684:0.0133:b3;332.19281:0.0525:y3;386.20395:0.0175:b4;389.21429:0.0957:y4;487.25162:0.0234:b5;490.26196:0.2872:y5;568.30951:0.0303:b6-H2O;589.33038:0.1910:y6;687.36774:0.0122:b7;690.37805:0.3342:y7;761.41516:0.2888:y8;848.44720:1.0000:y9;961.53125:0.0286:y10	DENOVO
538.291	2	165.6	0.897	CID, CAD(y and b ions)	NLSATVTGNAK		17	218.14990:0.0364:y2;315.16684:0.0903:b3;332.19281:0.0618:y3;368.19339:0.1436:b4-H2O;389.21429:0.1346:y4;487.25162:0.0612:b5;490.26196:0.3078:y5;586.32007:0.0211:b6;589.33038:0.1917:y6;669.35718:0.0253:b7-H2O;690.37805:0.6352:y7;744.38916:0.0306:b8;761.41516:0.1668:y8;848.44720:1.0000:y9;858.43213:0.0158:b9;912.44226:0.0143:b10-NH3;961.53125:0.0803:y10	DENOVO
538.291	2	259.7	0.9	CID, CAD(y and b ions)	NLSATVTNQK		10	228.13481:0.0525:b2;315.16684:0.0777:b3;386.20395:0.0207:b4;389.21429:0.1475:y3;487.25162:0.0246:b5;490.26196:0.3083:y4;589.33038:0.3019:y5;690.37805:0.4331:y6;761.41516:0.3476:y7;848.44720:1.0000:y8	DENOVO
538.293	2	4681.5	0.901	CID, CAD(y and b ions)	HTLSYVDLK		12	260.19684:0.2890:y2;375.22379:0.1437:y3;439.23050:0.0855:b4;474.29218:0.0922:y4;602.29382:0.2874:b5;637.35553:0.0590:y5;701.36224:0.1852:b6;724.38757:0.2392:y6;816.38916:1.0000:b7;837.47162:0.3821:y7;929.47327:0.0507:b8;938.51929:0.3223:y8	DENOVO
538.298	2	6619.1	0.862	CID, CAD(y and b ions)	LGDLQAFGVR		14	256.17679:0.0287:y2-H2O;286.14026:0.3478:b3;331.20880:0.1574:y3;399.22433:0.0781:b4;478.27722:0.3593:y4;527.28290:0.0359:b5;549.31433:0.7748:y5;598.32001:0.0345:b6;677.37292:1.0000:y6;745.38843:0.0201:b7;790.45697:0.3153:y7;884.45129:0.0112:b9-NH3;905.48389:0.1720:y8;962.50537:0.5014:y9	DENOVO
538.298	2	3279.8	0.865	CID, CAD(y and b ions)	LGDLQAFVGR		13	232.14040:0.0538:y2;286.14026:0.1693:b3;331.20880:0.0736:y3;399.22433:0.0356:b4;478.27722:0.2405:y4;549.31433:1.0000:y5;580.30945:0.0269:b6-H2O;581.29303:0.0245:b6-NH3;677.37292:0.6883:y6;790.45697:0.3608:y7;827.42987:0.0601:b8-NH3;905.48389:0.0902:y8;962.50537:0.3378:y9	DENOVO
538.298	2	6325.1	0.86	CID, CAD(y and b ions)	LQAELFAQR		10	242.15047:0.0723:b2;313.18756:0.0374:b3;374.21460:0.0538:y3;442.23016:0.0195:b4;521.28302:0.4488:y4;555.31421:0.0125:b5;634.36707:0.2296:y5;763.40967:0.2894:y6;834.44678:1.0000:y7;962.50537:0.0244:y8	DENOVO
538.298	2	2869	0.859	CID, CAD(y and b ions)	LQAELFQAR		10	242.15047:0.0633:b2;246.15605:0.0201:y2;313.18756:0.0667:b3;374.21460:0.0602:y3;521.28302:0.2036:y4;555.31421:0.0122:b5;634.36707:0.1857:y5;763.40967:0.3201:y6;834.44678:1.0000:y7;962.50537:0.0629:y8	DENOVO
538.772	2	2610	0.886	CID, CAD(y and b ions)	NDYPLEAVR		11	274.18735:0.0410:y2;345.22446:0.0883:y3;393.14099:0.0265:b3;474.26703:0.1247:y4;490.19376:0.0316:b4;585.26727:0.0105:b5-H2O;587.35107:0.2254:y5;684.40387:1.0000:y6;732.32043:0.0178:b6;847.46716:0.1541:y7;962.49414:0.0348:y8	DENOVO
538.786	2	3146	0.869	CID, CAD(y and b ions)	MLQLVEESK		10	234.14482:0.0412:y2;245.13239:0.0509:b2;363.18738:0.0709:y3;373.19095:0.2650:b3;486.27502:0.0453:b4;492.22998:0.3773:y4;591.29840:0.7219:y5;704.38245:1.0000:y6;832.44104:0.9427:y7;945.52509:0.2061:y8	DENOVO
538.79	2	2082.8	0.864	CID, CAD(y and b ions)	VALYSPDGVR		15	175.11894:0.0160:y1;257.16037:0.0114:y2-NH3;284.19739:0.0504:b3;331.20880:0.1464:y3;429.25015:0.0351:b4-H2O;430.23373:0.0141:b4-NH3;446.23575:0.0495:y4;534.29272:0.0120:b5;543.28851:0.5617:y5;630.32056:1.0000:y6;631.34552:0.2258:b6;729.34546:0.0178:b7-NH3;793.38385:0.9059:y7;906.46790:0.2593:y8;977.50500:0.1990:y9	DENOVO
538.795	2	203.3	0.894	CID, CAD(y and b ions)	VESATVTLEK		15	276.15536:0.0330:y2;316.15085:0.0215:b3;387.18796:0.0267:b4;389.23944:0.0697:y3;470.22507:0.0145:b5-H2O;471.20865:0.0248:b5-NH3;490.28711:0.2644:y4;569.29352:0.0159:b6-H2O;589.35553:0.1086:y5;688.35175:0.0208:b7;690.40320:0.3081:y6;761.44031:0.2039:y7;801.43579:0.0460:b8;848.47235:1.0000:y8;977.51495:0.0297:y9	DENOVO
538.796	2	2298.6	0.871	CID, CAD(y and b ions)	QAFNATAVVR		17	200.10352:0.0599:b2;274.18735:0.1366:y2;347.17191:0.1429:b3;373.25574:0.2300:y3;443.20428:0.1071:b4-H2O;444.18787:0.0977:b4-NH3;444.29285:0.4181:y4;514.24139:0.0924:b5-H2O;515.22498:0.1218:b5-NH3;545.34058:1.0000:y5;616.37769:0.7027:y6;633.29962:0.0389:b6;704.33673:0.1103:b7;730.42059:0.5557:y7;803.40515:0.0714:b8;877.48901:0.8403:y8;948.52612:0.2038:y9	DENOVO
538.796	2	2761.4	0.89	CID, CAD(y and b ions)	QGAFLVNATR		14	257.12497:0.0620:b3;276.16663:0.0140:y2;347.20374:0.0760:y3;404.19336:0.0562:b4;461.24664:0.5795:y4;517.27740:0.0978:b5;560.31506:1.0000:y5;616.34583:0.0620:b6;673.39911:0.7080:y6;801.42590:0.0173:b8;820.46753:0.3455:y7;891.50464:0.1364:y8;902.47357:0.0137:b9;948.52612:0.1228:y9	DENOVO
538.796	2	6220.9	0.863	CID, CAD(y and b ions)	QGAFLVNTAR		14	169.06087:0.0570:b2-NH3;246.15605:0.0434:y2;347.20374:0.1267:y3;404.19336:0.0126:b4;461.24664:0.4543:y4;517.27740:0.0273:b5;560.31506:1.0000:y5;616.34583:0.0202:b6;673.39911:0.6143:y6;712.37823:0.0217:b7-H2O;713.36182:0.0232:b7-NH3;820.46753:0.4705:y7;891.50464:0.1918:y8;948.52612:0.1242:y9	DENOVO
538.805	2	2833.9	0.878	CID, CAD(y and b ions)	MLKLVEESK		14	234.14482:0.0414:y2;245.13239:0.0537:b2;363.18738:0.1365:y3;373.22733:0.2216:b3;486.31140:0.1090:b4;492.22998:0.3128:y4;585.37982:0.0340:b5;591.29840:0.6969:y5;704.38245:0.8644:y6;714.42236:0.0375:b6;832.47742:1.0000:y7;843.46497:0.0446:b7;930.49701:0.0207:b8;945.56146:0.2588:y8	DENOVO
538.809	2	3828	0.902	CID, CAD(y and b ions)	TPAAEPLHLK		13	270.14536:0.0221:b3;397.25574:0.2165:y3;470.22507:0.0377:b5;510.33981:0.1096:y4;567.27783:0.0277:b6;607.39258:1.0000:y5;662.35132:0.0368:b7-H2O;736.43518:0.2473:y6;807.47229:0.3118:y7;817.42078:0.0182:b8;878.50940:0.1563:y8;930.50488:0.0234:b9;975.56213:0.0377:y9	DENOVO
538.814	2	4489.8	0.869	CID, CAD(y and b ions)	KVNLGVQYR		13	228.17119:0.0108:b2;338.18225:0.0301:y2;342.21411:0.0787:b3;455.29816:0.1105:b4;466.24084:0.2578:y3;512.31964:0.0621:b5;565.30927:0.2100:y4;611.38806:0.0796:b6;622.33069:0.9298:y5;735.41479:0.4024:y6;849.45770:1.0000:y7;902.50995:0.0228:b8;948.52612:0.4084:y8	DENOVO
539.217	2	151.5	0.885	CID, CAD(y and b ions)	CPMAACDPR	0-Carbamidomethylation;5-Carbamidomethylation	11	258.09122:0.1367:b2;272.17169:0.3558:y2;387.19861:0.0278:y3;389.13171:0.1782:b3;460.16882:0.0400:b4;531.20593:0.0300:b5;547.22925:0.1868:y4;618.26636:0.4386:y5;689.30347:1.0000:y6;820.34399:0.4024:y7;885.30573:0.0125:b8-H2O	DENOVO
539.243	2	4606.1	0.879	CID, CAD(y and b ions)	EAEAAMFHR	5-Oxidation (M)	11	201.08752:0.1449:b2;312.17786:0.1449:y2;401.16721:0.1063:b4;454.19376:0.0821:b5-H2O;459.24625:0.5459:y3;606.28168:0.5435:y4;619.23975:0.1087:b6;677.31879:1.0000:y5;748.35590:0.9541:y6;766.30811:0.0821:b7;877.39844:0.4493:y7	DENOVO
539.243	2	3247.9	0.879	CID, CAD(y and b ions)	EAEAAMHFR	5-Oxidation (M)	11	175.11894:0.0530:y1;330.13010:0.3234:b3;401.16721:0.0428:b4;459.24625:0.9247:y3;472.20432:0.0483:b5;602.21277:0.0307:b6-NH3;606.28168:0.7286:y4;677.31879:0.8550:y5;748.35590:1.0000:y6;877.39844:0.4480:y7;948.43555:0.1561:y8	DENOVO
539.246	2	655.7	0.861	CID, CAD(y and b ions)	GVEPEEDFR		8	322.18732:0.1760:y2;437.21426:0.0699:y3;512.23566:0.0811:b5;566.25684:0.2509:y4;695.29944:0.4370:y5;792.35217:1.0000:y6;903.37354:0.0999:b8;921.39478:0.2297:y7	DENOVO
539.246	2	1140.9	0.867	CID, CAD(y and b ions)	VGEPEEDFR		10	322.18732:0.0192:y2;383.19302:0.0181:b4;437.21426:0.1863:y3;494.22507:0.0147:b5-H2O;566.25684:0.2346:y4;695.29944:0.2499:y5;792.35217:1.0000:y6;903.37354:0.0873:b8;921.39478:0.1747:y7;978.41626:0.0158:y8	DENOVO
539.246	2	-2621.1	0.867	CID, CAD(y and b ions)	EAEANTWEK		13	276.15536:0.2085:y2;330.13010:0.2539:b3;401.16721:0.1390:b4;462.23468:0.1121:y3;515.21014:0.0794:b5;563.28235:0.2426:y4;616.25781:0.0596:b6;677.32532:0.7858:y5;748.36243:1.0000:y6;802.33716:0.4085:b7;877.40497:0.2340:y7;931.37970:0.0709:b8;948.44208:0.1262:y8	DENOVO
539.248	2	1205.8	0.879	CID, CAD(y and b ions)	MEDEAVLDR		14	175.11894:0.0126:y1;261.09088:0.0281:b2;290.14587:0.0391:y2;376.11783:0.0420:b3;403.22992:0.2299:y3;502.29834:0.3026:y4;505.16043:0.0760:b4;573.33545:0.3086:y5;576.19751:0.0228:b5;675.26593:0.0142:b6;702.37805:0.1885:y6;817.40497:1.0000:y7;903.37695:0.0126:b8;946.44757:0.4512:y8	DENOVO
539.262	2	1442.4	0.869	CID, CAD(y and b ions)	QSAGATDGKDK		20	262.13971:0.0560:y2;287.13553:0.2310:b3;344.15698:0.0542:b4;390.23468:0.0659:y3;415.19409:0.0397:b5;447.25613:0.3601:y4;498.23120:0.0560:b6-H2O;499.21478:0.1670:b6-NH3;562.28308:0.3240:y5;613.25818:0.2798:b7-H2O;614.24176:0.0397:b7-NH3;663.33075:0.9422:y6;688.29016:0.0433:b8;734.36786:0.3655:y7;791.38934:1.0000:y8;798.37457:0.1074:b9-H2O;799.35815:0.0875:b9-NH3;862.42645:0.9801:y9;931.41211:0.032…	DENOVO
539.27	2	-2260	0.864	CID, CAD(y and b ions)	LREEYDPR		12	175.11894:0.0262:y1;270.19299:0.0337:b2;382.20859:0.0219:b3-NH3;387.19861:0.0481:y3;528.27814:0.3660:b4;550.26196:0.4304:y4;679.30457:0.3004:y5;691.34149:0.5853:b5;806.36841:0.0481:b6;808.34711:0.7239:y6;903.42114:1.0000:b7;947.42126:0.0881:y7-NH3	DENOVO
539.27	2	3109.9	0.864	CID, CAD(y and b ions)	LREEYPDR		13	175.11894:0.0104:y1;270.19299:0.0353:b2;290.14587:0.0111:y2;387.19861:0.1716:y3;399.23557:0.0879:b3;528.27814:0.5135:b4;550.26196:0.4730:y4;679.30457:0.2682:y5;691.34149:0.5879:b5;788.39423:0.0287:b6;808.34711:0.6270:y6;903.42114:1.0000:b7;964.44824:0.0322:y7	DENOVO
539.27	2	3736.8	0.879	CID, CAD(y and b ions)	RLEEYPDR		11	175.11894:0.0734:y1;270.19299:0.0319:b2;290.14587:0.0439:y2;387.19861:0.2360:y3;528.27814:0.2679:b4;550.26196:0.3054:y4;679.30457:0.0933:y5;691.34149:0.5781:b5;808.34711:0.3589:y6;903.42114:1.0000:b7;921.43115:0.0415:y7	DENOVO
539.274	2	824.1	0.863	CID, CAD(y and b ions)	CLAEVATWK	0-Carbamidomethylation	7	333.19208:0.0399:y2;434.23978:0.0434:y3;505.27689:0.1307:y4;604.34528:0.2123:y5;733.38788:0.2525:y6;804.42499:1.0000:y7;917.50903:0.1795:y8	DENOVO
539.274	2	1427.5	0.881	CID, CAD(y and b ions)	LMGPNYTGPK		14	245.13239:0.0198:b2;301.18701:0.2303:y3;302.15384:0.0284:b3;402.23468:0.0814:y4;513.24951:0.0367:b5;565.29797:0.0849:y5;659.28589:0.0466:b6-NH3;679.34094:0.0711:y6;776.39368:0.1746:y7;777.36053:0.0755:b7;833.41516:1.0000:y8;834.38196:0.5524:b8;931.43475:0.0209:b9;964.45563:0.1513:y9	DENOVO
539.274	2	708.3	0.879	CID, CAD(y and b ions)	LMGPNYTPGK		15	245.13239:0.0505:b2;301.18701:0.1621:y3;302.15384:0.0314:b3;399.20660:0.0171:b4;402.23468:0.1788:y4;495.23895:0.0261:b5-H2O;496.22253:0.0346:b5-NH3;565.29797:0.2196:y5;679.34094:0.1772:y6;776.39368:0.2358:y7;777.36053:0.1756:b7;833.41516:1.0000:y8;857.38629:0.0204:b8-NH3;931.43475:0.0179:b9;964.45563:0.1633:y9	DENOVO
539.277	2	5386	0.899	CID, CAD(y and b ions)	HYLFDVQR		12	301.13007:0.2695:b2;303.17749:0.0164:y2;402.24591:0.2388:y3;414.21411:0.1009:b3;517.27289:0.1179:y4;561.28253:0.0284:b4;664.34125:0.3883:y5;676.30945:0.0957:b5;775.37787:0.0258:b6;777.42529:1.0000:y6;903.43646:0.0126:b7;940.48865:0.6798:y7	DENOVO
539.282	2	3070.7	0.886	CID, CAD(y and b ions)	YDPSLLDVR		11	274.18735:0.2380:y2;279.09808:0.0339:b2;389.21429:0.1639:y3;445.17230:0.0347:b4-H2O;446.15588:0.0410:b4-NH3;502.29834:0.5169:y4;576.26691:0.0496:b5;615.38239:0.4594:y5;702.41443:0.8913:y6;799.46716:1.0000:y7;914.49414:0.1214:y8	DENOVO
539.282	2	175.1	0.899	CID, CAD(y and b ions)	LPTGQEYAAK		14	289.18701:0.0889:y3;312.19232:0.0358:b3;369.21378:0.0278:b4;452.25031:0.0525:y4;497.27234:0.0290:b5;581.29291:0.1347:y5;626.31494:0.0599:b6;709.35150:0.0568:y6;766.37292:0.8999:y7;789.37830:0.0303:b7;860.41541:0.0908:b8;867.42065:1.0000:y8;931.45251:0.0358:b9;964.47339:0.5849:y9	DENOVO
539.288	2	2238.3	0.866	CID, CAD(y and b ions)	NGTGVVEFVR		11	274.18735:0.0458:y2;313.11438:0.0746:b4-NH3;421.25574:0.0486:y3;511.25122:0.0408:b6-NH3;550.29834:0.4056:y4;649.36676:1.0000:y5;748.43518:0.1824:y6;787.36218:0.0218:b8-NH3;805.45660:0.3444:y7;906.50427:0.0261:y8;963.52576:0.0232:y9	DENOVO
539.319	2	2618.8	0.87	CID, CAD(y and b ions)	DLGPVAPAPLK		17	229.11882:0.1113:b2;286.14026:0.0833:b3;357.24960:0.3223:y3;383.19302:0.0332:b4;428.28671:0.0630:y4;482.26144:0.0483:b5;525.33948:1.0000:y5;553.29858:0.0791:b6;596.37659:0.8023:y6;650.35132:0.0609:b7;695.44501:0.5581:y7;721.38843:0.0294:b8;792.49774:0.5217:y8;800.43060:0.0217:b9-H2O;801.41418:0.0168:b9-NH3;849.51923:0.8341:y9;962.60327:0.0157:y10	DENOVO
539.319	2	2253.4	0.887	CID, CAD(y and b ions)	LDGPVAPALPK		17	229.11882:0.0140:b2;244.16554:0.0292:y2;286.14026:0.0411:b3;357.24960:0.1518:y3;383.19302:0.0236:b4;428.28671:0.0827:y4;482.26144:0.0355:b5;525.33948:0.9413:y5;553.29858:0.0595:b6;596.37659:1.0000:y6;650.35132:0.2356:b7;695.44501:0.5284:y7;721.38843:0.0399:b8;792.49774:0.1721:y8;817.44550:0.0236:b9-NH3;849.51923:0.5887:y9;964.54614:0.0128:y10	DENOVO
539.319	2	2608.9	0.887	CID, CAD(y and b ions)	LDGPVAPAPLK		15	211.10826:0.0142:b2-H2O;260.19684:0.0364:y2;286.14026:0.0236:b3;357.24960:0.2526:y3;365.18246:0.0185:b4-H2O;428.28671:0.1174:y4;482.26144:0.0338:b5;525.33948:1.0000:y5;535.28802:0.0145:b6-H2O;596.37659:0.8073:y6;695.44501:0.2512:y7;721.38843:0.0196:b8;792.49774:0.3442:y8;849.51923:0.6300:y9;964.54614:0.0174:y10	DENOVO
539.764	2	1175.8	0.865	CID, CAD(y and b ions)	TELSFYYR		10	231.09810:0.0444:b2;338.18225:0.0256:y2;344.18213:0.0352:b3;431.21417:0.0239:b4;501.24557:0.1494:y3;561.25562:0.0110:b5-NH3;648.31396:0.2198:y4;735.34601:1.0000:y5;848.43005:0.7381:y6;977.47266:0.0307:y7	DENOVO
539.78	2	2204.3	0.879	CID, CAD(y and b ions)	ADVDLYQVR		13	187.07188:0.0321:b2;274.18735:0.0157:y2;286.14026:0.0445:b3;401.16721:0.0710:b4;402.24591:0.1296:y3;514.25128:0.0301:b5;565.30927:0.5610:y4;677.31458:0.0232:b6;678.39331:0.3944:y5;793.42023:1.0000:y6;805.37317:0.0177:b7;892.48865:0.1954:y7;1007.51562:0.0691:y8	DENOVO
539.78	2	2638.9	0.865	CID, CAD(y and b ions)	DGTGVVEFVR		13	274.10388:0.0136:b3;274.18735:0.0400:y2;331.12537:0.1003:b4;421.25574:0.1388:y3;430.19379:0.0230:b5;529.26221:0.0149:b6;550.29834:0.3638:y4;649.36676:1.0000:y5;658.30475:0.0155:b7;748.43518:0.2557:y6;787.36261:0.0104:b8-H2O;805.45660:0.5057:y7;906.50427:0.0979:y8	DENOVO
539.78	2	2588.3	0.884	CID, CAD(y and b ions)	GPSSDALLYR		12	329.14609:0.0372:b4;338.18225:0.1934:y2;444.17303:0.0634:b5;451.26630:0.2610:y3;497.19958:0.0304:b6-H2O;564.35034:0.1798:y4;610.28363:0.0131:b7-H2O;611.26721:0.0236:b7-NH3;635.38745:0.4361:y5;750.41443:0.4822:y6;837.44647:1.0000:y7;924.47845:0.1420:y8	DENOVO
539.798	2	3325.8	0.919	CID, CAD(y and b ions)	VSEVKPTYR		10	316.15085:0.1277:b3;338.18225:0.0307:y2;415.21924:0.0722:b4;439.22992:0.0553:y3;536.28271:1.0000:y4;622.35638:0.0148:b6-H2O;664.37762:0.4085:y5;763.44604:0.3694:y6;892.48865:0.1238:y7;979.52069:0.2008:y8	DENOVO
539.822	2	6067.6	0.903	CID, CAD(y and b ions)	LAGLHDALLR		10	242.15047:0.1342:b3;401.28705:0.2081:y3;472.32416:0.2416:y4;492.29343:0.1387:b5;587.35107:1.0000:y5;607.32037:0.1007:b6;724.41003:0.8434:y6;837.49408:0.1163:y7;894.51550:0.1588:y8;965.55261:0.1298:y9	DENOVO
539.822	2	6810.6	0.893	CID, CAD(y and b ions)	VSVSPVVHVR		11	268.16611:0.0638:b3-H2O;373.20868:0.1859:b4;411.24625:0.1232:y3;510.31467:0.1595:y4;551.31927:0.0440:b6-H2O;609.38306:0.0693:y5;651.37128:0.0275:b7-NH3;706.43585:1.0000:y6;793.46790:0.5413:y7;892.53625:0.2233:y8;979.56830:0.1155:y9	DENOVO
540.27	2	1286.2	0.882	CID, CAD(y and b ions)	TATELSSNTR		13	274.14029:0.1304:b3;276.16663:0.0263:y2;390.20953:0.1026:y3;403.18286:0.0793:b4;477.24158:0.1018:y4;516.26697:0.0416:b5;564.27362:0.2853:y5;586.27197:0.0164:b6-NH3;677.35767:0.5061:y6;690.33099:0.0568:b7;806.40027:1.0000:y7;907.44794:0.6712:y8;978.48505:0.1083:y9	DENOVO
540.278	2	495.2	0.884	CID, CAD(y and b ions)	FASTVQGDVR		15	219.11334:0.0230:b2;274.18735:0.2345:y2;306.14536:0.0688:b3;389.21429:0.1240:y3;407.19305:0.0587:b4;446.23575:0.3493:y4;506.26144:0.0312:b5;574.29431:0.7305:y5;634.32001:0.0404:b6;673.36273:0.3967:y6;691.34149:0.0133:b7;774.41040:0.2177:y7;806.36841:0.0117:b8;861.44244:1.0000:y8;932.47955:0.2376:y9	DENOVO
540.278	2	2411.9	0.884	CID, CAD(y and b ions)	NGASDALLYR		14	330.14136:0.1086:b4;338.18225:0.0559:y2;445.16827:0.0329:b5;451.26630:0.2763:y3;516.20538:0.0702:b6;564.35034:0.4315:y4;629.28943:0.0329:b7;635.38745:0.3438:y5;742.37354:0.0510:b8;750.41443:0.6809:y6;837.44647:1.0000:y7;905.43683:0.0461:b9;908.48358:0.5362:y8;965.50500:0.1009:y9	DENOVO
540.29	2	1574.4	0.888	CID, CAD(y and b ions)	TAAYVNALEK		15	244.12973:0.1327:b3;276.15536:0.0718:y2;389.23944:0.1175:y3;407.19305:0.0290:b4;460.27655:0.1505:y4;506.26144:0.0109:b5;574.31946:0.4256:y5;620.30438:0.0102:b6;673.38788:0.6670:y6;691.34149:0.0464:b7;804.42554:0.0964:b8;836.45117:0.7513:y7;907.48828:1.0000:y8;933.46814:0.0113:b9;978.52539:0.1189:y9	DENOVO
540.298	2	3197.5	0.896	CID, CAD(y and b ions)	QGFVPAAYVK		11	246.18120:0.0196:y2;333.15625:0.0595:b3;409.24451:0.0862:y3;480.28162:0.0460:y4;551.31873:0.0774:y5;600.31451:0.0329:b6;648.37146:1.0000:y6;653.34106:0.0712:b7-H2O;747.43988:0.0953:y7;894.50830:0.0633:y8;951.52979:0.0514:y9	DENOVO
540.314	2	5857.8	0.893	CID, CAD(y and b ions)	HEVLNLNLK		14	260.19684:0.1661:y2;267.10931:0.5292:b2;366.17773:0.4761:b3;374.23978:0.3171:y3;479.26178:0.3931:b4;487.32382:0.3410:y4;593.30469:1.0000:b5;601.36676:0.3171:y5;706.38879:0.5786:b6;714.45081:0.5495:y6;813.51923:0.6272:y7;820.43170:0.6360:b7;933.51575:0.1007:b8;942.56183:0.5777:y8	DENOVO
540.314	2	5007.3	0.89	CID, CAD(y and b ions)	EAELHLVLR		11	288.20300:0.1327:y2;330.13010:0.1413:b3;387.27139:0.1564:y3;443.21417:0.0141:b4;500.35547:0.6003:y4;580.27307:0.0500:b5;637.41437:1.0000:y5;693.35712:0.0808:b6;750.49841:0.2599:y6;792.42554:0.1849:b7;861.53046:0.0304:y7-H2O	DENOVO
540.314	2	4530.6	0.89	CID, CAD(y and b ions)	EEALHLVLR		12	288.20300:0.0138:y2;330.13010:0.1151:b3;387.27139:0.2298:y3;443.21417:0.0486:b4;500.35547:0.6707:y4;580.27307:0.2359:b5;637.41437:1.0000:y5;693.35712:0.1748:b6;750.49841:0.1583:y6;792.42554:0.0956:b7;905.50958:0.0455:b8;950.57812:0.0390:y8	DENOVO
540.779	2	4207.6	0.882	CID, CAD(y and b ions)	LGDLCFSLR	4-Carbamidomethylation	11	171.11336:0.0170:b2;286.14026:0.2678:b3;288.20300:0.0172:y2;375.23502:0.0868:y3;399.22433:0.0227:b4;522.30341:0.3617:y4;559.25500:0.0271:b5;682.33411:1.0000:y5;795.41815:0.1654:y6;910.44507:0.1826:y7;967.46655:0.3938:y8	DENOVO
540.782	2	2871.3	0.858	CID, CAD(y and b ions)	LGFLTGTDEK		14	276.15536:0.1097:y2;318.18173:0.2426:b3;391.18231:0.0911:y3;431.26581:0.0539:b4;492.22998:0.1989:y4;532.31348:0.0502:b5;549.25146:0.2704:y5;589.33496:0.4619:b6;650.29913:1.0000:y6;763.38318:0.4015:y7;805.40955:0.0381:b8;910.45160:0.1217:y8;934.45215:0.2779:b9;967.47308:0.3792:y9	DENOVO
540.782	2	2101.1	0.874	CID, CAD(y and b ions)	TAAYVDALEK		14	244.12973:0.0924:b3;276.15536:0.1250:y2;389.23944:0.4638:y3;407.19305:0.2409:b4;460.27655:0.2210:y4;488.25089:0.1522:b5-H2O;575.30347:0.6504:y5;604.26141:0.1141:b6-NH3;674.37189:1.0000:y6;692.32550:0.2083:b7;805.40955:0.1576:b8;837.43518:0.9928:y7;908.47229:0.4149:y8;979.50940:0.1812:y9	DENOVO
540.782	2	971.1	0.863	CID, CAD(y and b ions)	YLAEVATEGK		11	277.15521:0.0826:b2;333.17682:0.0399:y3;348.19232:0.0216:b3;434.22452:0.0434:y4;477.23489:0.0394:b4;505.26163:0.1307:y5;576.30328:0.0232:b5;604.33002:0.2123:y6;733.37262:0.2525:y7;804.40973:1.0000:y8;917.49377:0.1795:y9	DENOVO
540.782	2	1873.9	0.86	CID, CAD(y and b ions)	YLAEVATGEK		11	277.15521:0.0877:b2;333.17682:0.0486:y3;348.19232:0.0606:b3;434.22452:0.0831:y4;477.23489:0.0356:b4;505.26163:0.1646:y5;604.33002:0.2068:y6;733.37262:0.2245:y7;804.40973:1.0000:y8;805.40955:0.4215:b8;917.49377:0.1446:y9	DENOVO
540.788	2	4471.1	0.865	CID, CAD(y and b ions)	STLGVEFATR		10	302.17157:0.0441:b3;347.20374:0.0936:y3;359.19305:0.0744:b4;458.26147:0.0259:b5;494.27213:0.1356:y4;569.29352:0.0165:b6-H2O;623.31470:0.5772:y5;722.38312:0.2164:y6;779.40460:1.0000:y7;892.48865:0.2370:y8	DENOVO
540.806	2	4271.1	0.88	CID, CAD(y and b ions)	QHLELALEK		15	266.12531:0.0771:b2;276.15536:0.2414:y2;379.20935:0.0506:b3;389.23944:0.2492:y3;460.27655:0.3614:y4;490.24139:0.0950:b4-H2O;491.22498:0.3551:b4-NH3;573.36060:0.3583:y5;621.33600:0.0779:b5;692.37311:0.3115:b6;702.40320:0.8785:y6;805.45715:0.0226:b7;815.48724:1.0000:y7;916.48920:0.1215:b8-H2O;952.54614:0.0460:y8	DENOVO
540.812	2	4495.8	0.915	CID, CAD(y and b ions)	TLAGDVHLVR		16	215.13957:0.0109:b2;274.18735:0.0382:y2;286.17667:0.0212:b3;326.17114:0.0162:b4-NH3;387.27139:0.0215:y3;458.22507:0.0149:b5;524.33032:0.2355:y4;539.28290:0.0187:b6-H2O;623.39874:0.3429:y5;694.35242:0.0354:b7;738.42566:0.0743:y6;795.44714:0.6351:y7;807.43646:0.0174:b8;866.48425:1.0000:y8;906.50488:0.0126:b9;979.56830:0.0308:y9	DENOVO
540.824	2	6102.7	0.901	CID, CAD(y and b ions)	VHLTQLLEK		14	237.13515:0.0648:b2;276.15536:0.0468:y2;350.21921:0.1988:b3;389.23944:0.1379:y3;451.26688:0.0584:b4;502.32349:0.1443:y4;579.32544:0.1879:b5;630.38208:0.0808:y5;692.40955:0.3406:b6;731.42975:0.5792:y6;805.49359:0.1328:b7;844.51379:1.0000:y7;934.53619:0.0635:b8;981.57275:0.0789:y8	DENOVO
541.215	2	-816.3	0.889	CID, CAD(y and b ions)	MNMAACDPR	0-Oxidation (M);5-Carbamidomethylation	12	262.08615:0.2129:b2;272.17169:1.0000:y2;387.19861:0.0248:y3;393.12665:0.2901:b3;464.16376:0.1165:b4;535.20087:0.1018:b5;547.22925:0.2531:y4;618.26636:0.5575:y5;689.30347:0.9749:y6;695.23151:0.0104:b6;810.25848:0.0689:b7;820.34399:0.6049:y7	DENOVO
541.215	2	-433.5	0.879	CID, CAD(y and b ions)	NMMAACDPR	1-Oxidation (M);5-Carbamidomethylation	12	262.08615:0.2521:b2;272.17169:0.7076:y2;387.19861:0.0641:y3;393.12665:0.1744:b3;464.16376:0.1496:b4;535.20087:0.0457:b5;547.22925:0.2064:y4;618.26636:0.6906:y5;689.30347:1.0000:y6;695.23151:0.0160:b6;810.25848:0.0675:b7;820.34399:0.6168:y7	DENOVO
541.215	2	-2498.1	0.867	CID, CAD(y and b ions)	NMMAACDPR	2-Oxidation (M);5-Carbamidomethylation	12	246.09126:0.0917:b2;272.17169:0.9207:y2;387.19861:0.0673:y3;393.12665:0.1151:b3;464.16376:0.0494:b4;535.20087:0.0733:b5;547.22925:0.5092:y4;618.26636:0.7649:y5;689.30347:1.0000:y6;695.23151:0.0168:b6;810.25848:0.1113:b7;836.33893:0.6889:y7	DENOVO
541.218	2	473.3	0.894	CID, CAD(y and b ions)	MNCVEADDK	2-Carbamidomethylation	13	246.09126:0.2676:b2;262.13971:0.0869:y2;377.16666:1.0000:y3;388.11133:0.0822:b3-H2O;448.20377:0.4859:y4;505.19031:0.1056:b4;577.24634:0.2019:y5;634.23291:0.4460:b5;676.31476:0.7934:y6;705.27002:0.6103:b6;836.34540:0.5258:y7;917.31329:0.1103:b8-H2O;950.38837:0.2770:y8	DENOVO
541.235	2	-657.1	0.873	CID, CAD(y and b ions)	NPAMYENDK		12	262.13971:0.0679:y2;283.14062:0.0476:b3;376.18265:0.1764:y3;414.18109:0.0538:b4;505.22522:0.3051:y4;577.24445:0.0626:b5;668.28857:1.0000:y5;706.28699:0.0970:b6;799.32904:0.7302:y6;870.36615:0.7628:y7;935.35687:0.0344:b8;967.41895:0.0635:y8	DENOVO
541.243	2	-3000.7	0.875	CID, CAD(y and b ions)	GVYDGGAADEK		14	276.15536:0.1743:y2;391.18231:0.0412:y3;445.19244:0.0149:y4-NH3;492.20941:0.0357:b5;533.25653:0.2836:y5;549.23090:0.2066:b6;590.27795:0.1752:y6;647.29944:0.0374:y7;691.30511:0.0829:b8;762.32642:0.0238:y8;806.33203:1.0000:b9;925.38971:0.0387:y9;935.37463:0.2083:b10;1024.45813:0.0187:y10	DENOVO
541.249	2	-2984.4	0.878	CID, CAD(y and b ions)	KFDTGDDQR		14	276.17117:0.2990:b2;285.16693:0.0124:y2-H2O;373.18756:0.0565:b3-H2O;418.20444:0.0335:y3;492.24579:0.0633:b4;533.23138:0.6681:y4;549.26727:0.2308:b5;590.25287:0.1619:y5;664.29419:0.0565:b6;691.30054:0.1774:y6;762.29419:0.0428:b7-NH3;806.32745:1.0000:y7;907.37970:0.0465:b8;953.39587:0.0986:y8	DENOVO
541.253	2	389.2	0.883	CID, CAD(y and b ions)	GYSLPECQK	6-Carbamidomethylation	9	221.09261:0.0227:b2;275.17136:0.0193:y2;308.12463:0.1445:b3;421.20868:0.0135:b4;435.20203:0.0839:y3;564.24463:0.0688:y4;661.29736:1.0000:y5;774.38141:0.0712:y6;861.41345:0.1667:y7	DENOVO
541.273	2	658.8	0.87	CID, CAD(y and b ions)	TLSDYNRGR		12	302.17157:0.0243:b3;388.24149:0.0897:y3;399.18796:0.0197:b4-H2O;502.28442:0.0557:y4;563.23486:0.0130:b5-NH3;665.34778:0.0781:y5;694.30481:0.0230:b6;780.37469:0.2001:y6;850.40588:0.0490:b7;867.40674:1.0000:y7;907.42737:0.0227:b8;980.49078:0.0690:y8	DENOVO
541.28	2	898.6	0.864	CID, CAD(y and b ions)	TLSDYNLQK		11	275.17136:0.0350:y2;302.17157:0.0118:b3;388.25543:0.0476:y3;417.19852:0.0103:b4;502.29834:0.0634:y4;665.36169:0.1634:y5;694.30481:0.0129:b6;780.38861:0.1284:y6;807.38885:0.0102:b7;867.42065:1.0000:y7;980.50470:0.0450:y8	DENOVO
541.759	2	129.7	0.875	CID, CAD(y and b ions)	YETSGLGEAR		12	246.15605:0.0168:y2;293.11371:0.1064:b2;394.16141:0.0643:b3;432.22009:0.3771:y4;481.19342:0.0161:b4;538.21490:0.0140:b5;545.30414:0.0919:y5;602.32562:0.3525:y6;689.35767:0.4089:y7;690.30988:0.2052:b7-H2O;790.40533:1.0000:y8;919.44788:0.1195:y9	DENOVO
541.759	2	-140.9	0.867	CID, CAD(y and b ions)	YETSGLQER		13	293.11371:0.1394:b2;304.16150:0.0232:y2;394.16141:0.0717:b3;432.22009:0.3344:y3;481.19342:0.0193:b4;538.21490:0.0299:b5;545.30414:0.1627:y4;602.32562:0.3789:y5;651.29895:0.0331:b6;689.35767:0.4364:y6;790.40533:1.0000:y7;891.37317:0.0268:b8-NH3;919.44794:0.1162:y8	DENOVO
541.767	2	732.6	0.893	CID, CAD(y and b ions)	FFSGDREPK		13	244.16554:0.0397:y2;295.14462:0.0260:b2;373.20813:0.0247:y3;382.17664:0.0420:b3;529.30927:0.0745:y4;554.22504:0.0120:b5;644.33618:0.0189:y5;693.29919:0.0143:b6-NH3;701.35760:0.1912:y6;788.38965:1.0000:y7;839.36877:0.0163:b7;935.45807:0.1506:y8;936.42151:0.0793:b8	DENOVO
541.781	2	2828.4	0.903	CID, CAD(y and b ions)	YMLSVDLNK		13	261.15570:0.0366:y2;295.11163:0.0613:b2;374.23978:0.1592:y3;408.19568:0.0596:b3;489.26672:0.1857:y4;495.22772:0.0521:b4;577.26917:0.0432:b5-NH3;588.33514:0.1460:y5;675.36713:0.7918:y6;691.31250:0.0128:b6-H2O;788.45123:1.0000:y7;822.40710:0.0450:b7;919.49170:0.2651:y8	DENOVO
541.781	2	3217.7	0.896	CID, CAD(y and b ions)	YMLSVDNLK		11	260.19684:0.0338:y2;295.11163:0.0994:b2;374.23978:0.1520:y3;408.19568:0.2157:b3;489.26672:0.2424:y4;588.33514:0.1923:y5;594.29614:0.0123:b5;675.36713:0.7677:y6;709.32306:0.0195:b6;788.45123:1.0000:y7;919.49170:0.2248:y8	DENOVO
541.783	2	-1366.1	0.872	CID, CAD(y and b ions)	TGPPTTAGQPR		17	256.12973:0.0180:b3;272.17169:0.0559:y2;353.18246:0.0232:b4;400.23026:0.0557:y3;454.23016:0.1005:b5;457.25171:0.0212:y4;528.28882:0.1015:y5;537.26727:0.0153:b6-H2O;538.25085:0.0197:b6-NH3;629.33655:0.2458:y6;683.33643:0.0293:b8;730.38422:0.2273:y7;811.39502:0.0207:b9;827.43695:1.0000:y8;908.44775:0.0121:b10;924.48975:0.1352:y9;981.51117:0.0200:y10	DENOVO
541.783	2	-214.4	0.864	CID, CAD(y and b ions)	TGPPTTQQPR		13	256.12973:0.0177:b3;272.17169:0.0620:y2;353.18246:0.0137:b4;400.23026:0.0459:y3;454.23016:0.0471:b5;528.28888:0.0475:y4;555.27783:0.0133:b6;629.33655:0.1360:y5;683.33643:0.0161:b7;730.38422:0.2370:y6;811.39502:0.0499:b8;827.43695:1.0000:y7;924.48975:0.0459:y8	DENOVO
541.789	2	-2507.2	0.864	CID, CAD(y and b ions)	LQVTSHQNR		14	242.15047:0.3571:b2;289.16187:0.0291:y2;341.21887:0.1119:b3;417.22043:0.1082:y3;442.26654:0.0259:b4;511.28802:0.0134:b5-H2O;512.27161:0.0199:b5-NH3;554.27936:0.3335:y4;641.31140:0.2539:y5;742.35907:0.8599:y6;794.41608:0.0171:b7;841.42749:1.0000:y7;908.45898:0.0153:b8;969.48608:0.0597:y8	DENOVO
541.792	2	3135.6	0.906	CID, CAD(y and b ions)	MGHAGALLANK		17	261.15570:0.0354:y2;326.12869:0.3952:b3;332.19281:0.2476:y3;397.16580:0.2455:b4;445.27689:0.1276:y4;454.18726:0.0221:b5;525.22437:0.2885:b6;558.36096:0.0779:y5;629.39807:0.1601:y6;638.30841:0.1676:b7;686.41949:1.0000:y7;751.39246:0.2063:b8;757.45660:0.9316:y8;822.42957:0.0654:b9;894.51550:0.0296:y9;936.47253:0.0129:b10;951.53699:0.0888:y10	DENOVO
541.803	2	6283.5	0.888	CID, CAD(y and b ions)	HPNFLVVEK		14	235.11949:0.1347:b2;276.15536:0.3351:y2;349.16241:0.1326:b3;375.22379:0.7317:y3;474.29218:0.4963:y4;496.23083:0.0986:b4;587.37622:0.2439:y5;609.31488:0.5663:b5;708.38330:1.0000:b6;734.44464:0.1538:y6;807.45172:0.3945:b7;848.48761:0.3192:y7;936.49426:0.4104:b8;945.54034:0.8865:y8	DENOVO
541.814	2	1909.6	0.877	CID, CAD(y and b ions)	VVNGPELLNK		13	261.15570:0.0486:y2;313.18756:0.0756:b3;352.19849:0.0201:b4-H2O;374.23978:0.1048:y3;467.26178:0.0234:b5;487.32382:0.1413:y4;596.30438:0.0465:b6;616.36639:0.0568:y5;713.41919:0.2969:y6;770.44061:0.4878:y7;805.44550:0.0103:b8-NH3;884.48358:1.0000:y8;983.55200:0.0585:y9	DENOVO
541.832	2	6788.6	0.893	CID, CAD(y and b ions)	QLLGVASGPLK		14	242.15047:0.0494:b2;260.19684:0.0235:y2;355.23450:0.0643:b3;357.24960:0.2149:y3;412.25598:0.0784:b4;414.27106:0.0392:y4;501.30310:0.3529:y5;572.34021:1.0000:y6;582.36151:0.0447:b6;671.40863:0.1373:y7;709.38800:0.0533:b8-NH3;728.43005:0.6024:y8;841.51416:0.6353:y9;954.59821:0.1937:y10	DENOVO
542.275	2	-2557.8	0.873	CID, CAD(y and b ions)	GVTEAHVDQK		14	258.14539:0.4463:b3;275.17136:0.2471:y2;387.18796:0.1306:b4;390.19830:0.1967:y3;458.22507:0.0942:b5;489.26672:0.7645:y4;595.28400:0.2413:b6;626.32562:0.8496:y5;694.35242:0.1562:b7;697.36273:0.8157:y6;809.37933:1.0000:b8;826.40533:0.6760:y7;927.45300:0.8273:y8;937.43793:0.1983:b9	DENOVO
542.275	2	6376.3	0.877	CID, CAD(y and b ions)	GVTEAHVQDK		13	258.14539:0.2909:b3;262.13971:0.5182:y2;387.18796:0.0564:b4;390.19830:0.4582:y3;458.22507:0.1309:b5;489.26672:0.8873:y4;595.28400:0.1873:b6;626.32562:0.8855:y5;694.35242:0.1855:b7;697.36273:1.0000:y6;826.40533:0.7491:y7;927.45300:0.8836:y8;937.43793:0.0691:b9	DENOVO
542.303	2	4017.4	0.896	CID, CAD(y and b ions)	AAVMVHEAKK		15	242.15047:0.1268:b3;275.20773:0.0319:y2;346.24484:0.0860:y3;373.19095:0.1874:b4;472.25934:0.1256:b5;475.28741:0.3856:y4;609.31824:0.1281:b6;612.34631:0.8126:y5;711.41473:1.0000:y6;738.36084:0.0924:b7;809.39795:0.0389:b8;842.45526:0.9369:y7;920.46594:0.0714:b9-NH3;941.52368:0.4136:y8;1012.56079:0.0797:y9	DENOVO
542.303	2	6702.3	0.895	CID, CAD(y and b ions)	AAVMVHQLSK		13	234.14482:0.0572:y2;347.22888:0.0740:y3;373.19095:0.0782:b4;472.25934:0.1018:b5;475.28745:0.3659:y4;609.31824:0.2551:b6;612.34637:0.9522:y5;711.41479:0.9339:y6;737.37683:0.1307:b7;842.45526:1.0000:y7;850.46094:0.1507:b8;937.49292:0.0430:b9;941.52368:0.2782:y8	DENOVO
542.306	2	2222	0.87	CID, CAD(y and b ions)	VVDGPELLNK		12	199.14465:0.0164:b2;261.15570:0.0119:y2;371.19305:0.0177:b4;374.23978:0.1088:y3;487.32382:0.0435:y4;597.28839:0.0144:b6;616.36639:0.0597:y5;713.41919:0.1575:y6;770.44061:0.1510:y7;885.46759:1.0000:y8;937.49945:0.0121:b9;984.53601:0.1458:y9	DENOVO
542.324	2	3704.2	0.898	CID, CAD(y and b ions)	NADPLLLSLK		12	301.11481:0.1205:b3;347.22888:0.0768:y3;380.15698:0.0267:b4-H2O;460.31293:0.0989:y4;511.25159:0.0424:b5;573.39697:0.2367:y5;686.48108:0.0844:y6;720.39276:0.0221:b7-NH3;783.53381:1.0000:y7;824.45178:0.0272:b8;898.56073:0.4917:y8;969.59784:0.1213:y9	DENOVO
542.342	2	6783.3	0.893	CID, CAD(y and b ions)	ALTLLASGPLK		15	260.19684:0.0235:y2;286.17667:0.1655:b3;357.24960:0.2149:y3;399.26074:0.0792:b4;414.27106:0.0392:y4;501.30310:0.3529:y5;512.34479:0.0376:b5;572.34021:1.0000:y6;653.38696:0.0165:b7-NH3;685.42426:0.9482:y7;709.42480:0.0533:b8-H2O;710.40839:0.0384:b8-NH3;798.50830:0.4588:y8;899.55603:0.5820:y9;1012.64008:0.0298:y10	DENOVO
542.744	2	-2573	0.868	CID, CAD(y and b ions)	FMCEQLEK	2-Carbamidomethylation	12	276.15536:0.0884:y2;279.11670:0.1418:b2;389.23944:0.1905:y3;439.14737:0.5518:b3;517.29803:0.1555:y4;568.18994:0.2729:b4;646.34058:0.4375:y5;696.24854:1.0000:b5;806.37122:0.9146:y6;809.33258:0.5183:b6;937.41174:0.0732:y7;938.37518:0.4771:b7	DENOVO
542.749	2	-2101.3	0.864	CID, CAD(y and b ions)	GGFCEVCKK	3-Carbamidomethylation;6-Carbamidomethylation	12	262.11914:0.1065:b3;275.20773:0.0873:y2;404.13922:0.0297:b4-H2O;435.23840:0.3289:y3;534.30682:0.4684:y4;551.19238:0.1054:b5;650.26080:0.2059:b6;663.34937:0.8320:y5;810.29144:0.0187:b7;823.38007:1.0000:y6;938.38641:0.0406:b8;970.44843:0.0346:y7	DENOVO
542.754	2	1384.5	0.886	CID, CAD(y and b ions)	NDTNAEAPPR		10	272.17169:0.0478:y2;369.22443:0.6449:y3;428.14133:0.0353:b4-NH3;440.26154:1.0000:y4;569.30414:0.0581:y5;627.23743:0.0478:b6-H2O;640.34125:0.3846:y6;754.38416:0.3757:y7;855.43188:0.1294:y8;970.45880:0.0272:y9	DENOVO
542.78	2	729	0.875	CID, CAD(y and b ions)	EPKEPEVEK		12	258.14481:0.0182:y2-H2O;355.19812:0.0444:b3;375.22379:0.0767:y3;484.24069:0.0954:b4;504.26636:0.0804:y4;564.26648:0.0196:b5-NH3;601.31909:1.0000:y5;710.33606:0.0327:b6;730.36169:0.4832:y6;809.40448:0.5402:b7;858.45667:0.3920:y7;938.44702:0.2245:b8	DENOVO
542.787	2	6111.7	0.861	CID, CAD(y and b ions)	YGVSGYPLTK		13	221.09261:0.0590:b2;320.16101:0.0599:b3;361.24451:0.1013:y3;407.19305:0.1780:b4;458.29727:0.4890:y4;609.26727:0.0203:b6-H2O;610.25085:0.0405:b6-NH3;621.36060:0.0423:y5;678.38208:0.3674:y6;707.30359:0.0361:b7-NH3;765.41406:1.0000:y7;864.48248:0.1921:y8;921.50397:0.4423:y9	DENOVO
542.787	2	2638	0.878	CID, CAD(y and b ions)	YGVSGYPTLK		15	221.09261:0.0401:b2;260.19684:0.0208:y2;320.16101:0.0986:b3;361.24451:0.0693:y3;407.19305:0.0485:b4;458.29727:0.2015:y4;464.21451:0.0156:b5;621.36060:0.0761:y5;627.27783:0.0156:b6;678.38208:0.2965:y6;765.41406:1.0000:y7;807.36774:0.0148:b8-H2O;808.35132:0.0216:b8-NH3;864.48248:0.1062:y8;921.50397:0.3433:y9	DENOVO
542.798	2	2426.3	0.903	CID, CAD(y and b ions)	LLNPEELEK		12	227.17595:0.0293:b2;276.15536:0.0155:y2;341.21887:0.0409:b3;389.23944:0.0743:y3;421.24463:0.0116:b4-NH3;518.28204:0.0987:y4;549.30365:0.0225:b5-H2O;647.32458:0.1053:y5;696.35681:0.0465:b6;744.37738:1.0000:y6;858.42029:0.8161:y7;971.50433:0.2069:y8	DENOVO
542.803	2	1493.1	0.883	CID, CAD(y and b ions)	TVNGPELLNK		15	201.12392:0.0457:b2;261.15570:0.0870:y2;354.17773:0.0597:b4-H2O;355.16132:0.0243:b4-NH3;374.23978:0.2271:y3;469.24106:0.0413:b5;487.32382:0.0848:y4;580.27307:0.0265:b6-H2O;616.36639:0.0811:y5;711.36768:0.0730:b7;713.41919:0.3333:y6;770.44061:0.6925:y7;824.45178:0.0236:b8;884.48358:1.0000:y8;983.55200:0.1099:y9	DENOVO
542.804	2	2790.6	0.858	CID, CAD(y and b ions)	KQPVVEQEK		13	240.13435:0.0663:b2-NH3;354.21411:0.1265:b3;404.21393:0.2157:y3;453.28253:0.2253:b4;533.25653:0.8084:y4;552.35095:0.3024:b5;632.32495:1.0000:y5;681.39349:0.6277:b6;731.39337:0.5108:y6;809.45209:0.1337:b7;828.44611:0.2120:y7;938.49469:0.1313:b8;956.50470:0.0928:y8	DENOVO
542.809	2	3702.4	0.867	CID, CAD(y and b ions)	LQAENLQLR		12	242.15047:0.0915:b2;288.20300:0.0788:y2;313.18756:0.0882:b3;416.26157:0.1104:y3;442.23016:0.0277:b4;529.34564:0.1603:y4;539.24609:0.0227:b5-NH3;643.38855:0.2978:y5;651.34656:0.0311:b6-H2O;772.43115:0.1625:y6;843.46826:1.0000:y7;971.52686:0.0200:y8	DENOVO
542.811	2	3295.7	0.891	CID, CAD(y and b ions)	ALFSVTYKR		8	175.11894:0.0130:y1;303.21387:0.0502:y2;315.17041:0.0130:b3-NH3;466.27722:0.2350:y3;567.32489:0.0144:y4;666.39331:0.5955:y5;753.42535:1.0000:y6;900.49371:0.3147:y7	DENOVO
542.811	2	6297.4	0.914	CID, CAD(y and b ions)	NYLLSLPHK		13	278.11407:0.1130:b2;284.17169:0.1029:y2;381.22446:0.8228:y3;391.19812:0.2940:b3;494.30850:0.2236:y4;504.28220:0.0492:b4;573.30365:0.0837:b5-H2O;574.28723:0.0181:b5-NH3;581.34052:0.4447:y5;694.42462:1.0000:y6;704.39825:0.0153:b6;807.50867:0.9275:y7;970.57196:0.0251:y8	DENOVO
542.813	2	6271	0.86	CID, CAD(y and b ions)	GSPLVVLPMR	8-Oxidation (M)	9	322.15436:0.1354:y2;419.20709:0.1682:y3;454.26654:0.4152:b5;532.29114:0.3214:y4;535.32440:0.0893:b6-H2O;631.35956:1.0000:y5;666.41901:0.0610:b7;730.42798:0.5982:y6;843.51202:0.2232:y7	DENOVO
542.822	2	3120.7	0.899	CID, CAD(y and b ions)	LLTPAVVTDR		12	227.17595:0.0377:b2;290.14587:0.0265:y2;328.22363:0.1283:b3;391.19354:0.1221:y3;425.27637:0.0196:b4;490.26196:0.1501:y4;577.37134:0.0227:b6-H2O;589.33038:0.1893:y5;660.36749:0.4668:y6;757.42023:1.0000:y7;858.46790:0.6889:y8;971.55200:0.0483:y9	DENOVO
542.822	2	2838.5	0.901	CID, CAD(y and b ions)	GSPLVVLSQGK		13	204.13426:0.0155:y2;224.10352:0.0163:b3-H2O;332.19281:0.0729:y3;355.19812:0.1123:b4;419.22485:0.2549:y4;454.26654:0.1960:b5;532.30890:0.4286:y5;553.33496:0.0658:b6;631.37732:0.8172:y6;666.41901:0.0321:b7;730.44574:1.0000:y7;843.52979:0.2299:y8;940.58252:0.1318:y9	DENOVO
543.274	2	3275.6	0.909	CID, CAD(y and b ions)	ACVVHGDSLK	1-Carbamidomethylation	15	232.07559:0.1106:b2;260.19684:0.1403:y2;329.21832:0.0382:y3-H2O;330.20190:0.0302:y3-NH3;331.14398:0.4054:b3;430.21240:0.0525:b4;519.27728:0.4418:y5;567.27130:0.2275:b5;624.29279:0.0741:b6;656.33618:1.0000:y6;739.31970:0.0308:b7;755.40460:0.8900:y7;826.35175:0.9658:b8;854.47302:0.3860:y8;939.43579:0.1511:b9	DENOVO
543.274	2	3306.6	0.912	CID, CAD(y and b ions)	ACVVHGSDLK	1-Carbamidomethylation	16	232.07559:0.1305:b2;260.19684:0.3278:y2;331.14398:0.4112:b3;375.22379:0.0276:y3;430.21240:0.1363:b4;462.25580:0.1154:y4;519.27728:0.6468:y5;567.27130:0.2845:b5;624.29279:0.1044:b6;656.33618:1.0000:y6;711.32483:0.0834:b7;755.40460:0.7317:y7;826.35175:0.8761:b8;854.47302:0.5843:y8;939.43579:0.1676:b9;1014.50366:0.0628:y9	DENOVO
543.274	2	379	0.876	CID, CAD(y and b ions)	ASAVCDLPPR	4-Carbamidomethylation	13	230.11407:0.0544:b3;272.17169:0.0448:y2;329.18246:0.2181:b4;369.22443:0.7275:y3;482.30850:0.6635:y4;489.21313:0.0153:b5;597.33545:0.3988:y5;604.24005:0.2245:b6;717.32410:0.0221:b7;757.36609:1.0000:y6;814.37689:0.0480:b8;856.43451:0.9399:y7;927.47162:0.1725:y8	DENOVO
543.274	2	527.6	0.876	CID, CAD(y and b ions)	SAAVCDLPPR	4-Carbamidomethylation	14	230.11407:0.0746:b3;272.17169:0.0539:y2;329.18246:0.2297:b4;369.22443:0.7228:y3;482.30850:0.2961:y4;489.21313:0.0585:b5;597.33545:0.4414:y5;604.24005:0.2489:b6;717.32410:0.0113:b7;757.36609:0.9869:y6;796.36633:0.0131:b8-H2O;797.34991:0.0161:b8-NH3;856.43451:1.0000:y7;927.47162:0.1715:y8	DENOVO
543.283	2	1042.6	0.888	CID, CAD(y and b ions)	NPLGGELETR		16	276.16663:0.0921:y2;325.18756:0.0575:b3;382.20901:0.0264:b4;405.20920:0.3851:y3;439.23047:0.0248:b5;518.29327:0.3623:y4;568.27307:0.1020:b6;647.33582:0.3939:y5;681.35712:0.0217:b7;704.35730:0.0792:y6;761.37878:1.0000:y7;792.38916:0.0217:b8-H2O;793.37274:0.0378:b8-NH3;874.46283:0.5595:y8;894.42041:0.0233:b9-NH3;971.51556:0.0202:y9	DENOVO
543.295	2	1659.1	0.905	CID, CAD(y and b ions)	VTQLDLDGPK		14	244.16554:0.0373:y2;301.18701:0.2443:y3;329.18250:0.0545:b3;416.21393:0.2100:y4;442.26654:0.0194:b4;529.29803:0.3290:y5;557.29346:0.0242:b5;644.32495:0.6330:y6;757.40900:1.0000:y7;785.40448:0.0127:b7;824.41541:0.0123:b8-H2O;885.46759:0.7162:y8;939.47870:0.0101:b9;986.51526:0.2678:y9	DENOVO
543.314	2	4938.8	0.906	CID, CAD(y and b ions)	ELLDLVLDR		10	243.13448:0.0189:b2;290.14587:0.0395:y2;356.21851:0.0144:b3;403.22992:0.2868:y3;471.24545:0.0676:b4;502.29834:0.6480:y4;584.32953:0.0127:b5;615.38239:0.5057:y5;730.40936:1.0000:y6;843.49341:0.7987:y7	DENOVO
543.314	2	2383.2	0.902	CID, CAD(y and b ions)	QSLTVDPVVK		17	198.08788:0.0441:b2-H2O;199.07143:0.0242:b2-NH3;246.18120:0.1037:y2;329.18250:0.0661:b3;345.24960:0.0188:y3;430.23016:0.0188:b4;442.30237:1.0000:y4;529.29858:0.0116:b5;557.32928:0.5631:y5;644.32550:0.0376:b6;656.39771:0.4857:y6;741.37830:0.0134:b7;757.44537:0.5934:y7;840.44666:0.0239:b8;870.52948:0.3390:y8;939.51508:0.0119:b9;957.56146:0.0961:y9	DENOVO
543.319	2	4232.6	0.869	CID, CAD(y and b ions)	DLASVQALLR		14	229.11882:0.0291:b2;288.20300:0.0377:y2;300.15591:0.0833:b3;387.18796:0.0890:b4;401.28705:0.1729:y3;472.32416:0.3883:y4;486.25635:0.0485:b5;597.28796:0.0123:b6-NH3;600.38275:0.8170:y5;667.34149:0.0114:b7-H2O;668.32507:0.0150:b7-NH3;699.45117:0.5306:y6;786.48315:1.0000:y7;857.52026:0.8391:y8	DENOVO
543.332	2	5151	0.894	CID, CAD(y and b ions)	LVLLGESAVGK		14	204.13426:0.0162:y2;213.16029:0.0325:b2;303.20264:0.0168:y3;326.24435:0.1562:b3;374.23975:0.0499:y4;439.32840:0.0285:b4;461.27179:0.0424:y5;590.31439:0.1475:y6;625.39246:0.0385:b6;647.33582:1.0000:y7;760.41992:0.6680:y8;873.50397:0.6833:y9;882.53003:0.0337:b9;972.57239:0.0505:y10	DENOVO
543.748	2	-2222.6	0.865	CID, CAD(y and b ions)	MTSSDKDFR		12	157.10838:0.0317:y1-H2O;215.08545:0.0789:b2-H2O;322.18732:0.6174:y2;437.21426:0.0644:y3;522.18701:0.0535:b5;565.30920:0.1895:y4;632.27136:0.0644:b6-H2O;680.33618:0.2992:y5;765.30890:0.6020:b7;767.36816:0.3917:y6;854.40021:1.0000:y7;955.44788:0.5340:y8	DENOVO
543.759	2	-95.6	0.88	CID, CAD(y and b ions)	YLNEQYEK		12	276.15536:0.0237:y2;277.15521:0.0273:b2;391.19812:0.0567:b3;439.21869:0.0623:y3;520.24072:0.0323:b4;567.27728:0.0583:y4;648.29932:0.0290:b5;696.31982:0.1770:y5;810.36279:1.0000:y6;811.36261:0.5727:b6;923.44684:0.2110:y7;940.40521:0.0183:b7	DENOVO
543.764	2	3576.7	0.891	CID, CAD(y and b ions)	ADFSEAYKR		12	175.11894:0.0130:y1;303.21387:0.0502:y2;334.14026:0.0316:b3;421.17230:0.1337:b4;466.27722:0.2350:y3;537.31433:0.6499:y4;550.21490:0.0265:b5;621.25201:0.0251:b6;666.35693:0.5955:y5;753.38892:1.0000:y6;900.45734:0.3147:y7;1015.48425:0.0525:y8	DENOVO
543.764	2	3656.5	0.901	CID, CAD(y and b ions)	ADFSEAYRK		12	303.21387:0.0427:y2;334.14026:0.0612:b3;421.17230:0.1003:b4;466.27722:0.3595:y3;537.31433:0.5637:y4;550.21490:0.0445:b5;666.35693:0.5829:y5;753.38892:1.0000:y6;767.28833:0.0117:b7-NH3;900.45734:0.4523:y7;922.40588:0.0284:b8-H2O;1015.48425:0.1074:y8	DENOVO
543.764	2	1656.2	0.881	CID, CAD(y and b ions)	NYGNLTNYK		14	260.10352:0.0176:b2-H2O;310.17609:0.1266:y2;335.13553:0.0160:b3;424.21902:0.0290:y3;449.17847:0.0154:b4;525.26672:0.2961:y4;562.26251:0.0262:b5;638.35077:0.1944:y5;663.31018:0.0456:b6;752.39368:0.1343:y6;777.35315:0.0496:b7;809.41516:1.0000:y7;922.40588:0.0462:b8-H2O;972.47852:0.0487:y8	DENOVO
543.769	2	5469.7	0.869	CID, CAD(y and b ions)	MGGFHWVPR		11	246.09125:0.0264:b3;272.17169:0.1522:y2;371.24011:0.2998:y3;530.21857:0.3049:b5;557.31940:1.0000:y4;694.37830:0.5043:y5;716.29785:0.1213:b6;815.36627:0.1466:b7;841.44672:0.0406:y6;898.46820:0.0736:y7;955.48962:0.1821:y8	DENOVO
543.78	2	560.5	0.898	CID, CAD(y and b ions)	EQLQANDLR		13	258.10898:0.0994:b2;288.20300:0.4156:y2;353.18250:0.1925:b3-H2O;354.16608:0.0350:b3-NH3;403.22992:0.2313:y3;499.25162:0.0350:b4;517.27289:0.5475:y4;552.27814:0.0569:b5-H2O;588.30994:0.8006:y5;716.36853:1.0000:y6;799.35858:0.0206:b7;829.45264:0.7694:y7;957.51117:0.0431:y8	DENOVO
543.783	2	3445.4	0.858	CID, CAD(y and b ions)	EEGVPTLWR		8	316.11444:0.0850:b3;415.18286:0.0221:b4;474.28229:0.0247:y3;575.32996:0.1106:y4;672.38275:1.0000:y5;771.45117:0.0171:y6;828.47260:0.1804:y7;957.51520:0.0144:y8	DENOVO
543.783	2	465	0.864	CID, CAD(y and b ions)	LAGGPVGSDWK		14	242.15047:0.0242:b3;299.17191:0.1820:b4;333.19208:0.0398:y2;396.22467:0.0293:b5;448.21902:0.0704:y3;534.30396:0.0211:b7-H2O;535.25104:0.1082:y4;592.27252:0.5124:y5;691.34094:0.1885:y6;754.37354:0.0112:b9;788.39368:1.0000:y7;845.41516:0.0922:y8;902.43665:0.1667:y9;973.47375:0.0905:y10	DENOVO
543.784	2	6332.4	0.865	CID, CAD(y and b ions)	VELDNMPLR		12	229.11882:0.1081:b2;271.17603:0.0468:y2-NH3;342.20288:0.0214:b3;385.25574:0.3532:y3;457.22980:0.0445:b4;516.29626:0.0786:y4;571.27277:0.0486:b5;630.33917:0.3902:y5;702.31323:0.0387:b6;745.36609:0.3821:y6;858.45020:1.0000:y7;987.49274:0.2156:y8	DENOVO
543.811	2	468.4	0.896	CID, CAD(y and b ions)	LVAVTGAEAQK		14	213.16029:0.0568:b2;275.17136:0.0401:y2;284.19739:0.0807:b3;346.20847:0.1078:y3;383.26581:0.0235:b4;475.25104:0.0480:y4;484.31348:0.0275:b5;546.28815:0.0872:y5;594.36151:0.0128:b7-H2O;603.30963:0.1686:y6;704.35730:0.5719:y7;803.42572:0.2989:y8;874.46283:1.0000:y9;973.53125:0.0726:y10	DENOVO
544.251	2	-2642.9	0.888	CID, CAD(y and b ions)	HCSQVDSVR	1-Carbamidomethylation	14	257.16037:0.0207:y2-NH3;298.09738:0.2268:b2;361.21936:0.1667:y3;385.12939:0.0394:b3;476.24631:0.1593:y4;513.18799:0.0593:b4;575.31470:0.1398:y5;612.25641:0.0195:b5;703.37329:0.1455:y6;727.28333:0.0935:b6;790.40533:1.0000:y7;797.28839:0.0138:b7-NH3;913.38379:0.0443:b8;950.43597:0.8821:y8	DENOVO
544.251	2	-2552.7	0.89	CID, CAD(y and b ions)	HCSQVDVSR	1-Carbamidomethylation	12	298.09738:0.1666:b2;361.21936:0.1721:y3;385.12939:0.0289:b3;476.24631:0.1355:y4;513.18799:0.0475:b4;575.31470:0.0691:y5;612.25641:0.0142:b5;703.37329:0.0972:y6;727.28333:0.1502:b6;790.40533:1.0000:y7;913.38379:0.0263:b8;950.43597:0.7629:y8	DENOVO
544.254	2	5700.8	0.86	CID, CAD(y and b ions)	LDQPDEGTGR		12	229.11882:0.0114:b2;232.14040:0.0431:y2;333.18808:0.0969:y3;357.17740:0.0397:b3;390.20953:0.0908:y4;454.23016:0.0107:b4;519.25214:0.1103:y5;634.27905:0.1734:y6;698.29968:0.0120:b6;731.33179:1.0000:y7;859.39038:0.0924:y8;974.41736:0.0588:y9	DENOVO
544.26	2	236	0.907	CID, CAD(y and b ions)	EDQNAVQQR		10	303.17749:0.0966:y2;431.23608:0.5278:y3;487.17883:0.0488:b4;530.30450:0.5863:y4;601.34161:0.7200:y5;639.27380:0.0254:b6-H2O;715.38452:1.0000:y6;768.31598:0.0488:b7-NH3;843.44312:0.7522:y7;958.47003:0.0488:y8	DENOVO
544.262	2	876.8	0.868	CID, CAD(y and b ions)	LDQPDWSAR		9	229.11882:0.0101:b2;333.18805:0.0820:y3;357.17740:0.0760:b3;519.26740:0.1432:y4;634.29431:0.1170:y5;731.34705:1.0000:y6;842.36841:0.0377:b7;859.40564:0.1059:y7;974.43262:0.1003:y8	DENOVO
544.273	2	1431.4	0.883	CID, CAD(y and b ions)	LLEEGENQR		6	303.17749:0.1093:y2;417.22043:0.3924:y3;546.26300:0.0429:y4;603.28448:0.8231:y5;732.32709:0.8465:y6;861.36963:1.0000:y7	DENOVO
544.276	2	4122.5	0.895	CID, CAD(y and b ions)	DHTELVVMK	7-Oxidation (M)	13	253.09367:0.2473:b2;276.13763:0.0462:y2-H2O;354.14136:0.1185:b3;393.21661:0.0293:y3;483.18393:0.0440:b4;492.28503:0.3043:y4;596.26801:0.1348:b5;605.36908:0.5152:y5;695.33643:0.0212:b6;734.41168:0.6712:y6;794.40485:0.0293:b7;835.45935:1.0000:y7;954.50769:0.0147:y8-H2O	DENOVO
544.278	2	468.8	0.866	CID, CAD(y and b ions)	NSAQGLDLNR		16	202.08278:0.0188:b2;273.11987:0.2044:b3;289.16187:0.0517:y2;384.15149:0.0521:b4-NH3;402.24591:0.2459:y3;458.19992:0.0558:b5;517.27289:0.4169:y4;553.27344:0.0151:b6-H2O;554.25702:0.0502:b6-NH3;630.35693:0.2018:y5;686.31091:0.0161:b7;687.37836:1.0000:y6;799.39496:0.0524:b8;815.43695:0.5285:y7;886.47406:0.3068:y8;896.41095:0.0161:b9-NH3	DENOVO
544.28	2	2973	0.887	CID, CAD(y and b ions)	QWLQELDR		13	290.14587:0.1404:y2;297.13513:0.0364:b2-H2O;403.22992:0.1188:y3;428.22977:0.0526:b3;532.27252:0.8259:y4;538.27777:0.0904:b4-H2O;660.33112:0.8327:y5;667.32037:0.0445:b5-H2O;773.41516:1.0000:y6;780.40442:0.0648:b6-H2O;895.43140:0.0391:b7-H2O;896.41498:0.0378:b7-NH3;959.49445:0.0594:y7	DENOVO
544.28	2	3914.8	0.897	CID, CAD(y and b ions)	DHTELVFAR		13	246.15605:0.0173:y2;253.09367:0.2747:b2;354.14136:0.1272:b3;393.22443:0.1005:y3;483.18393:0.2123:b4;492.29285:0.1441:y4;596.26801:0.0502:b5;605.37689:0.3607:y5;695.33643:0.0531:b6;734.41949:0.5385:y6;835.46716:1.0000:y7;842.40479:0.0372:b7;913.44189:0.0132:b8	DENOVO
544.291	2	5134.5	0.894	CID, CAD(y and b ions)	DVLLGESAQR		12	303.17749:0.0168:y2;310.17667:0.0171:b3-H2O;374.21460:0.0499:y3;461.24664:0.0424:y4;480.28220:0.0180:b5-H2O;590.28925:0.1475:y5;610.30835:0.0550:b6-NH3;647.31067:1.0000:y6;760.39478:0.6680:y7;785.40448:0.0373:b8;873.47882:0.6833:y8;972.54724:0.0505:y9	DENOVO
544.291	2	-2129.3	0.897	CID, CAD(y and b ions)	KLLEGEENR		14	242.18684:0.0176:b2;289.16187:0.0296:y2;355.27087:0.0836:b3;418.20444:0.0296:y3;484.31348:0.0406:b4;541.33496:0.0513:b5;547.24701:0.0547:y4;604.26849:0.4613:y5;653.35052:0.0189:b6-NH3;733.31110:0.4755:y6;799.42010:0.0934:b7;846.39514:1.0000:y7;913.46301:0.0126:b8;959.47919:0.4148:y8	DENOVO
544.291	2	2644.5	0.889	CID, CAD(y and b ions)	QDGGELLSLR		12	244.09334:0.0267:b2;288.20300:0.0854:y2;358.13626:0.0425:b4;375.23502:0.3194:y3;487.17883:0.0187:b5;488.31909:0.2594:y4;601.40314:0.2459:y5;713.34698:0.0219:b7;730.44574:0.1199:y6;787.46716:0.2037:y7;844.48865:1.0000:y8;959.51556:0.0229:y9	DENOVO
544.291	2	-2185.9	0.887	CID, CAD(y and b ions)	QLKEEDAVR		13	224.13991:0.0668:b2-H2O;345.22446:0.2344:y3;352.23486:0.0503:b3-H2O;353.21844:0.0946:b3-NH3;460.25140:0.1302:y4;499.28799:0.0590:b4;589.29395:0.3455:y5;628.33057:0.0582:b5;718.33655:1.0000:y6;743.35754:0.1259:b6;846.43152:0.6866:y7;896.43604:0.0903:b8-NH3;959.51556:0.0217:y8	DENOVO
544.291	2	2476.8	0.905	CID, CAD(y and b ions)	LLLPMGCQR	6-Carbamidomethylation	11	227.17595:0.0401:b2;303.17749:0.0261:y2;340.26001:0.1077:b3;463.20816:0.0520:y3;520.22961:0.3356:y4;551.32629:0.0183:b5-NH3;651.27014:0.1131:y5;748.32288:0.8917:y6;861.40692:1.0000:y7;896.43695:0.0134:b8-NH3;974.49097:0.0129:y8	DENOVO
544.293	2	2243.4	0.871	CID, CAD(y and b ions)	ATDFVVPGGPK		14	288.11954:0.0448:b3;301.18701:0.0658:y3;358.20847:0.1078:y4;435.18796:0.1450:b4;455.26123:1.0000:y5;534.25635:0.0994:b5;554.32965:0.5865:y6;633.32477:0.0137:b6;653.39807:0.3278:y7;713.35059:0.0116:b7-NH3;770.37201:0.0124:b8-NH3;800.46643:0.2682:y8;915.49341:0.2211:y9;1016.54108:0.0137:y10	DENOVO
544.293	2	2606	0.869	CID, CAD(y and b ions)	ATDFVVPGPGK		13	288.11954:0.1092:b3;301.18701:0.0675:y3;358.20847:0.0990:y4;435.18796:0.1617:b4;455.26123:1.0000:y5;534.25635:0.1483:b5;554.32965:0.5755:y6;633.32477:0.0499:b6;653.39807:0.2757:y7;730.37756:0.0124:b7;800.46643:0.2345:y8;915.49341:0.2489:y9;1016.54108:0.0109:y10	DENOVO
544.293	2	1057.7	0.885	CID, CAD(y and b ions)	LLEEWNGVK		8	303.20264:0.0906:y3;417.24557:0.4079:y4;485.26111:0.0103:b4;603.32489:1.0000:y5;732.36749:0.9081:y6;825.37781:0.0149:b7-NH3;861.41010:0.9720:y7;974.49414:0.0113:y8	DENOVO
544.296	2	1171.3	0.877	CID, CAD(y and b ions)	ELNDLATRR		11	331.22003:0.1985:y2;357.17740:0.1145:b3;432.26770:0.4198:y3;454.19379:0.1094:b4-H2O;455.17737:0.1578:b4-NH3;503.30481:0.6081:y4;616.38892:0.6056:y5;731.41583:0.3181:y6;740.34619:0.2036:b7-NH3;845.45874:1.0000:y7;958.54285:0.0763:y8	DENOVO
544.3	2	4422.6	0.897	CID, CAD(y and b ions)	LLLVEGCQR	6-Carbamidomethylation	11	227.17595:0.1316:b2;303.17749:0.0305:y2;340.26001:0.1719:b3;439.32840:0.0219:b4;463.20816:0.0538:y3;520.22961:0.5855:y4;649.27222:0.9441:y5;748.34064:0.9802:y6;861.42468:1.0000:y7;913.48169:0.0151:b8;974.50873:0.0242:y8	DENOVO
544.303	2	2477.6	0.896	CID, CAD(y and b ions)	LLLVEGSDNK		10	227.17595:0.0529:b2;340.26001:0.3038:b3;376.18265:0.0174:y3;439.32840:0.0644:b4;463.21466:0.0410:y4;520.23615:0.5955:y5;649.27875:0.9800:y6;748.34717:0.9919:y7;861.43121:1.0000:y8;974.51526:0.0580:y9	DENOVO
544.303	2	2648.1	0.924	CID, CAD(y and b ions)	LLLVESEER		9	227.17595:0.0176:b2;340.26001:0.0980:b3;433.20410:0.0143:y3;439.32840:0.0152:b4;520.23615:0.4952:y4;649.27869:0.9011:y5;748.34711:0.9415:y6;861.43121:1.0000:y7;974.51526:0.0795:y8	DENOVO
544.303	2	2768.4	0.891	CID, CAD(y and b ions)	VEEELVTLR		14	175.11894:0.0190:y1;229.11882:0.0665:b2;288.20300:0.0299:y2;358.16141:0.0799:b3;389.25067:0.2363:y3;487.20398:0.0870:b4;488.31909:0.4044:y4;600.28802:0.0290:b5;601.40314:0.4158:y5;699.35645:0.0149:b6;730.44574:0.3174:y6;782.39362:0.0164:b7-H2O;859.48834:1.0000:y7;988.53088:0.2316:y8	DENOVO
544.309	2	11052	0.92	CID, CAD(y and b ions)	LKLAESAEAR		11	246.15605:0.0371:y2;355.27087:0.1723:b3;375.19861:0.1007:y3;426.30798:0.0540:b4;446.23572:0.2211:y4;533.26776:0.8493:y5;555.35059:0.0237:b5;624.37207:0.0116:b6-H2O;625.35565:0.0203:b6-NH3;662.31036:1.0000:y6;733.34747:0.3113:y7	DENOVO
544.313	2	5462.1	0.899	CID, CAD(y and b ions)	LLMVGLDAQK		12	227.17595:0.0946:b2;275.17136:0.0306:y2;346.20847:0.0994:y3;358.21643:0.0416:b3;457.28485:0.0204:b4;461.23541:0.0977:y4;514.30627:0.0112:b5;574.31946:0.1187:y5;631.34094:1.0000:y6;730.40936:0.6552:y7;861.44983:0.7830:y8;974.53387:0.1721:y9	DENOVO
544.317	2	5319.5	0.907	CID, CAD(y and b ions)	LRVDPVNFK		14	270.19299:0.0168:b2;294.18118:0.2144:y2;369.26138:0.0168:b3;408.22412:0.1322:y3;484.28833:1.0000:b4;507.29254:0.0586:y4;581.34106:0.2680:b5;604.34528:0.4590:y5;680.40948:0.6198:b6;719.37219:0.0267:y6;794.45245:0.6712:b7;818.44061:0.0426:y7;941.52081:0.0912:b8;957.51477:0.0250:y8-NH3	DENOVO
544.317	2	5821.8	0.908	CID, CAD(y and b ions)	RLVDPVNFK		15	270.19299:0.0125:b2;294.18118:0.1299:y2;369.26138:0.0348:b3;408.22412:0.3060:y3;484.28833:1.0000:b4;507.29254:0.0305:y4;581.34106:0.2831:b5;604.34528:0.4162:y5;680.40948:0.6112:b6;719.37219:0.0423:y6;794.45245:0.6559:b7;818.44061:0.0639:y7;913.51416:0.1979:y8-H2O;914.49774:0.1323:y8-NH3;941.52081:0.0934:b8	DENOVO
544.319	2	4483.9	0.913	CID, CAD(y and b ions)	WPLLVANFK		11	267.11292:0.1134:b2-NH3;294.18118:0.2557:y2;408.22412:0.1348:y3;479.26123:0.2103:y4;578.32965:0.8388:y5;680.41351:0.4358:b6;691.41370:1.0000:y6;794.45648:0.8841:b7;804.49774:0.7330:y7;901.55054:0.0567:y8;941.52484:0.1927:b8	DENOVO
544.736	2	-2598.5	0.864	CID, CAD(y and b ions)	ESQAYYDGR		12	327.13043:0.2571:b3-H2O;328.11401:0.0876:b3-NH3;347.16733:0.2105:y3;416.17810:0.0250:b4;510.23065:0.7787:y4;579.24146:0.0370:b5;673.29395:1.0000:y5;724.29419:0.0284:b6-H2O;744.33105:0.7639:y6;840.30475:0.0165:b7-NH3;872.38965:0.2395:y7;959.42169:0.0432:y8	DENOVO
544.736	2	-815.7	0.862	CID, CAD(y and b ions)	QSEAYYDGR		12	198.08788:0.0607:b2-H2O;232.14040:0.0969:y2;327.13043:0.2663:b3-H2O;347.16733:0.2482:y3;416.17810:0.0616:b4;510.23065:1.0000:y4;562.21448:0.0408:b5-NH3;673.29395:0.9203:y5;742.30475:0.0471:b6;744.33105:0.8542:y6;840.30475:0.0562:b7-NH3;873.37366:0.1739:y7	DENOVO
544.752	2	-2492	0.858	CID, CAD(y and b ions)	EGAALDQNDR		10	258.10898:0.0487:b3;290.14587:0.0798:y2;329.14609:0.0563:b4;404.18878:0.1075:y3;424.21957:0.0521:b5-H2O;532.24738:0.4366:y4;647.27429:1.0000:y5;760.35840:0.6280:y6;831.39551:0.1755:y7;902.43262:0.0756:y8	DENOVO
544.76	2	6580.8	0.87	CID, CAD(y and b ions)	ENEHGFLSR		13	226.08278:0.0805:b2-H2O;262.15097:0.1034:y2;373.13593:0.2141:b3;375.23502:0.3305:y3;510.19482:0.0704:b4;522.30341:0.4195:y4;567.21631:0.0776:b5;579.32489:1.0000:y5;696.27411:0.0632:b6-H2O;716.38379:0.7011:y6;845.42639:0.4325:y7;914.40076:0.0316:b8;959.46930:0.1365:y8	DENOVO
544.761	2	-801.5	0.863	CID, CAD(y and b ions)	QGDNMPVTAR		9	301.11481:0.0106:b3;347.20374:0.0543:y3;415.15771:0.1683:b4;446.27213:0.0950:y4;543.32489:1.0000:y5;546.19824:0.1652:b5;674.36536:0.2943:y6;788.40833:0.1369:y7;903.43524:0.0430:y8	DENOVO
544.764	2	584.3	0.879	CID, CAD(y and b ions)	AEEDELLNR		13	289.16187:0.2922:y2;330.13010:0.0247:b3;402.24591:0.8253:y3;445.15704:0.1305:b4;515.33002:0.3260:y4;574.19965:0.0513:b5;644.37256:0.4188:y5;687.28369:0.0974:b6;759.39954:1.0000:y6;783.34076:0.0260:b7-NH3;888.44208:0.9753:y7;999.47412:0.0571:y8-H2O;1000.45770:0.0234:y8-NH3	DENOVO
544.765	2	-1262	0.866	CID, CAD(y and b ions)	QDVDNAVAEK		16	244.09334:0.1857:b2;276.15536:0.0616:y2;343.16174:0.1195:b3;347.19247:0.2215:y3;446.26089:0.6480:y4;458.18869:0.0597:b4;517.29803:0.9081:y5;555.20465:0.3392:b5-NH3;626.24176:0.2767:b6-NH3;631.34094:0.7500:y6;742.33716:0.0340:b7;746.36786:1.0000:y7;813.37427:0.0735:b8;845.43628:0.6765:y8;942.41681:0.0322:b9;960.46320:0.2344:y9	DENOVO
544.77	2	2944.8	0.858	CID, CAD(y and b ions)	QDVDNASLAR		14	246.15605:0.1387:y2;343.16174:0.2267:b3;359.24011:0.3827:y3;446.27213:0.6973:y4;458.18869:0.0480:b4;517.30927:0.9320:y5;572.23163:0.0533:b5;631.35217:0.8653:y6;643.26874:0.0587:b6;713.27380:0.0640:b7-NH3;746.37909:1.0000:y7;845.44751:0.6827:y8;896.41138:0.0573:b9-H2O;960.47449:0.3453:y9	DENOVO
544.774	2	149.4	0.871	CID, CAD(y and b ions)	TELQVDMPR		11	231.09810:0.1175:b2;272.17169:0.0209:y2;344.18213:0.0721:b3;403.21219:0.0205:y3;472.24072:0.0520:b4;518.23914:0.3501:y4;571.30914:0.0648:b5;617.30756:0.7572:y5;745.36609:1.0000:y6;858.45020:0.9099:y7;987.49274:0.0370:y8	DENOVO
544.783	2	1173.2	0.902	CID, CAD(y and b ions)	AVLGDDELTR		12	284.19739:0.0280:b3;389.25067:0.0942:y3;439.21881:0.0416:b5-NH3;518.29327:0.1292:y4;554.24573:0.0144:b6-NH3;633.32019:0.1035:y5;683.28833:0.0198:b7-NH3;748.34717:0.1693:y6;805.36859:1.0000:y7;813.39941:0.0128:b8;914.44708:0.0163:b9;918.45264:0.7922:y8	DENOVO
544.783	2	2109.2	0.903	CID, CAD(y and b ions)	GLLGDDETLR		10	267.17041:0.0237:b3-NH3;288.20300:0.0658:y2;341.21887:0.0359:b4;389.25067:0.0380:y3;439.21881:0.0651:b5-NH3;518.29327:0.1810:y4;633.32019:0.1037:y5;748.34717:0.0637:y6;805.36859:1.0000:y7;918.45264:0.3986:y8	DENOVO
544.783	2	2605.5	0.89	CID, CAD(y and b ions)	LDEALDSGLR		14	175.11894:0.0141:y1;288.20300:0.0166:y2;327.21390:0.0223:y3-H2O;358.16141:0.0358:b3;429.19852:0.0482:b4;432.25647:0.2104:y4;542.28259:0.0179:b5;547.28345:0.4914:y5;639.29895:0.0130:b6-H2O;660.36749:1.0000:y6;731.40460:0.1991:y7;801.36298:0.0120:b8;860.44714:0.1580:y8;975.47412:0.1646:y9	DENOVO
544.783	2	357.9	0.902	CID, CAD(y and b ions)	LDQLTAADNK		17	229.11882:0.0324:b2;261.15570:0.0451:y2;357.17740:0.3878:b3;376.18265:0.2517:y3;447.21976:0.1689:y4;470.26144:0.0250:b4;518.25690:0.6637:y5;553.29858:0.0145:b5-H2O;554.28217:0.0194:b5-NH3;619.30457:1.0000:y6;642.34625:0.0220:b6;713.38336:0.0362:b7;732.38861:0.4817:y7;810.39972:0.0145:b8-H2O;860.44720:0.3028:y8;942.45325:0.0168:b9;975.47412:0.3084:y9	DENOVO
544.783	2	2703.7	0.893	CID, CAD(y and b ions)	NDEELVTLR		13	288.20300:0.1447:y2;341.10971:0.0764:b3-H2O;389.25067:0.4120:y3;488.16284:0.1516:b4;488.31909:0.9815:y4;583.23639:0.0451:b5-H2O;584.21997:0.1539:b5-NH3;601.40314:0.5961:y5;682.30475:0.0428:b6-H2O;730.44574:0.8426:y6;784.33606:0.0440:b7-NH3;859.48834:1.0000:y7;974.51526:0.0463:y8	DENOVO
544.788	2	-90.4	0.903	CID, CAD(y and b ions)	LDGALTAASNR		10	357.17737:0.0441:b4;376.19388:0.2989:y3;447.23099:0.1300:y4;518.26813:0.4426:y5;553.29858:0.0449:b6-H2O;619.31580:1.0000:y6;732.39984:0.1833:y7;803.43695:0.0304:y8;860.45844:0.1103:y9;975.48535:0.0395:y10	DENOVO
544.788	2	-2718.6	0.858	CID, CAD(y and b ions)	KPDGSTVTQR		11	226.15553:0.0544:b2;341.18246:0.0882:b3;404.22519:0.0941:y3;467.22540:0.0926:b5-H2O;503.29361:0.0574:y4;604.34131:0.0941:y5;691.37329:0.2309:y6;748.39478:0.2897:y7;863.42169:0.5162:y8;914.45831:0.1397:b9;960.47449:1.0000:y9	DENOVO
544.788	2	-378.2	0.905	CID, CAD(y and b ions)	QQLTNTEVR		11	175.11894:0.1451:y1;274.18735:0.0718:y2;353.18207:0.0750:b3-NH3;403.22992:0.2057:y3;454.22974:0.0702:b4-NH3;504.27762:0.2392:y4;618.32056:0.6475:y5;719.36823:1.0000:y6;797.37933:0.0813:b7-H2O;832.45227:0.9298:y7;960.51086:0.1132:y8	DENOVO
544.788	2	5470.2	0.905	CID, CAD(y and b ions)	QQLTNTVER		15	304.16150:0.0547:y2;370.20905:0.1064:b3;403.22992:0.1759:y3;454.22974:0.0457:b4-NH3;504.27762:0.0557:y4;567.28906:0.0417:b5-H2O;568.27264:0.0567:b5-NH3;618.32056:0.4573:y5;668.33679:0.0328:b6-H2O;719.36823:1.0000:y6;785.41577:0.0467:b7;832.45227:0.5726:y7;896.44775:0.0338:b8-H2O;897.43134:0.0417:b8-NH3;960.51086:0.0676:y8	DENOVO
544.788	2	-347	0.912	CID, CAD(y and b ions)	QQLTQSEVR		14	257.12497:0.0214:b2;274.18735:0.0357:y2;370.20905:0.0285:b3;403.22992:0.0594:y3;471.25671:0.0269:b4;490.26196:0.1212:y4;599.31531:0.0230:b5;618.32056:0.4814:y5;669.32031:0.0135:b6-NH3;719.36823:1.0000:y6;797.37933:0.0895:b7-H2O;832.45227:0.6541:y7;897.43134:0.0226:b8-NH3;960.51086:0.0792:y8	DENOVO
544.79	2	472	0.902	CID, CAD(y and b ions)	LDQLTANWK		14	229.11882:0.0276:b2;333.19208:0.0639:y2;357.17740:0.1160:b3;447.23502:0.0510:y3;470.26144:0.0557:b4;518.27216:0.3102:y4;553.29858:0.0187:b5-H2O;554.28217:0.0187:b5-NH3;619.31982:1.0000:y5;732.40387:0.3860:y6;738.37860:0.0223:b7-H2O;860.46246:0.2625:y7;942.46851:0.0104:b8;975.48938:0.0912:y8	DENOVO
544.801	2	2624.4	0.892	CID, CAD(y and b ions)	LDETQTLLR		13	229.11882:0.0986:b2;288.20300:0.0516:y2;358.16141:0.0817:b3;401.28705:0.1749:y3;459.20908:0.0385:b4;502.33472:0.8806:y4;587.26764:0.0901:b5;630.39331:0.5924:y5;688.31537:0.0416:b6;731.44098:1.0000:y6;860.48358:0.8945:y7;914.48346:0.0277:b8;975.51050:0.6456:y8	DENOVO
544.801	2	2298.7	0.891	CID, CAD(y and b ions)	LDEVGSSLLR		17	229.11882:0.0668:b2;288.20300:0.2024:y2;358.16141:0.0866:b3;401.28705:0.3317:y3;457.22980:0.1264:b4;488.31909:0.1655:y4;496.24072:0.1669:b5-H2O;497.22430:0.0277:b5-NH3;575.35107:0.1555:y5;601.28333:0.0291:b6;632.37256:0.1165:y6;670.30475:0.0604:b7-H2O;731.44098:1.0000:y7;783.38885:0.1030:b8-H2O;784.37244:0.0646:b8-NH3;860.48358:0.8707:y8;975.51050:0.7614:y9	DENOVO
544.813	2	3142.1	0.895	CID, CAD(y and b ions)	VKETELELK		14	228.17119:0.0321:b2;260.19684:0.0250:y2;357.21378:0.0572:b3;389.23944:0.0392:y3;458.26144:0.0484:b4;502.32349:0.1225:y4;587.30402:0.0430:b5;631.36609:0.0784:y5;700.38812:0.0152:b6;732.41376:0.3576:y6;829.43066:0.1170:b7;861.45636:1.0000:y7;942.51477:0.0169:b8;989.55127:0.0806:y8	DENOVO
544.814	2	2398.3	0.858	CID, CAD(y and b ions)	AVEEVLTLSK		13	234.14482:0.0522:y2;300.15591:0.0543:b3;347.22888:0.1016:y3;429.19852:0.0998:b4;448.27655:0.3878:y4;528.26691:0.0414:b5;561.36060:0.4237:y5;641.35095:0.0181:b6;660.42902:0.3743:y6;742.39868:0.0261:b7;789.47162:0.4360:y7;918.51422:1.0000:y8;1017.58264:0.0473:y9	DENOVO
544.821	2	4448.4	0.913	CID, CAD(y and b ions)	VVDLLAPYAK		11	218.14990:0.0145:y2;314.17157:0.2821:b3;381.21320:0.0535:y3;427.25565:0.1027:b4;478.26596:0.9504:y4;540.33972:0.0247:b5;549.30310:0.6604:y5;662.38715:0.4632:y6;775.47119:0.2413:y7;890.49817:1.0000:y8;989.56653:0.1430:y9	DENOVO
545.252	2	1041.6	0.878	CID, CAD(y and b ions)	DLEEWNQR		10	229.11882:0.0262:b2;303.17749:0.0559:y2;358.16141:0.1220:b3;417.22043:0.3701:y3;487.20398:0.0598:b4;603.29974:0.8290:y4;732.34235:0.8987:y5;769.31567:0.0122:b6-H2O;861.38495:1.0000:y6;974.46899:0.0117:y7	DENOVO
545.27	2	-2990.6	0.875	CID, CAD(y and b ions)	AAADSFDHKK		13	275.20773:0.0612:y2;329.14609:0.0394:b4;412.26666:0.4337:y3;416.17810:0.0372:b5;527.29358:0.1698:y4;563.24652:0.0503:b6;674.36200:0.2427:y5;678.27344:0.1749:b7;761.39404:0.7070:y6;876.42096:0.7289:y7;943.42731:0.0780:b9;947.45807:1.0000:y8;1018.49518:0.0430:y9	DENOVO
545.27	2	-2489.7	0.881	CID, CAD(y and b ions)	QGRPDYEPK		11	244.16554:0.1234:y2;342.18896:0.0542:b3;373.20813:0.1019:y3;536.27142:0.1032:y4;537.24170:0.0751:b5-NH3;651.29840:0.0418:y5;717.33197:0.8766:b6;748.35114:0.2639:y6;846.37457:1.0000:b7;904.45227:0.0176:y7;961.47369:0.0627:y8	DENOVO
545.275	2	270.9	0.891	CID, CAD(y and b ions)	SPSSLGALDDK		10	262.13971:0.0526:y2;342.12967:0.0167:b4-NH3;377.16666:0.0759:y3;490.25073:0.1120:y4;561.28784:0.1329:y5;600.29932:0.0156:b7;618.30927:1.0000:y6;731.39337:0.1672:y7;818.42535:0.1393:y8;905.45740:0.0419:y9	DENOVO
545.28	2	878.3	0.858	CID, CAD(y and b ions)	SLETENAGLR		14	201.12392:0.0933:b2;288.20300:0.0384:y2;330.16650:0.1737:b3;345.22446:0.1483:y3;416.26157:0.2142:y4;431.21417:0.0680:b4;530.30450:0.5832:y5;560.25677:0.0521:b5;659.34705:0.6122:y6;674.29968:0.0637:b6;745.33679:0.0810:b7;760.39478:1.0000:y7;889.43738:0.9349:y8;1002.52142:0.0391:y9	DENOVO
545.288	2	523.9	0.903	CID, CAD(y and b ions)	QPEYAVVQR		14	303.17749:0.0720:y2;337.15118:0.0562:b3-H2O;338.13477:0.1526:b3-NH3;402.24591:0.4078:y3;501.19806:0.1697:b4-NH3;501.31433:0.5556:y4;572.35144:1.0000:y5;589.26215:0.1319:b5;688.33057:0.1160:b6;735.41479:0.4896:y6;769.38843:0.0733:b7-H2O;770.37201:0.1966:b7-NH3;864.45734:0.2027:y7;961.51013:0.1062:y8	DENOVO
545.29	2	532.4	0.886	CID, CAD(y and b ions)	NEAMELVKR		13	226.08278:0.0206:b2-H2O;227.06633:0.0261:b2-NH3;303.21387:0.0692:y2;315.13043:0.0123:b3;402.28229:0.3194:y3;446.17093:0.0235:b4;515.36639:0.1778:y4;644.40894:0.0953:y5;670.28705:0.0221:b6-H2O;671.27063:0.0170:b6-NH3;775.44946:1.0000:y6;846.48657:0.4002:y7;975.52911:0.0141:y8	DENOVO
545.301	2	4689.3	0.859	CID, CAD(y and b ions)	LLADPTGAFGK		13	227.17595:0.0168:b2;298.21304:0.0455:b3;351.20264:0.0562:y3;413.23999:0.0559:b4;422.23975:0.0116:y4;479.26123:0.0803:y5;580.30890:0.0476:y6;650.35132:0.0168:b7-H2O;677.36163:0.7706:y7;739.39899:0.0144:b8;792.38861:0.4032:y8;863.42572:1.0000:y9;976.50977:0.0516:y10	DENOVO
545.302	2	3032.7	0.896	CID, CAD(y and b ions)	LTLDMLDLR		11	288.20300:0.1880:y2;403.22992:0.0436:y3;426.22357:0.0598:b4-NH3;516.31403:0.4770:y4;574.29108:0.1382:b5;647.35449:0.6376:y5;669.36456:0.0436:b6-H2O;670.34814:0.0735:b6-NH3;762.38141:1.0000:y6;875.46545:0.7385:y7;976.51318:0.0349:y8	DENOVO
545.756	2	2031.3	0.878	CID, CAD(y and b ions)	GPTEADEFPK		12	244.16554:0.0528:y2;256.12973:0.0259:b3;367.16174:0.1777:b4-H2O;391.23395:0.2257:y3;438.19885:0.0423:b5-H2O;520.27655:0.2882:y4;571.23633:0.1066:b6;635.30347:0.4063:y5;706.34058:1.0000:y6;835.38318:0.7579:y7;936.43085:0.7253:y8;944.40009:0.0298:b9	DENOVO
545.767	2	-1337.8	0.858	CID, CAD(y and b ions)	AANEVSSWAR		12	246.15605:0.0487:y2;257.12497:0.0285:b3;386.16754:0.1497:b4;432.23535:0.1016:y3;485.23596:0.0775:b5;519.26740:0.2415:y4;572.26801:0.0182:b6;606.29944:1.0000:y5;705.36780:0.4929:y6;834.41040:0.1825:y7;845.37933:0.0227:b8;948.45337:0.2183:y8	DENOVO
545.769	2	467.4	0.891	CID, CAD(y and b ions)	VTMQNLNDR		14	201.12392:0.0124:b2;290.14587:0.0223:y2;314.15384:0.1018:b3-H2O;315.13742:0.0322:b3-NH3;404.18878:0.3160:y3;460.22299:0.0192:b4;517.27289:0.2802:y4;574.26593:0.0469:b5;631.31580:1.0000:y5;669.33942:0.0495:b6-H2O;759.37439:0.8382:y6;890.41486:0.7070:y7;916.41986:0.0112:b8;991.46252:0.2228:y8	DENOVO
545.772	2	-823.8	0.858	CID, CAD(y and b ions)	AANEVSSADVK		15	246.18120:0.0379:y2;361.20813:0.0564:y3;386.16754:0.1607:b4;432.24524:0.0574:y4;485.23596:0.0765:b5;519.27728:0.1996:y5;572.26801:0.0145:b6;606.30933:1.0000:y6;642.27307:0.0139:b7-NH3;705.37769:0.4065:y7;730.33716:0.0395:b8;834.42029:0.1909:y8;845.36407:0.0167:b9;948.46326:0.1366:y9;1019.50037:0.0136:y10	DENOVO
545.78	2	497.6	0.903	CID, CAD(y and b ions)	EPEYAVVQR		14	227.10316:0.0344:b2;303.17749:0.0749:y2;338.13519:0.2592:b3-H2O;402.24591:0.7586:y3;501.31433:0.6572:y4;519.20905:0.1106:b4;572.23560:0.2125:b5-H2O;572.35144:1.0000:y5;573.21918:0.1087:b5-NH3;671.30402:0.0369:b6-H2O;735.41479:0.3102:y6;788.38300:0.0209:b7;864.45734:0.4380:y7;898.43103:0.0295:b8-H2O	DENOVO
545.78	2	2237.2	0.916	CID, CAD(y and b ions)	LGPYENELR		9	288.20300:0.1637:y2;417.24557:0.2368:y3;431.22943:0.0327:b4;531.28851:0.0332:y4;657.28796:0.0176:b6-NH3;660.33112:1.0000:y5;823.39441:0.9209:y6;920.44714:0.2811:y7;977.46863:0.4035:y8	DENOVO
545.791	2	426.6	0.859	CID, CAD(y and b ions)	SGQVLEVSGSK		15	234.14482:0.0144:y2;273.11987:0.1634:b3;291.16626:0.0387:y3;372.18829:0.1293:b4;378.19830:0.1869:y4;477.26672:0.1805:y5;485.27234:0.0277:b5;606.30933:0.5406:y6;614.31494:0.0208:b6;713.38336:0.0177:b7;719.39337:1.0000:y7;800.41541:0.0247:b8;818.46179:0.6467:y8;946.52032:0.0243:y9;1003.54181:0.0310:y10	DENOVO
545.791	2	281.2	0.862	CID, CAD(y and b ions)	SGQVLEVSSGK		13	273.11987:0.2211:b3;291.16626:0.0214:y3;372.18829:0.1649:b4;378.19830:0.1788:y4;477.26672:0.2314:y5;485.27234:0.0534:b5;606.30933:0.5204:y6;614.31494:0.0230:b6;719.39337:1.0000:y7;800.41541:0.0198:b8;818.46179:0.5180:y8;946.52032:0.0278:y9;1003.54181:0.0148:y10	DENOVO
545.796	2	116.6	0.884	CID, CAD(y and b ions)	LSGTGGGTANKK		18	258.14536:0.0269:b3;275.20773:0.0475:y2;359.19305:0.0202:b4;389.25067:0.0291:y3;416.21451:0.0654:b5;460.28778:0.0964:y4;473.23596:0.5625:b6;530.25745:0.0542:b7;561.33545:0.1192:y5;618.35693:0.5930:y6;631.30511:0.0309:b8;675.37836:0.5235:y7;702.34222:0.0255:b9;732.39984:1.0000:y8;816.38513:0.0332:b10;833.44751:0.4330:y9;890.46899:0.7813:y10;977.50104:0.3855:y11	DENOVO
545.796	2	475.3	0.885	CID, CAD(y and b ions)	LSGTGSAGQKGK		19	201.12392:0.0365:b2;204.13426:0.0134:y2;258.14536:0.0526:b3;332.22919:0.0432:y3;359.19305:0.0186:b4;416.21451:0.0198:b5;460.28778:0.0438:y4;503.24652:0.0274:b6;517.30927:0.4687:y5;574.28363:0.0670:b7;588.34631:0.3314:y6;631.30511:0.0514:b8;675.37836:0.3007:y7;732.39984:1.0000:y8;759.36371:0.0344:b9;833.44751:0.2243:y9;887.45862:0.0253:b10;890.46899:0.6089:y10;977.50098:0.4215:y11	DENOVO
545.8	2	6482.4	0.884	CID, CAD(y and b ions)	TVTLSKGCPK	7-Carbamidomethylation	16	201.12392:0.0640:b2;244.16554:0.0247:y2;302.17160:0.0352:b3;404.19620:0.0661:y3;415.25565:0.0194:b4;461.21765:0.5853:y4;484.27713:0.0546:b5-H2O;589.31262:0.1795:y5;612.37207:0.0504:b6-H2O;676.34460:1.0000:y6;687.40411:0.2231:b7;789.42871:0.3218:y7;847.43475:0.0299:b8;890.47638:0.8131:y8;944.48749:0.0184:b9;989.54480:0.0383:y9	DENOVO
545.804	2	2066.7	0.887	CID, CAD(y and b ions)	AAVALQSQFR		13	242.15047:0.0902:b3;313.18756:0.1874:b4;322.18732:0.0586:y2;426.27161:0.0599:b5;450.24591:0.0730:y3;537.27795:0.4997:y4;554.33020:0.0135:b6;641.36224:0.0131:b7;665.33655:1.0000:y5;778.42059:0.7011:y6;849.45770:0.9007:y7;948.52612:0.1616:y8;1019.56323:0.0152:y9	DENOVO
545.804	2	3139.8	0.896	CID, CAD(y and b ions)	ALFQTLQNR		9	289.16187:0.1466:y2;332.19739:0.1484:b3;417.22043:0.3748:y3;460.25598:0.0835:b4;530.30450:0.3599:y4;631.35217:1.0000:y5;759.41077:0.5566:y6;906.47919:0.5250:y7;1019.56323:0.0427:y8	DENOVO
545.811	2	2622.7	0.9	CID, CAD(y and b ions)	LFQLLAEEK		14	261.16028:0.0187:b2;276.15536:0.0309:y2;371.20831:0.0418:b3-H2O;372.19189:0.0405:b3-NH3;405.19794:0.0985:y3;476.23505:0.8205:y4;485.27594:0.0283:b4-NH3;589.31909:0.8192:y5;686.42407:0.0843:b6;702.40320:1.0000:y6;830.46179:0.5553:y7;926.49872:0.0277:b8-H2O;927.48230:0.0431:b8-NH3;977.53015:0.0476:y8	DENOVO
546.246	2	-2164.1	0.858	CID, CAD(y and b ions)	ELTDEEAER		13	243.13448:0.0537:b2;304.16150:0.1065:y2;344.18213:0.0397:b3;375.19861:0.0972:y3;459.20908:0.0731:b4;504.24121:0.3212:y4;570.24109:0.0389:b5-H2O;571.22467:0.0630:b5-NH3;633.28381:0.7092:y5;748.31073:0.5941:y6;849.35840:1.0000:y7;899.36340:0.0358:b8-H2O;962.44250:0.0638:y8	DENOVO
546.261	2	-863.8	0.921	CID, CAD(y and b ions)	DVAMAASAAER		14	215.10318:0.0263:b2;286.14026:0.1814:b3;304.16150:0.0345:y2;375.19861:0.0329:y3;417.18079:0.0934:b4;446.23572:0.1404:y4;488.21790:0.0539:b5;533.26776:0.3945:y5;559.25500:0.0188:b6;604.30487:0.7994:y6;675.34198:1.0000:y7;788.36121:0.0232:b9;806.38245:0.6735:y8;877.41956:0.1040:y9	DENOVO
546.261	2	656.7	0.871	CID, CAD(y and b ions)	SDDGVAVLCR	8-Carbamidomethylation	13	318.09372:0.0503:b3;335.14960:0.0494:y2;375.11517:0.1004:b4;448.23364:0.2225:y3;474.18359:0.0523:b5;545.22070:0.0635:b6;547.30206:0.3256:y4;618.33917:1.0000:y5;644.28912:0.0101:b7;717.40759:0.0942:y6;774.42902:0.1705:y7;889.45599:0.2174:y8;1004.48291:0.0289:y9	DENOVO
546.261	2	-1485.7	0.919	CID, CAD(y and b ions)	VDAMAASAAER		16	197.09262:0.0386:b2-H2O;286.14026:0.1544:b3;304.16150:0.0228:y2;375.19861:0.0683:y3;417.18079:0.0733:b4;446.23572:0.2111:y4;488.21790:0.1567:b5;533.26776:0.2254:y5;559.25500:0.0178:b6;604.30487:0.6939:y6;646.28699:0.0305:b7;675.34198:1.0000:y7;700.29712:0.0174:b8-NH3;788.36121:0.0124:b9;806.38245:0.6341:y8;877.41956:0.0934:y9	DENOVO
546.264	2	2738	0.877	CID, CAD(y and b ions)	AAKDEVESDK		13	262.13971:0.0335:y2;271.17700:0.0248:b3;386.20392:0.1051:b4;478.21432:0.2635:y4;515.24652:0.1009:b5;577.28271:0.4052:y5;614.31494:0.1664:b6;706.32532:0.3740:y6;743.35754:0.0190:b7;821.35229:1.0000:y7;830.38953:0.0202:b8;945.41650:0.0324:b9;949.44720:0.1607:y8	DENOVO
546.264	2	420.9	0.89	CID, CAD(y and b ions)	EGSSLGALDDK		13	262.13971:0.0742:y2;361.13593:0.0176:b4;377.16666:0.0931:y3;474.21997:0.0195:b5;490.25073:0.1176:y4;513.23090:0.0572:b6-H2O;514.21448:0.0212:b6-NH3;561.28784:0.1618:y5;618.30927:1.0000:y6;731.39337:0.1742:y7;818.42535:0.1149:y8;905.45740:0.0516:y9;962.47888:0.0226:y10	DENOVO
546.27	2	3053.9	0.883	CID, CAD(y and b ions)	AAKDEVDTSR		14	262.15097:0.2444:y2;271.17700:0.0611:b3;363.19864:0.0845:y3;386.20392:0.1986:b4;478.22559:0.3630:y4;515.24652:0.2767:b5;577.29401:0.4510:y5;614.31494:0.2624:b6;706.33655:0.3252:y6;711.33130:0.0674:b7-H2O;821.36353:1.0000:y7;830.38953:0.0449:b8;900.39459:0.0279:b9-NH3;949.45850:0.1770:y8	DENOVO
546.27	2	-2911.8	0.86	CID, CAD(y and b ions)	AAKDEVSESR		15	262.15097:0.1263:y2;271.17700:0.0235:b3;386.20392:0.2303:b4;391.19354:0.0514:y3;478.22559:0.3395:y4;515.24652:0.2043:b5;577.29401:0.5590:y5;614.31494:0.0362:b6;701.34692:0.0311:b7;706.33655:0.5222:y6;821.36353:1.0000:y7;830.38953:0.0266:b8;917.42157:0.0190:b9;949.45850:0.1910:y8;1020.49561:0.0393:y9	DENOVO
546.27	2	-231.7	0.889	CID, CAD(y and b ions)	AGGTDDSTVLR		14	287.13553:0.0511:b4;288.20300:0.1038:y2;387.27139:0.1865:y3;402.16248:0.0459:b5;488.31909:0.4068:y4;499.17883:0.0534:b6-H2O;500.16241:0.1128:b6-NH3;575.35114:0.5774:y5;587.19446:0.0376:b7-NH3;690.37805:0.8218:y6;805.40497:1.0000:y7;906.45270:0.1436:y8;963.47412:0.5759:y9;1020.49561:0.0293:y10	DENOVO
546.27	2	248.6	0.888	CID, CAD(y and b ions)	EGSSLGALDSR		12	262.15097:0.1095:y2;274.10388:0.0193:b3;361.13593:0.0359:b4;377.17789:0.0978:y3;474.21997:0.0142:b5;490.26196:0.1512:y4;561.29907:0.1741:y5;618.32056:1.0000:y6;731.40460:0.2074:y7;818.43665:0.1123:y8;905.46863:0.0588:y9;962.49011:0.0238:y10	DENOVO
546.27	2	332.8	0.892	CID, CAD(y and b ions)	QGTDDSTVLR		8	288.20300:0.2050:y2;387.27139:0.1615:y3;488.31909:0.1429:y4;575.35114:0.7857:y5;690.37805:1.0000:y6;805.40497:0.8975:y7;906.45270:0.2516:y8;963.47412:0.5311:y9	DENOVO
546.274	2	2338.5	0.9	CID, CAD(y and b ions)	MEELLAETR		10	276.16663:0.2684:y2;405.20920:0.1086:y3;476.24631:0.6004:y4;485.20697:0.1107:b4-H2O;589.33038:1.0000:y5;598.29108:0.1250:b5-H2O;670.31177:0.1455:b6-NH3;702.41443:0.5143:y6;831.45703:0.2398:y7;960.49963:0.0861:y8	DENOVO
546.278	2	2541.1	0.873	CID, CAD(y and b ions)	EGAEAFALQR		15	187.07188:0.0442:b2;258.10898:0.0367:b3;303.17749:0.1901:y2;387.15155:0.0703:b4;416.26157:0.3136:y3;458.18866:0.1667:b5;487.29868:0.5676:y4;605.25708:0.0229:b6;634.36707:0.9457:y5;658.28363:0.0405:b7-H2O;705.40417:1.0000:y6;789.37823:0.0564:b8;834.44678:0.4659:y7;905.48389:0.3009:y8;962.50537:0.0181:y9	DENOVO
546.279	2	1119.1	0.871	CID, CAD(y and b ions)	MADGVAGLTTR		14	276.16663:0.0145:y2;318.11237:0.0480:b3;375.13382:0.1257:b4;377.21429:0.2100:y3;474.20224:0.0738:b5;490.29834:0.1091:y4;545.23932:0.0327:b6;547.31982:0.2790:y5;618.35693:1.0000:y6;717.42535:0.1062:y7;774.44678:0.2307:y8;816.39258:0.0160:b9;889.47375:0.1504:y9;960.51086:0.0107:y10	DENOVO
546.283	2	463	0.861	CID, CAD(y and b ions)	GDGTLSALTEK		18	230.07768:0.0208:b3;276.15536:0.0128:y2;331.12537:0.0541:b4;377.20306:0.2049:y3;444.20941:0.0273:b5;490.28711:0.0502:y4;513.23090:0.0276:b6-H2O;514.21448:0.0564:b6-NH3;561.32422:0.1138:y5;602.27856:0.0282:b7;648.35626:1.0000:y6;715.36261:0.0181:b8;761.44031:0.4324:y7;816.41028:0.0149:b9;862.48798:0.0888:y8;919.50946:0.0829:y9;927.44232:0.0178:b10-H2O;928.42590:0.0160:b10-NH3	DENOVO
546.283	2	3026.7	0.896	CID, CAD(y and b ions)	TDLDKGVSEK		13	217.08244:0.1146:b2;276.15536:0.0772:y2;330.16650:0.1507:b3;363.18738:0.1557:y3;462.25580:0.1469:y4;519.27728:0.1083:y5;573.28839:0.1034:b5;647.37219:0.6376:y6;711.36774:0.1357:b7-H2O;762.39917:1.0000:y7;816.41028:0.0909:b8;875.48322:0.7385:y8;945.45288:0.0934:b9	DENOVO
546.296	2	5920.2	0.858	CID, CAD(y and b ions)	LGSGASALPYR		16	258.14536:0.0650:b3;315.16681:0.0378:b4;338.18225:0.0512:y2;386.20392:0.0235:b5;435.23502:0.7217:y3;473.23596:0.0560:b6;544.27307:0.0602:b7;548.31909:0.4531:y4;619.35620:0.3843:y5;657.35712:0.0165:b8;706.38818:1.0000:y6;736.39935:0.0586:b9-H2O;777.42529:0.0400:y7;834.44678:0.0554:y8;921.47882:0.2431:y9;978.50024:0.0213:y10	DENOVO
546.296	2	2947.3	0.872	CID, CAD(y and b ions)	TASVALTWSR		14	242.11409:0.0496:b3-H2O;262.15097:0.0295:y2;359.19305:0.0921:b4;412.21960:0.0833:b5-H2O;413.20319:0.0307:b5-NH3;448.23029:0.0520:y3;543.31421:0.0136:b6;549.27795:0.4654:y4;644.36188:0.0455:b7;662.36200:0.4123:y5;733.39911:1.0000:y6;832.46753:0.1819:y7;919.49957:0.3485:y8;990.53668:0.0284:y9	DENOVO
[truncated: 8,694 more rows]
